# Supplementary material for: cellsig plug-in enhances CIBERSORTx signature selection for multidataset transcriptomes with sparse multilevel modelling
Source: Bioinformatics. 2023 Nov 11;39(12):btad685. doi: 10.1093/bioinformatics/btad685 (PMC10692870; doi:10.1093/bioinformatics/btad685)
Supplement: btad685_Supplementary_Data [file btad685_supplementary_data.zip]

Archive with 7 entries (7 files):
- Figure S2.png
- Table S4.docx
- Figure S3.png
- Table S3.xlsx
- Table S2.docx
- Table S1.docx
- Figure S1.png
