# Supplementary material for: cellsig plug-in enhances CIBERSORTx signature selection for multidataset transcriptomes with sparse multilevel modelling
Source: Bioinformatics. 2023 Nov 11;39(12):btad685. doi: 10.1093/bioinformatics/btad685 (PMC10692870; doi:10.1093/bioinformatics/btad685)
Supplement: btad685_Supplementary_Data [file btad685_supplementary_data.zip › Table S3.xlsx]

## Sheet: signature_parameters
Supplementary Table 3: Transcriptional signatures generated with CIBERSORTx with raw- and Bayesian-simulated transcriptome data.
Signature-wise parameters that was utilised in generating the transcriptional signatures with CIBERSORTx
Signatures from raw transcriptome
Signature	G.min	G.max	q.value
raw_50_markers	2	3	0.01
raw_100_markers	5	5	0.01
raw_200_markers	10	11	0.01
raw_500_markers	25	31	0.01
raw_1000_markers	50	80	0.01
raw_2000_markers	100	170	0.01
Signatures from Bayesian simulated transcriptome
Signature	G.min	G.max	q.value
Bayes_sim_50_markers	2	3	0.01
Bayes_sim_100_markers	5	5	0.01
Bayes_sim_200_markers	10	11	0.01
Bayes_sim_500_markers	25	30	0.01
Bayes_sim_1000_markers	50	70	0.01
Bayes_sim_2000_markers	100	165	0.01

## Sheet: raw_50_markers
symbol	eosinophil	b_memory	monocyte	b_naive	neutrophil	t_CD4_memory_effector	t_CD4_memory_central	nk_cd56bright	dendritic_myeloid_immature	dendritic_myeloid_mature	nk_cd56dim	t_reg	fibroblast	epithelial	t_helper	t_CD8_memory_central	t_CD8_memory_effector	mast_cell	macrophage_M1	endothelial	t_CD8_naive	t_gamma_delta	macrophage_M2
ADGRG3	66656.2	17.2792	187.172	56.7342	90002.3	1	4.45411	1788.2	13.867	1	315.158	1	1	1	1	36.7194	15.1366	3.80279	3.22429	1	1	40.317	1
ANKRD1	1	1	1	1	1	1	1	1	1	6.62575	1	1	681.249	436.699	1	1	1	1	837.299	157941	1	1	1
CACNA1I	1	1	1	3.47534	6.4407	54.5203	65.4081	1	13.5462	24.2107	8.27321	518.558	1	1	8936.18	1916.93	160.413	1065.15	23.4135	1	159.721	76.3627	1
CCL13	1	1	1	1	1	1	1	1	153.155	68098.1	1	1	1	1	1	1	1	1	22.7494	1	1	1	81.3817
CCL17	1	1	1	1	1	1	1	1	139.814	92976.3	1	1	1	1	1	1	1	1	25.4148	1	1	1	6.22416
CCL18	1	1	1	1	1	1	1	1	350.536	54275.4	3.62994	1	1	1	1	1	1	313.185	2122.4	1	1	1	114.044
CD1C	31.395	5042.41	1436.87	3251.73	1	1	1	1	10049.4	38453.4	78.0918	1	1	1	1	1	1	1	12.6567	1	1	1	145.467
CD300E	284.687	1462.5	82785.9	63.7775	207.107	1	1	12.1903	149.691	194.843	357.811	21.6243	1	1	24.3176	48.8245	22.3993	74.4926	1081.98	1	16.7927	36.2966	395.681
CD40LG	41.4371	17.1716	12.7565	2.67794	11.9574	9551.45	10759.5	1	6.5066	6.31895	7.88675	1372.72	1	1	9687.29	1855.89	814.02	271.916	1	1	111.22	1159.39	1
CD8A	19.7099	98.5018	44.5211	40.7654	81.9212	22.1696	1	9069.83	66.1103	125.511	6289.07	79.6219	1	3.97434	55.6942	59759.9	119240	1	13.2233	1	53796.8	9004.46	3.77366
CD8B	16.0463	1	5.97308	1	15.6668	21.86	12.7658	14.4111	12.1441	16.5639	402.415	300.961	1	1	14.3641	37713.3	36841.2	1	1	1	40578.5	1405.93	6.94161
CHI3L1	955.411	36.3688	78.8542	6.80846	44459.8	1	1	1	62.153	6452.25	1	16.3587	36.8593	45.7186	1	33.795	1	169.747	514324	1	20.2986	31.5037	60008.8
CLC	310053	39.0327	12.7476	20.6177	347.861	1	1	1	38.7033	106.824	6.17991	11.1949	1	1	1	1.81008	1	1	3.78121	1	1	1	1
CLEC10A	19.7099	89.5143	2997.29	10.2579	1	1	1	1	19904.6	28259.7	73.2694	1	1	1	1	1	1	13.2896	49.7187	12.3243	1	1	74.8129
COL3A1	1	1	1	1	1	1	1	1	1	1	15.16	1	73593.3	1	1	1	1	10.759	1	439.259	1	1	1
CORO7-PAM16	1	1	196.68	1	717.436	1	1	5.26067	1	1	6.17991	38578.3	18.6139	63.9951	16.9681	215.989	159.835	1	40.0891	87.6138	1	77.1543	17.3325
CTLA4	1	1	7.23671	1	1	5332.5	4420.95	1	242.866	360.143	18.633	19689.3	1	1	3554.51	765.198	650.234	1	25.2137	1	308.209	30.4929	3.86001
CTSG	281.649	1	13.4883	1	56.6385	1	1	1	1.71321	1	4.27118	1	1	1	1	1	1	132767	1	1	1	1	3.21294
CXCL9	1	1	52.1395	1	1	1	1	1	47.2413	13.1089	1	1	1	1	1	1	1	1	204056	1	1	1	12.2279
DCSTAMP	1	1	12.8935	1	1	1	1	1	107.879	18401.5	1	1	1	1	1	1	1	52.0355	6011.8	1	1	1	29033.4
EFEMP1	1	1	1	1	1	1	1	1	1	1	1	1	36034.1	12642.2	1	1	1	1	1	310655	1	1	1
FCGR3B	939.832	348.728	704.183	47.1756	666887	1	1	32.6803	11.3604	8.28893	431.97	1	1	1	1	18.6757	161.353	1	329.142	1	5.82465	1148.72	702.256
FCN1	5744.95	5280.62	289576	284.067	46760.6	7.37211	1	256.473	191.331	134.198	1219.7	40.1313	1	1	59.0241	48.4228	38.4489	35.8123	538.165	1	67.6714	80.0061	2218.3
FOXP3	1	1	6.6418	8.41079	1	23067.8	12721.5	2.40484	15.4154	11.4751	1	14655.5	1	1	442.13	619.624	93.5125	41.8259	12.3506	1	133.847	10.3157	5.31518
FRZB	1	2.73093	1	1	1	1	1	1	1	1	1	1	64342.3	1	1	1	1	1	1	5.8874	1	1	1
GNLY	188.099	824.162	554.987	416.187	356.399	2511.48	850.388	287993	45.256	54.653	370207	38.7629	1	1	792.53	1802.09	62616.4	1	6.35195	1	274.075	108440	10.3071
HLA-DRA	1	348883	251077	238245	3544.35	8139.95	3098.71	8582.2	619848	799255	2044.96	3518.32	3.39489	1	154.85	2817.08	8379.45	1371.29	83866.5	2.08464	179.984	6930.88	10940.9
IDO1	17918.6	1	58.0732	1	78.085	7.68644	14.2573	53.1837	42.9594	22.8595	3056.69	1	1	1	1	1	1	11.4444	345047	5.3676	1	1	6.94161
IGHA1	31.0682	167335	54.5324	1818.64	89.5907	1	1	1	268.972	16.0948	14.0006	18.8598	1	1	2.79542	120.235	60.3718	2.7804	4.88341	1	22.0569	24.1143	1.74342
IGHD	1	6373.4	19.4514	60393.3	52.4407	1	1	1	88.139	14.6966	1	14.3102	1	1	1	79.4674	54.4939	16.1135	1	1	19.7609	22.7582	1
IGHG1	1	155428	47.0413	6179.72	76.6013	1	1	1	393.718	105.634	1	12.5024	1	1	1	57.9234	27.727	3.59945	1	1	14.3864	23.7681	52.1691
IGHM	224.695	109126	201.935	281739	263.51	36.2388	63.4966	1	769.208	179.427	1	829.185	1	1	44.9562	563.728	351.239	252.37	11.5519	1	296.216	196.233	1.92927
IGKC	898.472	85068.5	90.3367	49735.2	107.392	1	1	1	93.6912	183.791	139.191	11.0777	1	1	24.5613	30.9316	27.4091	1	5.10447	2.60209	64.4885	40.2553	1
IL2	1	1	1	1	1	5787.14	10382.2	1	1	1	1	1	1	1	19.6212	79.0378	3.67964	1	1	1	1	1	1
KDR	1	1	1	1	1	1	1	2.33888	4.94999	7.08963	6.17991	1	540.648	105.551	1	1	1	1	15.6897	127790	1	1	39.8466
KIR2DL4	1	1	15.5665	1	3.25742	1	1	14420.1	1	1	1324.72	1	1	1	1	1	6.19502	1	1	1	1	129.331	1
KLK2	1	32.2064	1	22.8807	1	1	1	1	1	1	1	1	1	144470	1	49.9193	3.59751	1	1	1	24.8082	25.7462	1
KLRC1	1	85.1454	16.5708	3.06001	5.08803	1	1	25151.3	5.57841	1	15628.1	1	1	1	1	939.184	511.711	1	1	1	232.583	17552.6	1
KLRF1	116.818	232.711	114.716	186.148	78.5669	1	1	35043.4	38.7494	30.1557	35459.7	31.7562	1	1	58.4882	53.0053	1024.81	23.9031	15.1494	2.37955	22.7109	3901.13	15.4719
KLRK1	8.72121	1582.08	166.194	1847.76	67.0071	1	1	1835.49	8.26943	1	31488.8	1	1	1	1	46911.2	64942.1	1	1	1	74011.7	107858	1
LGALS12	71818.9	88.8039	685.059	1	271.16	1	1	1	5.13087	1	1	1	1	1	1	3.55638	1	181.09	1.49064	1	1	3.78556	2.80561
LPL	31.395	1	212.25	1	1	1	1	1	307.751	23693.7	1	1	7442.93	1	1	1	1	1	14934.8	1.36427	1	1	107192
LUM	1	1	1	1	1	1	1	1	1	1	1	1	200708	263.956	1	1	1	220.332	7.67553	27.9849	1	1	1
MGAM	1184.88	6.20107	887.674	43.9242	193355	9.13203	1	182.03	19.8561	17.8654	1754.98	1	1	1	1	1	76.2141	39.6803	119.639	1	1	1	4.5325
MS4A1	224.915	299306	75.6223	212653	76.3167	18.0823	12.6034	9.2896	501.857	243.159	337.229	24.1837	1	1	125.903	696.644	666.26	1	7.36607	1	52.6628	559.55	4.58591
MSMB	1	1	1	1	1	1	1	1	1	1	1	1	232.115	610025	1	1	1	1	1	2.69929	1	1	1
PIGY	1	1	1	1	2.19143	17052	17825.3	71.9436	1	1	4600.1	1	1	1	1	1	1	4275.17	1	48.8301	1	1	85.6252
PLA2G2A	1	1	1	1	1	1	1	1	1	1	1	1	1	72310.5	1	1	1	1	1	1	1	1	1
PRSS33	66496.8	1	1	1	5.41655	1	1	51.8021	6.57207	18.1148	1	1	1	1	1	1	1	1	1	1	1	1	2.67422
RN7SK	1	7.26294	143.055	368.302	3.6173e+06	1	4.94865e+06	25.3401	14.7629	1	18.8202	144.961	1059.01	2231.04	18.8561	1	8.77514	84.2938	1.19433e+06	1.19235e+06	48.378	8.24045	1.3537e+06
RN7SL1	1	132.522	467.239	211.134	3.33473e+06	1	2.68006e+06	51.5636	1	1	1	108.398	767.142	2447.49	201.876	10.9815	302.702	52.4124	3.72281e+06	2.88777e+06	262.557	221.769	3.76816e+06
RNU1-3	1	11.4021	31.4615	19.4226	61606.4	1	110042	1	1	2304.98	1	12.543	1	1	11.3602	6.9641	8.38396	1	8650.67	10846.2	11.5284	5.95331	12421.3
SERPINA1	6177.96	2507.91	135462	199.994	169490	1	1	89.9588	2816.24	4673.87	167.794	1	1	298.384	2.56098	13.7621	7.79693	101.569	19662.1	1	11.2571	29.1606	212.497
SH2D1B	8.72121	316.98	96.4517	16.3807	64.3366	1	1	17075.1	14.5735	17.8772	43743.4	1	1	1	1	1	41.0883	1	2.73222	1	1	34.1241	1
SPP1	1	1	1	1	714.34	1	1	1	272.825	96350	26.1933	85.9309	43.6937	1.71655	1	1	1	1191.96	282165	1.97817	1	1	216133
TPSAB1	8.94548	1	1	1	1	1	1	1	1	1	1	1	784.128	1	1	1	1	192989	23.432	1	1	1	4.43354
TPSB2	21.2633	1	1	1	1	1	1	1	5.90553	1	1	1	392.564	1	1	6.34335	1	202029	30.5974	1	1	1	2.97927
TRAT1	112.848	11.4021	15.0373	1.79132	20.9915	4609.01	7837.03	70.2287	11.9671	18.0914	190.512	5409.84	1	1	14074.8	4050.98	2046.62	1	1	3.17125	3853.57	4196.22	1
TRDV2	96.3457	1	1	1	1	1	1	1	1	1	6.94008	33.4019	1	1	13.7268	6.20965	1	1	1	1	8.03533	9978.34	1
TRGV9	19.8706	4.6585	7.60943	1	3.2798	3.60551	1	901.023	4.86435	1.8747	332.372	1	1	1040.54	27.5338	580.039	822.911	2.7804	1	10.4187	37.8496	41538.7	1.75363

## Sheet: raw_100_markers
symbol	eosinophil	b_memory	monocyte	b_naive	neutrophil	t_CD4_memory_effector	t_CD4_memory_central	nk_cd56bright	dendritic_myeloid_immature	dendritic_myeloid_mature	nk_cd56dim	t_reg	fibroblast	epithelial	t_helper	t_CD8_memory_central	t_CD8_memory_effector	mast_cell	macrophage_M1	endothelial	t_CD8_naive	t_gamma_delta	macrophage_M2
ADCYAP1	1	1	1	1	1	1	1	1	1	1	1	1	1	1	1	1	1	15166.3	1	1	1	1	1
ADGRG3	66656.2	17.2792	187.172	56.7342	90002.3	1	4.45411	1788.2	13.867	1	315.158	1	1	1	1	36.7194	15.1366	3.80279	3.22429	1	1	40.317	1
ALOX15	64542.4	14.2633	1.80283	3.29701	24.3464	9.44226	13.6167	1	2362.3	82850.4	1	1	1	1	15.9984	20.1235	1	6.44345	2.58583	1	5.69022	1	10.2882
ANKRD1	1	1	1	1	1	1	1	1	1	6.62575	1	1	681.249	436.699	1	1	1	1	837.299	157941	1	1	1
AZGP1	1	1	1	1	1	1	1	1	1	1	6.25988	1	1	57071.7	1	1	1	1	1	1	1	4.09943	1
CACNA1I	1	1	1	3.47534	6.4407	54.5203	65.4081	1	13.5462	24.2107	8.27321	518.558	1	1	8936.18	1916.93	160.413	1065.15	23.4135	1	159.721	76.3627	1
CCL13	1	1	1	1	1	1	1	1	153.155	68098.1	1	1	1	1	1	1	1	1	22.7494	1	1	1	81.3817
CCL17	1	1	1	1	1	1	1	1	139.814	92976.3	1	1	1	1	1	1	1	1	25.4148	1	1	1	6.22416
CCL18	1	1	1	1	1	1	1	1	350.536	54275.4	3.62994	1	1	1	1	1	1	313.185	2122.4	1	1	1	114.044
CCL22	31.0926	111.528	26.5268	10.1868	1	46.4136	126.208	1	2227.02	221147	1	32.8458	1	1	15.1225	59.5986	1	1	25353.1	1	80.3606	98.6134	175191
CCR3	221844	115.098	22.9676	12.9966	3475.54	20.4271	1	14.494	17.4584	17.8772	16.7796	163.958	1	1	6.78029	58.3786	6.35928	1	15.5589	1	16.7927	12.1767	8.09074
CCR4	94.5497	81.4922	88.0201	9.02193	62.0363	10672.8	15689.4	1	44.7924	19.1634	1	20073.5	1	1	3738.34	3827.41	1167.07	1494.55	6.77361	3.23962	303.597	337.151	16.1043
CD1C	31.395	5042.41	1436.87	3251.73	1	1	1	1	10049.4	38453.4	78.0918	1	1	1	1	1	1	1	12.6567	1	1	1	145.467
CD248	1	1	1	14.967	1	1	1	1	5.38295	5.3586	7.50029	1	2683.96	1	1	1377.89	178.082	1	1	2.12173	5476.97	182.011	4.6612
CD300E	284.687	1462.5	82785.9	63.7775	207.107	1	1	12.1903	149.691	194.843	357.811	21.6243	1	1	24.3176	48.8245	22.3993	74.4926	1081.98	1	16.7927	36.2966	395.681
CD3D	61.1364	14.6204	13.1763	2.97075	1	37412.7	39118.3	54.3493	23.1113	59.99	683.609	11226.5	1	1	9014.62	8466.96	8387.67	1	1	2.4867	6160.42	11055.1	6.00819
CD3G	213.765	217.634	99.252	2.09036	67.5975	5418.79	6973.64	5.47038	33.9087	16.4738	981.106	9738.83	1	1	14769.6	27016	47529.8	1	1	1.40187	46733.7	87078.2	1
CD40LG	41.4371	17.1716	12.7565	2.67794	11.9574	9551.45	10759.5	1	6.5066	6.31895	7.88675	1372.72	1	1	9687.29	1855.89	814.02	271.916	1	1	111.22	1159.39	1
CD86	196.602	8362.42	23217.9	824.134	26.7341	8.96938	1	5.52576	20888.9	40644.6	161.895	24.2383	1	1	1	105.504	21.7801	47.4164	26117.5	1	1	9.28103	17194.1
CD8A	19.7099	98.5018	44.5211	40.7654	81.9212	22.1696	1	9069.83	66.1103	125.511	6289.07	79.6219	1	3.97434	55.6942	59759.9	119240	1	13.2233	1	53796.8	9004.46	3.77366
CD8B	16.0463	1	5.97308	1	15.6668	21.86	12.7658	14.4111	12.1441	16.5639	402.415	300.961	1	1	14.3641	37713.3	36841.2	1	1	1	40578.5	1405.93	6.94161
CDH5	1	1	31.1898	1	1	1	1	1	24.1355	21.9314	1	1	1	1	1	1	1	1	5.71554	82044.7	1	1	2.00671
CHI3L1	955.411	36.3688	78.8542	6.80846	44459.8	1	1	1	62.153	6452.25	1	16.3587	36.8593	45.7186	1	33.795	1	169.747	514324	1	20.2986	31.5037	60008.8
CLC	310053	39.0327	12.7476	20.6177	347.861	1	1	1	38.7033	106.824	6.17991	11.1949	1	1	1	1.81008	1	1	3.78121	1	1	1	1
CLDN4	1	110.341	5.54682	5.39988	1	1	1	1	6.72613	1	2.7669	54.0675	1	97899.5	44.7876	82.9244	22.9679	1	1	5.8874	64.4885	89.3953	1
CLEC10A	19.7099	89.5143	2997.29	10.2579	1	1	1	1	19904.6	28259.7	73.2694	1	1	1	1	1	1	13.2896	49.7187	12.3243	1	1	74.8129
COL1A1	16.9782	58.2117	10.3689	87.2502	69.6777	1	1	1	14.0159	9.19821	16.2325	63.1354	453083	1673.91	73.339	153.966	33.0607	1	87.9946	576.456	64.1707	57.2418	6.67083
COL3A1	1	1	1	1	1	1	1	1	1	1	15.16	1	73593.3	1	1	1	1	10.759	1	439.259	1	1	1
CORO7-PAM16	1	1	196.68	1	717.436	1	1	5.26067	1	1	6.17991	38578.3	18.6139	63.9951	16.9681	215.989	159.835	1	40.0891	87.6138	1	77.1543	17.3325
CPA3	767.955	1	2.01827	1.93125	1	1	1	1	7.89232	11.4657	11.3598	1	520.169	1	1	1	1	464233	1	152.495	1	1	1
CSF3R	4941.52	1696.55	77139.9	574.936	851618	1	1	5.47038	3880.09	4209.2	708.472	12.5303	1	1	29.4815	66.7576	46.8744	62.8955	5435.76	1	43.1138	78.4243	7705.3
CTLA4	1	1	7.23671	1	1	5332.5	4420.95	1	242.866	360.143	18.633	19689.3	1	1	3554.51	765.198	650.234	1	25.2137	1	308.209	30.4929	3.86001
CTSG	281.649	1	13.4883	1	56.6385	1	1	1	1.71321	1	4.27118	1	1	1	1	1	1	132767	1	1	1	1	3.21294
CXCL9	1	1	52.1395	1	1	1	1	1	47.2413	13.1089	1	1	1	1	1	1	1	1	204056	1	1	1	12.2279
DCSTAMP	1	1	12.8935	1	1	1	1	1	107.879	18401.5	1	1	1	1	1	1	1	52.0355	6011.8	1	1	1	29033.4
EFEMP1	1	1	1	1	1	1	1	1	1	1	1	1	36034.1	12642.2	1	1	1	1	1	310655	1	1	1
FABP4	1	1	1	1	1	1	1	1	242.359	8083.55	1	1	119.292	1	1	1	1	1	180.692	2978.02	1	1	31294.4
FCER1A	3660.01	371.507	532.584	15.8518	18.7847	1	1	1	9563.42	10162.6	211.395	4.00591	1	1	4.16924	1	1	28868.1	1	1	1	1	58.4029
FCGR3B	939.832	348.728	704.183	47.1756	666887	1	1	32.6803	11.3604	8.28893	431.97	1	1	1	1	18.6757	161.353	1	329.142	1	5.82465	1148.72	702.256
FCN1	5744.95	5280.62	289576	284.067	46760.6	7.37211	1	256.473	191.331	134.198	1219.7	40.1313	1	1	59.0241	48.4228	38.4489	35.8123	538.165	1	67.6714	80.0061	2218.3
FCRL1	46.1023	36142	86.6224	63066.2	566.522	1	1	5.78328	35.1265	16.4738	128.752	350.669	1	1	1	103.936	76.0619	1	1	1	106.284	223.563	2.13229
FCRL6	1	353.641	59.7881	5.24788	34.3466	1	1	3292.48	64.7001	49.7436	31501.7	1	1	1	64.6928	4418.79	29948.8	1	17.1377	1.66184	278.762	16999.6	37.4937
FGFBP2	8.72121	131.027	47.4386	55.3164	47.6863	1	1	1925.73	10.3543	13.4643	36157.8	28.8091	1	1	33.2778	211.835	13772.8	1	1	1	240.042	12406	1.92927
FOXP3	1	1	6.6418	8.41079	1	23067.8	12721.5	2.40484	15.4154	11.4751	1	14655.5	1	1	442.13	619.624	93.5125	41.8259	12.3506	1	133.847	10.3157	5.31518
FRZB	1	2.73093	1	1	1	1	1	1	1	1	1	1	64342.3	1	1	1	1	1	1	5.8874	1	1	1
GNLY	188.099	824.162	554.987	416.187	356.399	2511.48	850.388	287993	45.256	54.653	370207	38.7629	1	1	792.53	1802.09	62616.4	1	6.35195	1	274.075	108440	10.3071
GZMH	1	47.8096	38.249	11.871	18.6775	257.854	12.5966	3912.58	9.69921	1	16574	27.4642	1	1	92.5037	1152.45	50474.5	21.8888	1.69574	1	90.1142	26700.6	3.26394
GZMK	1	6.20107	9.30801	1	1	251.755	421.073	15250.2	12.4549	19.9969	1612.09	30.7211	1	1	2946.32	19495.4	17433.7	1	1	1	724.129	6749.24	1
HLA-DRA	1	348883	251077	238245	3544.35	8139.95	3098.71	8582.2	619848	799255	2044.96	3518.32	3.39489	1	154.85	2817.08	8379.45	1371.29	83866.5	2.08464	179.984	6930.88	10940.9
ICOS	1	1	7.11589	1	1	7603.4	7463.4	33.5777	13.159	32.1279	68.9185	13053.7	1	1	9257.51	2105.61	1043.83	1	14.2796	1	3493.56	2249.36	2.1425
IDO1	17918.6	1	58.0732	1	78.085	7.68644	14.2573	53.1837	42.9594	22.8595	3056.69	1	1	1	1	1	1	11.4444	345047	5.3676	1	1	6.94161
IGFBP5	1	1	1	1	1	1	1	2.40484	1	1	1	1	88539.5	2611.73	1	1	1	1	1	284.69	6.26422	3.17307	1
IGHA1	31.0682	167335	54.5324	1818.64	89.5907	1	1	1	268.972	16.0948	14.0006	18.8598	1	1	2.79542	120.235	60.3718	2.7804	4.88341	1	22.0569	24.1143	1.74342
IGHD	1	6373.4	19.4514	60393.3	52.4407	1	1	1	88.139	14.6966	1	14.3102	1	1	1	79.4674	54.4939	16.1135	1	1	19.7609	22.7582	1
IGHG1	1	155428	47.0413	6179.72	76.6013	1	1	1	393.718	105.634	1	12.5024	1	1	1	57.9234	27.727	3.59945	1	1	14.3864	23.7681	52.1691
IGHG2	1	37518.5	31.6487	1169.83	6.377	1	1	1	100.953	74.2441	1	1	1	1	1	32.1456	11.074	1	1	1	23.1412	1.30625	19.5855
IGHM	224.695	109126	201.935	281739	263.51	36.2388	63.4966	1	769.208	179.427	1	829.185	1	1	44.9562	563.728	351.239	252.37	11.5519	1	296.216	196.233	1.92927
IGKC	898.472	85068.5	90.3367	49735.2	107.392	1	1	1	93.6912	183.791	139.191	11.0777	1	1	24.5613	30.9316	27.4091	1	5.10447	2.60209	64.4885	40.2553	1
IL2	1	1	1	1	1	5787.14	10382.2	1	1	1	1	1	1	1	19.6212	79.0378	3.67964	1	1	1	1	1	1
KDR	1	1	1	1	1	1	1	2.33888	4.94999	7.08963	6.17991	1	540.648	105.551	1	1	1	1	15.6897	127790	1	1	39.8466
KIR2DL4	1	1	15.5665	1	3.25742	1	1	14420.1	1	1	1324.72	1	1	1	1	1	6.19502	1	1	1	1	129.331	1
KLK2	1	32.2064	1	22.8807	1	1	1	1	1	1	1	1	1	144470	1	49.9193	3.59751	1	1	1	24.8082	25.7462	1
KLRC1	1	85.1454	16.5708	3.06001	5.08803	1	1	25151.3	5.57841	1	15628.1	1	1	1	1	939.184	511.711	1	1	1	232.583	17552.6	1
KLRC4	1	1	1	1	1	1	1	693.277	1	1	1104.13	4.90775	1	1	1	2581.1	2973.57	1	1	1	816.365	3923.89	1
KLRF1	116.818	232.711	114.716	186.148	78.5669	1	1	35043.4	38.7494	30.1557	35459.7	31.7562	1	1	58.4882	53.0053	1024.81	23.9031	15.1494	2.37955	22.7109	3901.13	15.4719
KLRK1	8.72121	1582.08	166.194	1847.76	67.0071	1	1	1835.49	8.26943	1	31488.8	1	1	1	1	46911.2	64942.1	1	1	1	74011.7	107858	1
LGALS12	71818.9	88.8039	685.059	1	271.16	1	1	1	5.13087	1	1	1	1	1	1	3.55638	1	181.09	1.49064	1	1	3.78556	2.80561
LILRA1	1	1332.46	21360.8	33.0113	13744.2	1	1	1	351.511	287.034	86.0617	1	1	1	1	1	1	1	901.421	1	3.41232	6.96889	226.544
LPL	31.395	1	212.25	1	1	1	1	1	307.751	23693.7	1	1	7442.93	1	1	1	1	1	14934.8	1.36427	1	1	107192
LRRN3	1	79.1009	8.09823	27.5687	1	5.70435	132.175	116.187	7.64938	11.4751	73.7321	1535.91	979.051	11.8096	537.711	317.481	57.9899	114.475	1	5.36021	24777.4	629.193	1.38887
LUM	1	1	1	1	1	1	1	1	1	1	1	1	200708	263.956	1	1	1	220.332	7.67553	27.9849	1	1	1
LYZ	25258.3	33495.9	1.04752e+06	708.982	91695	337.937	405.624	890.588	70225.4	91730.3	8127.44	67.5458	1	6.15432	148.141	94.0151	88.0589	2859.02	152537	1.97601	237.89	115.951	208950
MGAM	1184.88	6.20107	887.674	43.9242	193355	9.13203	1	182.03	19.8561	17.8654	1754.98	1	1	1	1	1	76.2141	39.6803	119.639	1	1	1	4.5325
MMP9	647.467	13.4998	153.823	13.4144	57085.1	24.7728	53.2923	37.206	366.329	8231.33	23.7233	30.0821	1	292.422	30.1889	31.1945	7.70655	1508.55	401839	2.41938	8.3804	1	111858
MS4A1	224.915	299306	75.6223	212653	76.3167	18.0823	12.6034	9.2896	501.857	243.159	337.229	24.1837	1	1	125.903	696.644	666.26	1	7.36607	1	52.6628	559.55	4.58591
MSMB	1	1	1	1	1	1	1	1	1	1	1	1	232.115	610025	1	1	1	1	1	2.69929	1	1	1
PIGY	1	1	1	1	2.19143	17052	17825.3	71.9436	1	1	4600.1	1	1	1	1	1	1	4275.17	1	48.8301	1	1	85.6252
PLA2G2A	1	1	1	1	1	1	1	1	1	1	1	1	1	72310.5	1	1	1	1	1	1	1	1	1
PRSS33	66496.8	1	1	1	5.41655	1	1	51.8021	6.57207	18.1148	1	1	1	1	1	1	1	1	1	1	1	1	2.67422
RN7SK	1	7.26294	143.055	368.302	3.6173e+06	1	4.94865e+06	25.3401	14.7629	1	18.8202	144.961	1059.01	2231.04	18.8561	1	8.77514	84.2938	1.19433e+06	1.19235e+06	48.378	8.24045	1.3537e+06
RN7SL1	1	132.522	467.239	211.134	3.33473e+06	1	2.68006e+06	51.5636	1	1	1	108.398	767.142	2447.49	201.876	10.9815	302.702	52.4124	3.72281e+06	2.88777e+06	262.557	221.769	3.76816e+06
RNU1-27P	1	11.4021	37.0152	19.4226	61606.4	1	110042	1	1	2304.98	1	12.543	3.39489	1	11.3602	10.5228	11.6363	1	7067.86	16421.3	11.5284	5.95331	12421.3
RNU1-28P	1	11.4021	37.0152	19.4226	61606.4	1	110042	1	1	2304.98	1	12.543	1	1	11.3602	10.5228	11.6363	1	6242.33	10846.2	11.5284	5.95331	12421.3
RNU1-3	1	11.4021	31.4615	19.4226	61606.4	1	110042	1	1	2304.98	1	12.543	1	1	11.3602	6.9641	8.38396	1	8650.67	10846.2	11.5284	5.95331	12421.3
S100A8	39661	381.272	62884.6	244.601	478290	1	6.3492	161.048	403.399	112.144	1843.62	1	1	81.1455	1	1	1	231.566	9579.51	1	1	7.55283	362.188
SERPINA1	6177.96	2507.91	135462	199.994	169490	1	1	89.9588	2816.24	4673.87	167.794	1	1	298.384	2.56098	13.7621	7.79693	101.569	19662.1	1	11.2571	29.1606	212.497
SH2D1B	8.72121	316.98	96.4517	16.3807	64.3366	1	1	17075.1	14.5735	17.8772	43743.4	1	1	1	1	1	41.0883	1	2.73222	1	1	34.1241	1
SPP1	1	1	1	1	714.34	1	1	1	272.825	96350	26.1933	85.9309	43.6937	1.71655	1	1	1	1191.96	282165	1.97817	1	1	216133
TCL1A	122.58	556.629	8.71582	31265.9	10.8193	1	1	1	21.2775	8.66685	34.8164	8.69533	1	1	1	4.10214	1	1	1	1	11.2571	10.0376	1
TPSAB1	8.94548	1	1	1	1	1	1	1	1	1	1	1	784.128	1	1	1	1	192989	23.432	1	1	1	4.43354
TPSB2	21.2633	1	1	1	1	1	1	1	5.90553	1	1	1	392.564	1	1	6.34335	1	202029	30.5974	1	1	1	2.97927
TRAT1	112.848	11.4021	15.0373	1.79132	20.9915	4609.01	7837.03	70.2287	11.9671	18.0914	190.512	5409.84	1	1	14074.8	4050.98	2046.62	1	1	3.17125	3853.57	4196.22	1
TRDV2	96.3457	1	1	1	1	1	1	1	1	1	6.94008	33.4019	1	1	13.7268	6.20965	1	1	1	1	8.03533	9978.34	1
TREM2	1	1	19.4404	2.86249	23.2138	1	1	1	54.453	32921.6	1	1	1	1	1	1	1	20.3402	3551.03	1	1	1	25690.1
TRGC1	134.351	32.2064	21.4501	7.41369	60.3007	161.71	326.8	16151.6	19.9394	339.036	22702.3	46.877	1	1	709.883	3595.69	8410.41	718.937	87.5435	1	695.153	72381.7	1
TRGV9	19.8706	4.6585	7.60943	1	3.2798	3.60551	1	901.023	4.86435	1.8747	332.372	1	1	1040.54	27.5338	580.039	822.911	2.7804	1	10.4187	37.8496	41538.7	1.75363
VWF	196.443	1	291.141	2.09036	498.904	1	1	1	110.97	382.825	14.204	1	83.686	86.7211	1	1	1	51.9177	105.354	463633	15.4739	1	494.125
XCL2	1	1	1	1	1	51.4594	14.3502	13939.6	2.94679	6.49399	3509.29	1	1	1	1	149.951	494.384	1	1	1	6.26422	365.419	1

## Sheet: raw_200_markers
symbol	eosinophil	b_memory	monocyte	b_naive	neutrophil	t_CD4_memory_effector	t_CD4_memory_central	nk_cd56bright	dendritic_myeloid_immature	dendritic_myeloid_mature	nk_cd56dim	t_reg	fibroblast	epithelial	t_helper	t_CD8_memory_central	t_CD8_memory_effector	mast_cell	macrophage_M1	endothelial	t_CD8_naive	t_gamma_delta	macrophage_M2
ADAMDEC1	121.273	372.373	147.601	38.3531	1	1	1	1	12.1975	41.2834	1	1	1	1	1	18.0886	1	233.082	38853.2	1	1	1	6940.99
ADCYAP1	1	1	1	1	1	1	1	1	1	1	1	1	1	1	1	1	1	15166.3	1	1	1	1	1
ADGRE3	95377.4	130.5	2696.02	23.1885	58168.4	3.52289	1.62905	5.26067	41.3068	26.0026	67.125	1	1	1	1	1	1	1748.27	15.4685	1	1	1	227.327
ADGRG3	66656.2	17.2792	187.172	56.7342	90002.3	1	4.45411	1788.2	13.867	1	315.158	1	1	1	1	36.7194	15.1366	3.80279	3.22429	1	1	40.317	1
ALOX15	64542.4	14.2633	1.80283	3.29701	24.3464	9.44226	13.6167	1	2362.3	82850.4	1	1	1	1	15.9984	20.1235	1	6.44345	2.58583	1	5.69022	1	10.2882
ALPL	678.414	248.582	14.996	301.474	84039.4	1	1	5.07222	19.0302	25.1121	1	1	1	53.4256	1	1	1	1	28.1888	8.98603	1	1	189.997
ANKRD1	1	1	1	1	1	1	1	1	1	6.62575	1	1	681.249	436.699	1	1	1	1	837.299	157941	1	1	1
APLN	1	1	1	1	1	1	1	43.4099	11.7972	24.7462	1	1	1	65.1347	1	1	1	1	6.67877	73569.2	1	1	112.213
APOC1	1	6.43325	13.2936	1	1	1	1	1	480.302	14495.3	2.73866	1	37.4119	35.0512	1	1	1	208.648	12442.8	24.889	16.7927	16.4902	51881.8
AZGP1	1	1	1	1	1	1	1	1	1	1	6.25988	1	1	57071.7	1	1	1	1	1	1	1	4.09943	1
BCL11B	51.2322	42.6085	36.2165	8.66342	28.2468	3261.93	4302.18	1041.34	56.6275	61.5237	11227.3	12792.6	1	351.741	50790.3	22287.1	20573.4	1	1.49064	16.6502	17025.5	7197.29	6.89336
CACNA1I	1	1	1	3.47534	6.4407	54.5203	65.4081	1	13.5462	24.2107	8.27321	518.558	1	1	8936.18	1916.93	160.413	1065.15	23.4135	1	159.721	76.3627	1
CALB2	1	1	1	1	1	1	1	1	1	1	1	1	1	1	1	1	1	18289.2	2.3567	1	1	1	1
CCL13	1	1	1	1	1	1	1	1	153.155	68098.1	1	1	1	1	1	1	1	1	22.7494	1	1	1	81.3817
CCL17	1	1	1	1	1	1	1	1	139.814	92976.3	1	1	1	1	1	1	1	1	25.4148	1	1	1	6.22416
CCL18	1	1	1	1	1	1	1	1	350.536	54275.4	3.62994	1	1	1	1	1	1	313.185	2122.4	1	1	1	114.044
CCL22	31.0926	111.528	26.5268	10.1868	1	46.4136	126.208	1	2227.02	221147	1	32.8458	1	1	15.1225	59.5986	1	1	25353.1	1	80.3606	98.6134	175191
CCL8	1	1	8.72805	1	1	1	1	1	96.7129	2277.84	1	1	1	1	1	1	1	12.4516	21921.1	1	1	1	20.1937
CCR3	221844	115.098	22.9676	12.9966	3475.54	20.4271	1	14.494	17.4584	17.8772	16.7796	163.958	1	1	6.78029	58.3786	6.35928	1	15.5589	1	16.7927	12.1767	8.09074
CCR4	94.5497	81.4922	88.0201	9.02193	62.0363	10672.8	15689.4	1	44.7924	19.1634	1	20073.5	1	1	3738.34	3827.41	1167.07	1494.55	6.77361	3.23962	303.597	337.151	16.1043
CD19	47.3272	30237	26.4024	30191	24.3846	1	1	17.7854	60.46	42.6089	15.9574	5.19847	1	1	12.7807	1	1	1	25.4647	3.09596	31.7714	7.31964	24.0257
CD1B	1	1	61.7468	1	1	1	1	1	519.012	32278.6	1	1	1	1	1	1	1	1	28.364	1	1	1	18.7081
CD1C	31.395	5042.41	1436.87	3251.73	1	1	1	1	10049.4	38453.4	78.0918	1	1	1	1	1	1	1	12.6567	1	1	1	145.467
CD248	1	1	1	14.967	1	1	1	1	5.38295	5.3586	7.50029	1	2683.96	1	1	1377.89	178.082	1	1	2.12173	5476.97	182.011	4.6612
CD28	71.8552	107.107	208.308	75.259	163.273	10751.4	14931.5	1	84.8961	79.3213	26.6148	28499.3	1	1	22431.3	10824.2	5739.39	1	8.65498	10.0189	8109.27	3629.16	70.6622
CD300E	284.687	1462.5	82785.9	63.7775	207.107	1	1	12.1903	149.691	194.843	357.811	21.6243	1	1	24.3176	48.8245	22.3993	74.4926	1081.98	1	16.7927	36.2966	395.681
CD3D	61.1364	14.6204	13.1763	2.97075	1	37412.7	39118.3	54.3493	23.1113	59.99	683.609	11226.5	1	1	9014.62	8466.96	8387.67	1	1	2.4867	6160.42	11055.1	6.00819
CD3E	88.4003	65.1087	29.3929	6.24449	51.5769	35180	32261	13338.3	60.0487	134.267	6394.88	33989.5	1	1	33976.8	50881.6	53729.6	1	4.35723	2.30057	21411.9	47126.4	11.6076
CD3G	213.765	217.634	99.252	2.09036	67.5975	5418.79	6973.64	5.47038	33.9087	16.4738	981.106	9738.83	1	1	14769.6	27016	47529.8	1	1	1.40187	46733.7	87078.2	1
CD40LG	41.4371	17.1716	12.7565	2.67794	11.9574	9551.45	10759.5	1	6.5066	6.31895	7.88675	1372.72	1	1	9687.29	1855.89	814.02	271.916	1	1	111.22	1159.39	1
CD5	113.26	164.15	68.5093	958.849	105.926	49329.8	46442.4	9.2896	276.302	116.123	58.8906	32648.1	1	1	39240.3	35719.5	34267.2	62.8885	25.4497	1	23387.3	18817.6	17.2935
CD86	196.602	8362.42	23217.9	824.134	26.7341	8.96938	1	5.52576	20888.9	40644.6	161.895	24.2383	1	1	1	105.504	21.7801	47.4164	26117.5	1	1	9.28103	17194.1
CD8A	19.7099	98.5018	44.5211	40.7654	81.9212	22.1696	1	9069.83	66.1103	125.511	6289.07	79.6219	1	3.97434	55.6942	59759.9	119240	1	13.2233	1	53796.8	9004.46	3.77366
CD8B	16.0463	1	5.97308	1	15.6668	21.86	12.7658	14.4111	12.1441	16.5639	402.415	300.961	1	1	14.3641	37713.3	36841.2	1	1	1	40578.5	1405.93	6.94161
CDH5	1	1	31.1898	1	1	1	1	1	24.1355	21.9314	1	1	1	1	1	1	1	1	5.71554	82044.7	1	1	2.00671
CHI3L1	955.411	36.3688	78.8542	6.80846	44459.8	1	1	1	62.153	6452.25	1	16.3587	36.8593	45.7186	1	33.795	1	169.747	514324	1	20.2986	31.5037	60008.8
CHIT1	346.784	129.217	98.8955	216.734	1901.18	1	1	3.17041	62.7417	82.6762	8.27321	82.8274	1	1	11.8782	9.59789	1	38.737	70428.5	1	21.5143	12.9378	68734.2
CLC	310053	39.0327	12.7476	20.6177	347.861	1	1	1	38.7033	106.824	6.17991	11.1949	1	1	1	1.81008	1	1	3.78121	1	1	1	1
CLDN4	1	110.341	5.54682	5.39988	1	1	1	1	6.72613	1	2.7669	54.0675	1	97899.5	44.7876	82.9244	22.9679	1	1	5.8874	64.4885	89.3953	1
CLEC10A	19.7099	89.5143	2997.29	10.2579	1	1	1	1	19904.6	28259.7	73.2694	1	1	1	1	1	1	13.2896	49.7187	12.3243	1	1	74.8129
CMA1	1	1	1	1	1	1	1	1	1	1	1	1	1	1	1	1	1	17790.1	1	1	1	1	1.76313
COL12A1	1	1	1	1.93125	5.55961	1	1	1	2.68661	1	1	1	71117.8	3273.25	1	1	1	1	1.57494	10128.5	1	1	1
COL19A1	23.5805	3068.21	31.8732	18530	16.0868	1	1	7.37219	14.4132	1	62.6272	13.8226	2.14703	1	12.8622	52.7045	1	1	1	1	57.4143	37.9472	1
COL1A1	16.9782	58.2117	10.3689	87.2502	69.6777	1	1	1	14.0159	9.19821	16.2325	63.1354	453083	1673.91	73.339	153.966	33.0607	1	87.9946	576.456	64.1707	57.2418	6.67083
COL1A2	1	30.4449	3.92913	24.8035	1	1	1	1	1	1	27.8783	1	58570.3	24.0965	1	35.8644	9.83566	1	22.1119	1168.95	47.1572	32.7493	3.35698
COL3A1	1	1	1	1	1	1	1	1	1	1	15.16	1	73593.3	1	1	1	1	10.759	1	439.259	1	1	1
COL4A1	169.281	1	3.67782	1	45.713	1	1	1	1	1	1	1	32080.3	322.54	1	1	1	1	13.7884	131418	1	1	30.6062
CORO7-PAM16	1	1	196.68	1	717.436	1	1	5.26067	1	1	6.17991	38578.3	18.6139	63.9951	16.9681	215.989	159.835	1	40.0891	87.6138	1	77.1543	17.3325
CPA3	767.955	1	2.01827	1.93125	1	1	1	1	7.89232	11.4657	11.3598	1	520.169	1	1	1	1	464233	1	152.495	1	1	1
CPVL	606.37	3208.34	51484.5	65.5852	113.246	1	1	12.1903	25583.5	19783.5	502.149	6.24734	29.1818	68.2437	22.3866	2.62017	1	235.216	3412.61	13.6602	6.12857	18.3868	6669.44
CSF2	1	1	1	1	1	7235.28	1857.26	86.1576	2.94679	536.281	1	11.1949	1	1	1	1	1	69.7094	9.27486	6.12706	1	1	1
CSF3R	4941.52	1696.55	77139.9	574.936	851618	1	1	5.47038	3880.09	4209.2	708.472	12.5303	1	1	29.4815	66.7576	46.8744	62.8955	5435.76	1	43.1138	78.4243	7705.3
CTLA4	1	1	7.23671	1	1	5332.5	4420.95	1	242.866	360.143	18.633	19689.3	1	1	3554.51	765.198	650.234	1	25.2137	1	308.209	30.4929	3.86001
CTSG	281.649	1	13.4883	1	56.6385	1	1	1	1.71321	1	4.27118	1	1	1	1	1	1	132767	1	1	1	1	3.21294
CX3CR1	132.712	1005.9	7013.06	13.9844	1578.99	67.5073	1	892.815	67.5366	7.97715	42369.7	58.6415	1	1	75.5503	565.519	832.207	39.6803	4.8343	1.37144	95.0806	45094.3	5.36526
CXCL9	1	1	52.1395	1	1	1	1	1	47.2413	13.1089	1	1	1	1	1	1	1	1	204056	1	1	1	12.2279
CXCR1	331.75	176.503	150.553	16.9956	141252	1	1	27.6746	74.1362	499.239	1687.96	16.5593	1	1	1	25.5598	201.87	1	11.3952	1	1	1594.06	80.438
CXCR2	3896.13	199.135	649.356	5.37197	307224	6.29108	1	20.1331	63.9866	92.9692	8425.84	15.1365	1	1	9.74798	42.3105	271.698	15.889	70.7953	1	23.948	2467.75	97.6136
CYBB	38035.6	27230.6	154516	30533	20297.1	9.44226	25.4542	171.315	10333.7	25910.7	455.817	1	1	16.4569	15.758	6.70201	2.29875	1165.9	132928	1.52003	37.902	16.1974	55815.8
CYP2S1	46.1023	115.423	1142.25	1.93125	1	1	1	1	2737.59	1949.29	1	1	1	1	1	1	1	136.185	3336.7	42.3729	1	1	768.823
CYP4F3	1205.51	98.055	304.341	15.8633	108492	1	1	1	35.0535	7.08717	19.6605	6.7512	1	1	3.5818	61.3388	1	1	6.78976	2.4867	74.6991	75.1143	5.9636
DCN	1	115.949	2.12509	1	1	1	1	1	6.05595	1	39.406	127.385	95678.4	83.6452	1	116.136	1	1	1	22.4858	159.721	197.998	1
DCSTAMP	1	1	12.8935	1	1	1	1	1	107.879	18401.5	1	1	1	1	1	1	1	52.0355	6011.8	1	1	1	29033.4
DSC1	12.2902	1	1	1	1	8.56166	20.38	29.8427	1	1	1002.41	19.1714	1	2.91632	150.791	345.468	21.8942	1	1	1	4611.59	8.76759	1
EFEMP1	1	1	1	1	1	1	1	1	1	1	1	1	36034.1	12642.2	1	1	1	1	1	310655	1	1	1
EOMES	11.1317	5.42111	1	2.86249	11.6687	1	1	11659.8	31.0724	31.4481	12367.8	29.8294	1	1	347.102	4574.82	10322.6	1	6.19945	1	406.345	8572.66	3.26394
F13A1	5747.73	1119.02	18563.9	154.061	952.662	1	1	1	3873.32	179986	293.24	1	1	1	12.3724	1	1	12.4516	34.8086	1	1	5.9668	120.679
FABP4	1	1	1	1	1	1	1	1	242.359	8083.55	1	1	119.292	1	1	1	1	1	180.692	2978.02	1	1	31294.4
FCER1A	3660.01	371.507	532.584	15.8518	18.7847	1	1	1	9563.42	10162.6	211.395	4.00591	1	1	4.16924	1	1	28868.1	1	1	1	1	58.4029
FCER2	18.7138	5295.55	308.143	20204.9	88.5044	1	1	1	3178.38	74728.3	53.8632	17.9613	1	1	1	1	1	1	60.3578	1	26.6429	1	237.043
FCGR3B	939.832	348.728	704.183	47.1756	666887	1	1	32.6803	11.3604	8.28893	431.97	1	1	1	1	18.6757	161.353	1	329.142	1	5.82465	1148.72	702.256
FCN1	5744.95	5280.62	289576	284.067	46760.6	7.37211	1	256.473	191.331	134.198	1219.7	40.1313	1	1	59.0241	48.4228	38.4489	35.8123	538.165	1	67.6714	80.0061	2218.3
FCRL1	46.1023	36142	86.6224	63066.2	566.522	1	1	5.78328	35.1265	16.4738	128.752	350.669	1	1	1	103.936	76.0619	1	1	1	106.284	223.563	2.13229
FCRL2	32.9564	17950.8	44.5211	20630.8	150.833	1	1	1	46.5136	16.5639	41.4754	121.743	1	1	3.96826	103.061	10.2512	1	1	1	83.0572	103.984	1.74342
FCRL5	34.8707	9526.93	48.7778	17381.5	29.9956	1	1	1	49.0308	7.08963	9.43005	221.549	1	1	3.30376	225.563	1	1	1	1	190.757	278.553	1.89648
FCRL6	1	353.641	59.7881	5.24788	34.3466	1	1	3292.48	64.7001	49.7436	31501.7	1	1	1	64.6928	4418.79	29948.8	1	17.1377	1.66184	278.762	16999.6	37.4937
FGFBP2	8.72121	131.027	47.4386	55.3164	47.6863	1	1	1925.73	10.3543	13.4643	36157.8	28.8091	1	1	33.2778	211.835	13772.8	1	1	1	240.042	12406	1.92927
FOXP3	1	1	6.6418	8.41079	1	23067.8	12721.5	2.40484	15.4154	11.4751	1	14655.5	1	1	442.13	619.624	93.5125	41.8259	12.3506	1	133.847	10.3157	5.31518
FPR1	13516.6	687.541	30732	146.259	278142	1	1	1	719.687	431.504	236.638	1	1	1	1	100.79	18.6107	89.6792	2143.35	1	127.341	101.424	1602.25
FRZB	1	2.73093	1	1	1	1	1	1	1	1	1	1	64342.3	1	1	1	1	1	1	5.8874	1	1	1
GATA1	24702	27.9527	1	1.74669	7.08744	1	1	1	6.59873	1	6.17991	1	1	1	6.15805	1	1	2929.61	1	1	1	1	1
GNLY	188.099	824.162	554.987	416.187	356.399	2511.48	850.388	287993	45.256	54.653	370207	38.7629	1	1	792.53	1802.09	62616.4	1	6.35195	1	274.075	108440	10.3071
GPNMB	5.23336	34.3715	324.957	4.99593	2.9893	1	1	1	1960.58	225937	1	37.7314	6967.82	1399.14	4.35854	45.842	1	96377.7	81685.9	31.5269	52.2857	56.8701	249925
GZMB	80.0316	365.075	62.1273	32.3424	58.9954	14026.9	2982.62	71165.7	38.5013	39.2541	87379.3	371.59	1	1	13.7161	221.716	17280.5	4792.46	53.3081	1	113.829	23023.3	8.20946
GZMH	1	47.8096	38.249	11.871	18.6775	257.854	12.5966	3912.58	9.69921	1	16574	27.4642	1	1	92.5037	1152.45	50474.5	21.8888	1.69574	1	90.1142	26700.6	3.26394
GZMK	1	6.20107	9.30801	1	1	251.755	421.073	15250.2	12.4549	19.9969	1612.09	30.7211	1	1	2946.32	19495.4	17433.7	1	1	1	724.129	6749.24	1
HDC	3675.99	297.338	58.0732	65.1235	41.9353	1	1	5.30509	31.8635	33.8063	6.17991	1	1	1	2.95027	8.9867	1	90224.9	8.13098	1	8.23697	1	7.19904
HLA-DRA	1	348883	251077	238245	3544.35	8139.95	3098.71	8582.2	619848	799255	2044.96	3518.32	3.39489	1	154.85	2817.08	8379.45	1371.29	83866.5	2.08464	179.984	6930.88	10940.9
HPCAL4	1	1	7.1159	1	1	1144.38	2095.09	1	6.77118	6.66761	1	1454.35	1	1	3385.29	1118.17	175.806	1	1	1	1288.27	416.618	1
ICOS	1	1	7.11589	1	1	7603.4	7463.4	33.5777	13.159	32.1279	68.9185	13053.7	1	1	9257.51	2105.61	1043.83	1	14.2796	1	3493.56	2249.36	2.1425
IDO1	17918.6	1	58.0732	1	78.085	7.68644	14.2573	53.1837	42.9594	22.8595	3056.69	1	1	1	1	1	1	11.4444	345047	5.3676	1	1	6.94161
IFNG	1	71.5282	1	17.5873	1	5096.4	3262.84	2943.22	1	1	3441.43	99.467	1	1	262.905	269.257	1135.36	1	1	1	21.5143	2096.1	1
IGFBP5	1	1	1	1	1	1	1	2.40484	1	1	1	1	88539.5	2611.73	1	1	1	1	1	284.69	6.26422	3.17307	1
IGHA1	31.0682	167335	54.5324	1818.64	89.5907	1	1	1	268.972	16.0948	14.0006	18.8598	1	1	2.79542	120.235	60.3718	2.7804	4.88341	1	22.0569	24.1143	1.74342
IGHA2	17.7441	23915.5	11.8996	138.305	6.43008	1	1	1	54.5827	10.3601	1	22.7288	1	1	1	31.5016	17.4575	1	1	1	1	4.36835	1
IGHD	1	6373.4	19.4514	60393.3	52.4407	1	1	1	88.139	14.6966	1	14.3102	1	1	1	79.4674	54.4939	16.1135	1	1	19.7609	22.7582	1
IGHG1	1	155428	47.0413	6179.72	76.6013	1	1	1	393.718	105.634	1	12.5024	1	1	1	57.9234	27.727	3.59945	1	1	14.3864	23.7681	52.1691
IGHG2	1	37518.5	31.6487	1169.83	6.377	1	1	1	100.953	74.2441	1	1	1	1	1	32.1456	11.074	1	1	1	23.1412	1.30625	19.5855
IGHG3	1	20572.7	12.4545	5808.75	1	1	1	1	107.02	72.0853	1	2.57099	1	1	1	15.6797	6.03884	1	1.99766	1	10.6493	1	111.583
IGHM	224.695	109126	201.935	281739	263.51	36.2388	63.4966	1	769.208	179.427	1	829.185	1	1	44.9562	563.728	351.239	252.37	11.5519	1	296.216	196.233	1.92927
IGKC	898.472	85068.5	90.3367	49735.2	107.392	1	1	1	93.6912	183.791	139.191	11.0777	1	1	24.5613	30.9316	27.4091	1	5.10447	2.60209	64.4885	40.2553	1
IGLC2	187.01	28526.2	26.7086	11853	47.2183	1	1	1	192.514	34.8502	155.442	15.3822	1	1	1	18.8457	13.5429	1	2.47913	1	6.12857	6.96889	1
IGLC3	98.3673	12384.4	9.16113	5152.63	1	1	1	1	88.4043	7.99758	42.5805	1	1	1	1	2.48993	1	1	1	1	5.82465	1	1
IL13	1	1	1	4.04123	1	9584.01	1755.08	2.26822	2.92121	1	20.5009	48.6757	1	1	12.8735	75.0862	17.7391	1	1	1	1	1	1
IL2	1	1	1	1	1	5787.14	10382.2	1	1	1	1	1	1	1	19.6212	79.0378	3.67964	1	1	1	1	1	1
IL2RA	564.423	2061.24	14.2921	297.268	5.41655	54197.6	37742.5	639.682	52.3834	274.244	75.4156	26640.9	1	1	2772.91	1920.7	277.295	1500.33	7760.72	1	169.455	228.109	4.6612
IL5RA	79649.5	267.243	13.5427	11.1955	177.957	31.8507	1	5.1448	4.38966	1	3.62994	1	1	1	131.558	203.982	220.564	1042.91	1	1	31.7714	215.753	1
JCHAIN	384.868	68213	64.9216	4823.17	54.9639	1	1.64701	28.9757	77.5385	48.0864	83.5301	23.8655	22.9306	1	25.8273	48.8645	41.9014	2.23279	1	1	16.7927	38.0782	2.8306
KDR	1	1	1	1	1	1	1	2.33888	4.94999	7.08963	6.17991	1	540.648	105.551	1	1	1	1	15.6897	127790	1	1	39.8466
KIR2DL4	1	1	15.5665	1	3.25742	1	1	14420.1	1	1	1324.72	1	1	1	1	1	6.19502	1	1	1	1	129.331	1
KIT	5205.29	6.20107	5.54195	6.0761	335.546	1	1	4684.67	140.982	10.9062	257.568	15.6625	1186.41	514.078	81.3194	49.0553	1	446817	1	2817.35	29.685	12.2158	1
KLK2	1	32.2064	1	22.8807	1	1	1	1	1	1	1	1	1	144470	1	49.9193	3.59751	1	1	1	24.8082	25.7462	1
KLRC1	1	85.1454	16.5708	3.06001	5.08803	1	1	25151.3	5.57841	1	15628.1	1	1	1	1	939.184	511.711	1	1	1	232.583	17552.6	1
KLRC2	1	13.8217	1.45777	1	1	1	1	3721.77	1	1	2065.55	1	1	1	1	253.56	399.401	1	1	1	102.318	3411.57	1
KLRC3	1	1	1	1	1	1	1	861.99	1	1	4726.98	1	1	1	1	275.648	901.743	1	1	1	104.169	519.72	1
KLRC4	1	1	1	1	1	1	1	693.277	1	1	1104.13	4.90775	1	1	1	2581.1	2973.57	1	1	1	816.365	3923.89	1
KLRD1	121.371	1186.84	205.238	52.5792	315.395	54.5873	57.1786	51947.1	40.1388	15.2331	84168.3	44.1348	2.57193	1.64846	37.4926	3515.08	18102.6	1	21.5087	14.3998	1151.73	76584.9	25.8259
KLRF1	116.818	232.711	114.716	186.148	78.5669	1	1	35043.4	38.7494	30.1557	35459.7	31.7562	1	1	58.4882	53.0053	1024.81	23.9031	15.1494	2.37955	22.7109	3901.13	15.4719
KLRK1	8.72121	1582.08	166.194	1847.76	67.0071	1	1	1835.49	8.26943	1	31488.8	1	1	1	1	46911.2	64942.1	1	1	1	74011.7	107858	1
KRT17	1	1	1	1	1	1	1	1	30.067	878.356	1	1	28.8437	37126.9	1	316.158	1	1	8.92778	6.93518	2.91234	1	2.86339
KRT19	1	1	1	1	1	1	1	1	1	1	5.39755	1	242.163	59377.3	1	1	1	7719.36	1	665.282	1	1	1
LGALS12	71818.9	88.8039	685.059	1	271.16	1	1	1	5.13087	1	1	1	1	1	1	3.55638	1	181.09	1.49064	1	1	3.78556	2.80561
LILRA1	1	1332.46	21360.8	33.0113	13744.2	1	1	1	351.511	287.034	86.0617	1	1	1	1	1	1	1	901.421	1	3.41232	6.96889	226.544
LILRA5	1	297.479	25254.2	16.6215	27290.9	1	1	1	455.468	557.613	6.88008	1	1	1	4.60314	20.1174	1	142.887	1814.64	1	15.7608	31.5273	78.9947
LILRB2	1423.06	2974.66	55021.3	119.036	29831.1	1	1	347.77	3339.41	3688.76	399.383	1	1	1	7.48811	40.375	23.9372	240.512	13226	1	32.5853	66.5226	66.3513
LILRP2	1	6.20673	57.3029	1	1	1	1	2538.47	7.14861	18.8324	1	1	1	1	1	1	1	1	1	1	1	1	1
LINC00861	96.8693	98.7985	37.3289	5.97446	27.3478	2106.26	7688.09	386.547	19.6978	23.6984	15469	7986.89	1	1	13515.8	7058.15	7049.98	1	1	2.30057	11337.3	7765.12	3.2104
LINC00892	16.891	1	1	1	1	3789.42	769.674	5805.15	1	1	40.0017	155.704	1	1	1106.43	441.819	271.035	1	1	1	6.26422	174.771	1
LPL	31.395	1	212.25	1	1	1	1	1	307.751	23693.7	1	1	7442.93	1	1	1	1	1	14934.8	1.36427	1	1	107192
LRRC26	1	1	1	1	1	1	1	1	1	1	1	1	1	13091.7	1	1	1	1	1	1	1	1	1
LRRN3	1	79.1009	8.09823	27.5687	1	5.70435	132.175	116.187	7.64938	11.4751	73.7321	1535.91	979.051	11.8096	537.711	317.481	57.9899	114.475	1	5.36021	24777.4	629.193	1.38887
LUM	1	1	1	1	1	1	1	1	1	1	1	1	200708	263.956	1	1	1	220.332	7.67553	27.9849	1	1	1
LYZ	25258.3	33495.9	1.04752e+06	708.982	91695	337.937	405.624	890.588	70225.4	91730.3	8127.44	67.5458	1	6.15432	148.141	94.0151	88.0589	2859.02	152537	1.97601	237.89	115.951	208950
MAL2	47.3272	1	1	1	1	1	1	1	1	1	1	1	3.52402	24792.3	7.84626	1	1	1	1	6.82414	1	1	1
MGAM	1184.88	6.20107	887.674	43.9242	193355	9.13203	1	182.03	19.8561	17.8654	1754.98	1	1	1	1	1	76.2141	39.6803	119.639	1	1	1	4.5325
MMP1	1	1	1	1	1	1	1	1	15.3636	174.491	1	1	1	1	1	1	1	1	63.0728	64673.5	1	1	5.39492
MMP12	1	1	1	1	1	1	1	1	67.1909	28034	8.27321	1	1	1	1	1	1	1	199.006	1	1	1	29.6161
MMP7	1	32.3147	1	9.36785	1	1	1	1	12.6268	140.55	1	24.4234	1	12072.1	1	24.494	1	1	70928.3	26.1103	52.2857	40.0466	558.618
MMP9	647.467	13.4998	153.823	13.4144	57085.1	24.7728	53.2923	37.206	366.329	8231.33	23.7233	30.0821	1	292.422	30.1889	31.1945	7.70655	1508.55	401839	2.41938	8.3804	1	111858
MMRN1	170.301	1	1	323.703	1	1	1	2656.19	6.22612	1	126.459	391.882	1	1	89.2724	1	1	1	1	108552	1	1	2.66086
MPEG1	2898.66	14753.4	145951	13060	34676.6	1	1	43.5788	19247.1	10761.2	726.67	69.9595	1	1	46.6069	54.4768	21.943	443.57	4423.51	1	64.4885	36.5379	1158.18
MRC1	1	1	170.605	1	9.81947	6.11429	1	1	1883.31	103302	6.88008	21.3898	6.82511	1	1	2.62017	1	20.3402	1525.21	27.0378	1	1	63013.7
MS4A1	224.915	299306	75.6223	212653	76.3167	18.0823	12.6034	9.2896	501.857	243.159	337.229	24.1837	1	1	125.903	696.644	666.26	1	7.36607	1	52.6628	559.55	4.58591
MS4A2	709.996	105.135	29.4475	1.93125	13.2716	1	1	13.376	6.54591	7.72663	318.179	6.58812	1	1	1	32.5788	1	108205	1	1	27.3211	62.0579	1
MSMB	1	1	1	1	1	1	1	1	1	1	1	1	232.115	610025	1	1	1	1	1	2.69929	1	1	1
MT1G	1	1	1	1	1	20.0734	21.2088	1	14.2383	7.02803	1	11.0171	6.58703	156.892	1	12.2059	1	45.6671	13096	1	1	1	534.063
MT1H	1	1	1	1	1	1	1	1	1	1	1	1	1	24.0965	1	1	1	32.3332	7964.08	1	1	1	355.83
MYCT1	2882.33	11.36	8.10714	1	5.79678	1	1	1	1	1	26.8996	6.24451	55.2252	2.88543	1	14.2431	1	1	1	30939.8	6.26422	12.2158	1.82704
NAPSB	234.028	14573.2	7863.81	5688.9	30.2665	1	1	2.26822	3061.92	572.733	125.742	1	1	1	6.1801	3.86596	1	1	281.346	1	16.7927	5.34669	62.4024
NCAM1	1	41.2435	67.1009	12.6801	23.3309	1	1	29529.8	26.7029	5.74923	11312.9	11.9133	182.73	4.12	19.0449	67.0283	1053.13	1	266.917	29.1507	33.8315	1825.97	35.5607
NELL2	16.4424	1	8.52287	18.8538	7.92891	1132.38	2696.66	2683.46	22.989	24.7462	101.374	223.696	79.639	1	7928.05	4591.69	738.397	314.332	1	11.9911	44062	5608.29	1.77774
NKG7	782.773	453.556	666.841	115.994	236.079	1275.88	662.912	50967.8	200.834	92.2789	80985.5	94.6146	1	1	605.505	19928.3	134677	42.2637	924.251	1	281.455	51843.7	28.8871
OLIG1	13557.7	1	461.144	1	249.215	1	1	1	1	1	1	1	1	1	1	1	1	1	21.5167	1	1	1	25.0898
OR51E2	11.1317	44.466	1	1	1	1	1	1	1	1	7.50029	34.435	1	52675.6	1	61.3388	4.25657	1	1	1	32.5853	58.0325	1
PAX5	16.4424	18177.9	43.7531	38790.6	103.336	1	1	254.121	114.794	76.1943	218.118	6.43219	1	1	11.7466	30.2731	6.19502	1	119.258	1	68.5451	36.1299	2.93894
PIGY	1	1	1	1	2.19143	17052	17825.3	71.9436	1	1	4600.1	1	1	1	1	1	1	4275.17	1	48.8301	1	1	85.6252
PLA2G2A	1	1	1	1	1	1	1	1	1	1	1	1	1	72310.5	1	1	1	1	1	1	1	1	1
POSTN	1	1	1	1	1	1	1	1	1	1	12.7602	1	31667.4	244.521	1	1	1	1	1	2573.53	1	1	1
PRSS33	66496.8	1	1	1	5.41655	1	1	51.8021	6.57207	18.1148	1	1	1	1	1	1	1	1	1	1	1	1	2.67422
REG4	1	1	1	1	1	1	1	1	1	1	1	41.2584	1	1	1	45.3418	1	1	1	1	429.063	1	1
RN7SK	1	7.26294	143.055	368.302	3.6173e+06	1	4.94865e+06	25.3401	14.7629	1	18.8202	144.961	1059.01	2231.04	18.8561	1	8.77514	84.2938	1.19433e+06	1.19235e+06	48.378	8.24045	1.3537e+06
RN7SL1	1	132.522	467.239	211.134	3.33473e+06	1	2.68006e+06	51.5636	1	1	1	108.398	767.142	2447.49	201.876	10.9815	302.702	52.4124	3.72281e+06	2.88777e+06	262.557	221.769	3.76816e+06
RN7SL2	264.423	153.026	611.619	628.594	9.28343e+06	423.093	2.34413e+06	56.1711	462.559	1	6.25988	138.063	1020.53	2010.4	170.633	334.793	285.932	1	3.7222e+06	2.35483e+06	303.586	223.563	2.35124e+06
RNU1-27P	1	11.4021	37.0152	19.4226	61606.4	1	110042	1	1	2304.98	1	12.543	3.39489	1	11.3602	10.5228	11.6363	1	7067.86	16421.3	11.5284	5.95331	12421.3
RNU1-28P	1	11.4021	37.0152	19.4226	61606.4	1	110042	1	1	2304.98	1	12.543	1	1	11.3602	10.5228	11.6363	1	6242.33	10846.2	11.5284	5.95331	12421.3
RNU1-3	1	11.4021	31.4615	19.4226	61606.4	1	110042	1	1	2304.98	1	12.543	1	1	11.3602	6.9641	8.38396	1	8650.67	10846.2	11.5284	5.95331	12421.3
RNU4-2	9.8569	1	56.7721	42.2678	39969.4	19.2842	79528	1	23.7451	1994.93	30.7004	2.43304	113.128	141.025	1	8.51207	1	1	1315.39	4015.46	1	1	1741.68
ROBO4	1	1	1	1	1	1	1	1	10.7736	1	6.94008	1	74.1966	1	1	1	1	1	1	40815	1	1	6.35659
S100A8	39661	381.272	62884.6	244.601	478290	1	6.3492	161.048	403.399	112.144	1843.62	1	1	81.1455	1	1	1	231.566	9579.51	1	1	7.55283	362.188
SAMD3	16.0463	410.22	58.8968	11.4141	54.4314	1511.43	1564.91	14701.1	18.3923	7.56126	17478.8	1573.16	1	1	2153.31	24080	35378.3	21.6318	1	1.5135	5667.35	29204.1	4.30909
SERPINA1	6177.96	2507.91	135462	199.994	169490	1	1	89.9588	2816.24	4673.87	167.794	1	1	298.384	2.56098	13.7621	7.79693	101.569	19662.1	1	11.2571	29.1606	212.497
SH2D1B	8.72121	316.98	96.4517	16.3807	64.3366	1	1	17075.1	14.5735	17.8772	43743.4	1	1	1	1	1	41.0883	1	2.73222	1	1	34.1241	1
SIGLEC8	41865.2	62.8955	7.1159	1	17.4829	1	1	1	40.7568	231.069	24.7603	1	1	1	1	29.4246	1	3444.86	1	1	45.2824	56.7042	15.8786
SNORA73B	142.71	109.78	39.35	262.414	55052.5	631.936	144257	26.3293	41.1176	43.9224	261.011	94.0174	1	1	212.14	303.354	247.201	34.8008	8224.56	20192.8	556.525	331.866	7444.44
SNORA7A	1	1	1	1	734.968	1	2444.89	1	1	1	1	1	1	1	1	1	1	1	1	180.252	1	1	30.119
SNORD86	1	1	1	1	1	791.195	79.6217	1	1	1	1	1	1	1	1	1	1	1	1	1	1	1	1
SPI1	48344.8	1030.59	20652.8	1255.17	57055.6	11.8427	1	5.1448	26620.7	54013.8	9.43005	1	1	1	1	1	1	2499.3	32026.7	1	1	1	17959.1
SPP1	1	1	1	1	714.34	1	1	1	272.825	96350	26.1933	85.9309	43.6937	1.71655	1	1	1	1191.96	282165	1.97817	1	1	216133
SPTSSB	1	1	1	1	1	1	1	12557.1	1	1	854.546	1	30.5729	3777.78	47.5818	100.404	18.7082	1	1	1	1	83.495	2.52626
TCL1A	122.58	556.629	8.71582	31265.9	10.8193	1	1	1	21.2775	8.66685	34.8164	8.69533	1	1	1	4.10214	1	1	1	1	11.2571	10.0376	1
THEMIS	1	11.7811	13.7584	1	21.0601	2687.32	4435.67	86.1576	7.85014	8.5474	64.8761	650.286	1	1	1480.84	9099	9567.72	1	1	2.87659	27561.9	8492.26	1
THY1	1	1	1	1	1	1	1	1	1	1	1	1	20487	12.4651	1	1	1	1	1	48.9913	1	1	1
TIGIT	19.7099	259.788	17.7446	151.569	29.2161	20583.2	12164.9	5408.51	15.431	15.5462	10928.4	17053.5	1	1	4394.77	11661.8	14836.3	138.405	4.0431	1	830.954	5034.07	11.6043
TMEM47	1	1	1	1	1	1	1	1	2.49578	6.70493	1	1	31039.5	4422.92	1	1	1	1	8.36068	10045.2	1	1	1
TMPRSS2	1	27.0336	1.97436	1	1	1	1	1	2.47501	1	16.7796	1	1	29910.1	18.3978	14.8734	1	1	1	1	37.902	26.5295	1
TPSAB1	8.94548	1	1	1	1	1	1	1	1	1	1	1	784.128	1	1	1	1	192989	23.432	1	1	1	4.43354
TPSB2	21.2633	1	1	1	1	1	1	1	5.90553	1	1	1	392.564	1	1	6.34335	1	202029	30.5974	1	1	1	2.97927
TPSD1	1	1	1	1	1	1	1	1	1	1	1	1	1	1	1	1	1	26133.5	1.76955	1	1	1	1
TRAT1	112.848	11.4021	15.0373	1.79132	20.9915	4609.01	7837.03	70.2287	11.9671	18.0914	190.512	5409.84	1	1	14074.8	4050.98	2046.62	1	1	3.17125	3853.57	4196.22	1
TRAV12-3	1	1	1	1	1	648.174	618.551	1	1	1	1	1341.17	1	1	1930.36	657.111	552.066	1	1	1	739.04	27.4093	1
TRBV20-1	1	1	1	1	1	4101.88	816.26	1	1	1	1	2549.9	1	1	573	743.353	904.446	2.23279	1	1	458.585	131.328	1
TRBV5-1	1	1	1	1	1	2491.66	1055.02	1	2.41467	1	1	2897	1	1	273.205	582.231	706.923	1	1	1	746.421	174.845	1
TRDJ1	1	5.85275	1	1	1	1	1	1553.36	1	1	1	2.20174	1	1	1	1	1	1	1	1	1	777.891	1
TRDV2	96.3457	1	1	1	1	1	1	1	1	1	6.94008	33.4019	1	1	13.7268	6.20965	1	1	1	1	8.03533	9978.34	1
TRDV3	1	1	1	1	1	6.42135	6.82329	1	1	1	88.2785	9.48067	1	1	12.2293	7.76101	7.1789	1	1	1	4.82467	1306.49	1
TREM1	632.032	890.014	22079.9	171.297	151668	1	1	1	400.494	469.068	55.321	4.88965	1	1	1	1	1	15.889	286.518	1	4.82467	1	35.7146
TREM2	1	1	19.4404	2.86249	23.2138	1	1	1	54.453	32921.6	1	1	1	1	1	1	1	20.3402	3551.03	1	1	1	25690.1
TRGC1	134.351	32.2064	21.4501	7.41369	60.3007	161.71	326.8	16151.6	19.9394	339.036	22702.3	46.877	1	1	709.883	3595.69	8410.41	718.937	87.5435	1	695.153	72381.7	1
TRGC2	76.2316	55.2639	39.7415	1	264.638	104.611	356.568	1266.67	7.50772	165.516	1009.94	80.2689	1	1074.53	1094.83	8411.64	14110	385.15	33.6936	1	1453.3	72293	6.27539
TRGV9	19.8706	4.6585	7.60943	1	3.2798	3.60551	1	901.023	4.86435	1.8747	332.372	1	1	1040.54	27.5338	580.039	822.911	2.7804	1	10.4187	37.8496	41538.7	1.75363
VWF	196.443	1	291.141	2.09036	498.904	1	1	1	110.97	382.825	14.204	1	83.686	86.7211	1	1	1	51.9177	105.354	463633	15.4739	1	494.125
XCL1	1	1	1	2.81164	1	186.018	150.603	13586	11.3499	10.3601	2203.64	1	1	1	3.59005	83.4183	118.987	11.8869	1	1	1	314.367	1.82704
XCL2	1	1	1	1	1	51.4594	14.3502	13939.6	2.94679	6.49399	3509.29	1	1	1	1	149.951	494.384	1	1	1	6.26422	365.419	1
ZNF683	1	1	1	1	1	1	1	1512.6	3.11618	1	1615.81	18.2536	1	1	32.3637	2187.4	3602.5	1	1	1	16.7927	5877.21	1

## Sheet: raw_500_markers
symbol	eosinophil	b_memory	monocyte	b_naive	neutrophil	t_CD4_memory_effector	t_CD4_memory_central	nk_cd56bright	dendritic_myeloid_immature	dendritic_myeloid_mature	nk_cd56dim	t_reg	fibroblast	epithelial	t_helper	t_CD8_memory_central	t_CD8_memory_effector	mast_cell	macrophage_M1	endothelial	t_CD8_naive	t_gamma_delta	macrophage_M2
A2MP1	1	1	1	1	1	1	1	1	1	1	586.026	1	1	1	609.709	459.558	21.0083	883.503	1	1	74.804	1854.34	1
ABCD2	1	371.507	1	57.8936	1	165.597	383.305	171.315	32.725	14.6966	108.928	2927.66	1	1	3581.18	4067.83	2482.41	8.5474	7.55689	1.5135	5637.3	3205.33	6.81161
ADAM28	12766.9	29059.7	1772.72	36684	3176.12	1	1	1533.77	5624.24	38.3349	2662.75	21.2114	8.83236	276.44	10.6486	20.5319	13.45	163.55	3702.85	11.3439	36.1766	90.804	2248.27
ADAMDEC1	121.273	372.373	147.601	38.3531	1	1	1	1	12.1975	41.2834	1	1	1	1	1	18.0886	1	233.082	38853.2	1	1	1	6940.99
ADAMTS14	1	1	1	1	1	1	1	297.563	31.241	280.947	44.2368	1	415.959	5.57969	1	1	13.5103	21681.9	207.654	2.20404	1	1	4.84483
ADCYAP1	1	1	1	1	1	1	1	1	1	1	1	1	1	1	1	1	1	15166.3	1	1	1	1	1
ADGRE1	83040.7	146.582	7169.17	60.3804	3400.6	95.7745	291.758	39.3958	46.0413	19.1376	62.6272	74.3944	1	1	398.735	207.922	115.655	2248.5	6456.81	1	290.532	128.785	93.334
ADGRE3	95377.4	130.5	2696.02	23.1885	58168.4	3.52289	1.62905	5.26067	41.3068	26.0026	67.125	1	1	1	1	1	1	1748.27	15.4685	1	1	1	227.327
ADGRF5	1	1	1	1	1	1	1	1	1	1	1	1	188.211	4.25781	1	1	1	1	1	20837.9	1	1	2.89612
ADGRG3	66656.2	17.2792	187.172	56.7342	90002.3	1	4.45411	1788.2	13.867	1	315.158	1	1	1	1	36.7194	15.1366	3.80279	3.22429	1	1	40.317	1
ADRA2B	1	1	75.6185	9.26948	8.15957	1	1	1	76.1147	371.44	1	1	303.301	1	1	87.7118	47.2562	1	263.553	3.71625	1	59.9755	11588
AFAP1L1	1	6.20673	2.01827	5.91134	1	1	1	17.7854	40.6614	1834.14	1	6.66206	3.91256	73.6058	8.99302	12.404	1	8.56615	411.766	11085.5	16.7927	31.1368	14254
AGR2	1	1	1	1	1	1	1	1	1	1	1	1	1	7887.79	1	1	1	1	1	1	1	1	1
AIF1	1	212.585	22444.8	100.68	24239.2	51.9694	132.245	72.7491	14007	15082.8	208.868	56.8151	1	1	122.944	505.225	120.244	1960.64	4674.14	2.87659	632.707	18.9067	604.175
ALDH1A3	1	1	1	1	1	1	1	1	6.35509	1	1	1	10241	31120.8	1	1	1	79.072	6.78734	769.51	1	1	1.87974
ALOX15	64542.4	14.2633	1.80283	3.29701	24.3464	9.44226	13.6167	1	2362.3	82850.4	1	1	1	1	15.9984	20.1235	1	6.44345	2.58583	1	5.69022	1	10.2882
ALPL	678.414	248.582	14.996	301.474	84039.4	1	1	5.07222	19.0302	25.1121	1	1	1	53.4256	1	1	1	1	28.1888	8.98603	1	1	189.997
ANKRD1	1	1	1	1	1	1	1	1	1	6.62575	1	1	681.249	436.699	1	1	1	1	837.299	157941	1	1	1
APLN	1	1	1	1	1	1	1	43.4099	11.7972	24.7462	1	1	1	65.1347	1	1	1	1	6.67877	73569.2	1	1	112.213
APOBEC3A	1105.42	194.953	16678.7	60.3625	70922	7.47955	1	12.1903	335.409	271.813	416.001	8.69533	1	5.96138	1	3.59987	1	10.1603	27151.9	1	16.3857	7.08602	30.8546
APOC1	1	6.43325	13.2936	1	1	1	1	1	480.302	14495.3	2.73866	1	37.4119	35.0512	1	1	1	208.648	12442.8	24.889	16.7927	16.4902	51881.8
APOD	1	20.6299	1	13.9488	1	1	1	1	18.5794	1225.59	1	6.07639	75183.1	827.932	1	12.7782	1	1	29.7482	74.5731	4.82467	18.6927	19.3614
APOE	16.391	58.4744	66.8389	52.3913	3.45507	1	1	9.2896	855.577	25020.6	6.63849	42.2519	1616.02	1231.99	50.8333	58.5935	34.9846	1137.48	145477	138.418	43.1138	29.832	130344
AQP9	575.206	227.827	14795.3	64.875	314764	1	1	1	165.348	25751.8	86.6285	1	1	10.3898	1	1	1	275.838	67633.9	1	1	1	77480.7
ASGR2	21.2633	75.159	4829.34	15.8633	1	1	1	1	427.536	263.338	67.909	1	1	1	1	1	1	1	27.5138	1	1	6.79932	22.9024
ATP6V0D2	1	78.8669	5.3059	1	1	1	1	1	71.9255	366.417	28.1397	90.5562	1	90.9378	1	82.7681	1	204.671	2247.11	1	104.169	82.0401	9001.63
AVPR1A	67.9762	11.8528	8.97081	1	1	1	1	1	1	1	12.8802	8.69533	8636.28	1	1	5.20267	1	1	1	1	1	7.72256	1
AZGP1	1	1	1	1	1	1	1	1	1	1	6.25988	1	1	57071.7	1	1	1	1	1	1	1	4.09943	1
B3GAT1	1	54.3802	7.61009	1	3.2798	1	1	77.5324	6.90803	1	1645.74	50.0143	1	11.3101	64.6327	280.405	2140.39	1	1	1	49.2465	1772.28	1
BANK1	4491.39	90588.9	428.34	65812.3	25.2642	1	1	738.612	783.993	158.211	132.584	1	5.75249	155.836	13.5054	6.27788	6.1907	55.4345	39.6553	11.0222	19.7609	19.0916	39.1112
BCL11B	51.2322	42.6085	36.2165	8.66342	28.2468	3261.93	4302.18	1041.34	56.6275	61.5237	11227.3	12792.6	1	351.741	50790.3	22287.1	20573.4	1	1.49064	16.6502	17025.5	7197.29	6.89336
BCL6B	1	1	1	20.8028	1	1	1	9.99598	6.59291	8.9853	1	6.7512	1	1	1	1	1	4.86803	6.77187	12633	1	1	3.69858
BGN	1	4.70795	1	1	1	1	1	1	1	1	1	1	14175.3	24.0965	1	1	1	1	1	7023.88	1	1	1
BICDL1	151.463	300.357	41.4848	416.963	104.64	24504.2	3382.89	112.903	149.648	14.1225	279.289	1335.81	1	605.608	2035.23	2760.75	2028	42.1193	51.6428	2.9618	1676.35	1337.61	407.101
BLK	78.2121	36615.2	17.4597	20999.8	14.9751	156.1	121.181	1	53.5161	38.4406	1	149.501	1	1	351.5	52.9991	95.0989	1	1	9.26529	48.6164	40.1202	1
BLOC1S5-TXNDC5	1	1053.72	271.722	527.819	10.7483	1	815.876	1	1	1	1	54.6116	1	1	1	8.90061	164.734	1	1	57965.8	189.161	323.788	3432.82
BMX	68.3951	1	1	1	3225.27	1	1	1	1	1	1	1	1	6.31991	1	1	1	1	5.72736	14647.8	1	1	20.5069
BNC2	64.9129	23.1055	17.8802	1	12.2693	1	1	294.421	32.3877	35.9704	6795.65	1	1	1	1	39.5058	41.2614	4283.75	22.7016	1	22.0569	268.322	54.0401
BTK	31768.1	21028.9	15898.6	16411.7	8120.47	1	1	5.1448	6014.72	6641.7	188.854	10.4259	1	1	7.49576	5.29819	1	46623.7	8171.34	2.40466	16.7927	7.55283	6965.62
BTNL8	206.809	5.87528	34.1991	1	8012.23	1	1	1	4.36812	1	8.27321	8.85496	1	1	1	1	1	1	1	1	6.26422	5.34669	1.75363
C15orf48	46.1609	13.8217	186.022	14.0571	131.012	188.74	146.092	35.6144	1119.78	19217.7	42.8116	1	1	2620.08	2.36896	9.67609	20.8838	230.031	51906.6	3.61099	10.5617	3.67939	1237.18
C1QA	1	1	446.327	1	1	1	1	1	402.197	14559.4	10.266	1	72.587	1	1	1	1	313.185	29898.3	1	1	1	2774.38
C1QB	1	1	186.807	1	1	1	1	1	200.403	21375	1	1	144.174	1	1	1	1	535.727	38405.3	1	1	1	2016.58
C1QC	1	1	54.0823	1	1	1	1	1	177.538	23251.2	1	1	1	1	1	1	1	294.947	16741.2	1	1	1	1318.77
CA6	1	64.0857	1	1	1	25.3961	116.975	51.8665	1	1	8.27321	115.88	1	1	105.36	264.931	41.8601	1	1	1	1126.65	82.615	1
CACNA1I	1	1	1	3.47534	6.4407	54.5203	65.4081	1	13.5462	24.2107	8.27321	518.558	1	1	8936.18	1916.93	160.413	1065.15	23.4135	1	159.721	76.3627	1
CACNG6	2241.62	1	1	1	1	1	1	1	1	1	1	1	1	1	1	1	1	1	1	163.785	1	1	1
CALB2	1	1	1	1	1	1	1	1	1	1	1	1	1	1	1	1	1	18289.2	2.3567	1	1	1	1
CAV1	1	28.2408	1	23.4289	1	1	1	1	8.22284	23.0086	2.7669	1	45783.5	11078.2	1	1	1	1	27.7582	170190	1	1	4.05275
CCL13	1	1	1	1	1	1	1	1	153.155	68098.1	1	1	1	1	1	1	1	1	22.7494	1	1	1	81.3817
CCL17	1	1	1	1	1	1	1	1	139.814	92976.3	1	1	1	1	1	1	1	1	25.4148	1	1	1	6.22416
CCL18	1	1	1	1	1	1	1	1	350.536	54275.4	3.62994	1	1	1	1	1	1	313.185	2122.4	1	1	1	114.044
CCL19	1	1	1	1	1	1	1	1	6.37193	5.74923	1	1	6721.16	1	1	1	1	1	2043.62	1	1	1	1.37171
CCL22	31.0926	111.528	26.5268	10.1868	1	46.4136	126.208	1	2227.02	221147	1	32.8458	1	1	15.1225	59.5986	1	1	25353.1	1	80.3606	98.6134	175191
CCL24	1	1	5.49831	1	1	1	1	1	433.767	5662.61	1	1	1	1	1	1	1	12.6041	24.8869	1	1	1	9.34777
CCL3	1	832.287	16216.2	433.978	1443.96	823.851	113.472	3665	777.899	193253	4534.62	37.5402	1	1	1	32.7622	637.986	79.072	42626.8	1	11.2571	1241.98	1490.58
CCL4	1	386.274	5848.01	145.111	2522.46	2218.85	97.076	11150.8	446.631	139780	33716.2	116.317	1	1	11.5421	825.013	7617.77	150.733	16114.8	1	26.6429	6911.51	64.3047
CCL4L2	88.4003	110.222	1071.91	18.0008	1146.46	6363.9	1	5.1448	89.6192	952.189	43.4799	9.94275	1	1	1	99.8784	299.448	1	1764.8	1	21.5143	1355.3	7.18188
CCL5	1	508.029	684.522	175.952	277.891	2755.93	1310.97	27310.5	350.707	2256.81	47042.1	1688.69	1	1	1999.28	76292.2	163158	30.7781	131793	3.75584	1339.56	108071	14.1452
CCL8	1	1	8.72805	1	1	1	1	1	96.7129	2277.84	1	1	1	1	1	1	1	12.4516	21921.1	1	1	1	20.1937
CCNA1	70.4908	1	1	10.9014	1	1	1	2.26822	54.5828	1270.55	1	1	2.35492	10.7477	1	1	1	10675.1	2816.35	434.074	1	1	1105.11
CCR3	221844	115.098	22.9676	12.9966	3475.54	20.4271	1	14.494	17.4584	17.8772	16.7796	163.958	1	1	6.78029	58.3786	6.35928	1	15.5589	1	16.7927	12.1767	8.09074
CCR4	94.5497	81.4922	88.0201	9.02193	62.0363	10672.8	15689.4	1	44.7924	19.1634	1	20073.5	1	1	3738.34	3827.41	1167.07	1494.55	6.77361	3.23962	303.597	337.151	16.1043
CCR8	1	1	1	1	1	1447.85	682.551	202.167	1	1	56.1231	1129.99	1	1	30.5425	695.662	204.908	1	1	1	1	32.2373	1
CD160	80.8911	129.217	59.3945	91.622	31.3961	1	1	1869.14	34.6241	1	11295.3	62.9002	1	1	150.943	687.61	1735.88	166.903	2.90201	1	72.4246	5304.54	1.56854
CD180	113.902	16702.8	1747.98	10471.8	10.7778	1	1	1	3184.21	2794.73	22.4398	17.2966	1	1	40.7565	34.4069	1	14.8153	41.3813	1	64.4885	59.7282	1862.22
CD19	47.3272	30237	26.4024	30191	24.3846	1	1	17.7854	60.46	42.6089	15.9574	5.19847	1	1	12.7807	1	1	1	25.4647	3.09596	31.7714	7.31964	24.0257
CD1A	1	71.6322	185.65	660.341	1	1	1	25.6506	528.278	15096.2	1	1	1	1	1	1	1	1	11.5009	1	1	1	142.146
CD1B	1	1	61.7468	1	1	1	1	1	519.012	32278.6	1	1	1	1	1	1	1	1	28.364	1	1	1	18.7081
CD1C	31.395	5042.41	1436.87	3251.73	1	1	1	1	10049.4	38453.4	78.0918	1	1	1	1	1	1	1	12.6567	1	1	1	145.467
CD1D	112.448	3000.15	11428.6	2158.49	736.046	1	1	1	1292.28	116.359	94.2518	6.0741	1	1	1	1	1	1	172.798	1	1	1	112.515
CD1E	1	1	163.358	1	1	1	1	1	586.463	7571.72	1	1	1	1	1	1	1	1	2.18436	1	1	1	13.4484
CD2	19.7099	42.6085	183.426	12.4479	42.2921	19444.3	23082.5	19440.1	276.551	305.071	14928.3	19785.7	1	1	18899.9	10464.3	17792.5	11.4444	4.86246	1	12268.6	23630.6	37.6945
CD209	13.7001	42.44	211.438	15.2749	1.94413	1	1	1	1140.76	62237.6	1	22.9597	1	1	1	16.6702	1	7.14478	686.083	1	36.1766	37.0417	700.494
CD22	62.5641	32174.7	228.58	63139.1	155.27	1	1	1	1862.47	1598.11	29.9767	6.24668	3.2937	2.29329	20.7808	53.0681	2.62828	3683.78	470.933	5.00264	74.804	59.5667	3005.18
CD247	131.97	1068.33	147.358	104.963	160.391	42581.7	39521.3	20186.2	104.203	103.045	56941.3	24925.5	1	1	17924.6	20805.2	33055.6	11.3159	31.7974	3.3513	8623.97	37324.3	24.859
CD248	1	1	1	14.967	1	1	1	1	5.38295	5.3586	7.50029	1	2683.96	1	1	1377.89	178.082	1	1	2.12173	5476.97	182.011	4.6612
CD28	71.8552	107.107	208.308	75.259	163.273	10751.4	14931.5	1	84.8961	79.3213	26.6148	28499.3	1	1	22431.3	10824.2	5739.39	1	8.65498	10.0189	8109.27	3629.16	70.6622
CD300E	284.687	1462.5	82785.9	63.7775	207.107	1	1	12.1903	149.691	194.843	357.811	21.6243	1	1	24.3176	48.8245	22.3993	74.4926	1081.98	1	16.7927	36.2966	395.681
CD300LF	35745.5	283.529	14616.2	20.5844	11772.4	1	1	10.0515	1800.76	3944.91	94.1446	1	1	1	1	6.46499	1	1613.97	4161.09	1	6.12857	1	3953.82
CD36	452.609	1583.84	40265.4	32.9375	272.768	1	1	54.3493	6762.53	13518.3	397.095	20.5657	269.462	40.1674	43.3777	70.5875	13.5103	194.608	8195.81	323.653	77.9286	59.3184	100326
CD3D	61.1364	14.6204	13.1763	2.97075	1	37412.7	39118.3	54.3493	23.1113	59.99	683.609	11226.5	1	1	9014.62	8466.96	8387.67	1	1	2.4867	6160.42	11055.1	6.00819
CD3E	88.4003	65.1087	29.3929	6.24449	51.5769	35180	32261	13338.3	60.0487	134.267	6394.88	33989.5	1	1	33976.8	50881.6	53729.6	1	4.35723	2.30057	21411.9	47126.4	11.6076
CD3G	213.765	217.634	99.252	2.09036	67.5975	5418.79	6973.64	5.47038	33.9087	16.4738	981.106	9738.83	1	1	14769.6	27016	47529.8	1	1	1.40187	46733.7	87078.2	1
CD40LG	41.4371	17.1716	12.7565	2.67794	11.9574	9551.45	10759.5	1	6.5066	6.31895	7.88675	1372.72	1	1	9687.29	1855.89	814.02	271.916	1	1	111.22	1159.39	1
CD5	113.26	164.15	68.5093	958.849	105.926	49329.8	46442.4	9.2896	276.302	116.123	58.8906	32648.1	1	1	39240.3	35719.5	34267.2	62.8885	25.4497	1	23387.3	18817.6	17.2935
CD6	101.464	385.652	152.925	683.255	147.601	24843.6	26676.6	267.876	178.834	149.328	3158.17	21620.4	1	1	33711	17992.3	19004.9	6.46382	49.3153	1	17169.5	16051.2	73.4913
CD79A	169.39	48787.9	89.531	48275.5	85.9866	76.5599	200.737	89.9588	253.678	126.326	179.044	179.65	3.79434	1	52.9166	322.888	89.6219	11.8869	86.452	5.53363	858.095	157.186	104.38
CD86	196.602	8362.42	23217.9	824.134	26.7341	8.96938	1	5.52576	20888.9	40644.6	161.895	24.2383	1	1	1	105.504	21.7801	47.4164	26117.5	1	1	9.28103	17194.1
CD8A	19.7099	98.5018	44.5211	40.7654	81.9212	22.1696	1	9069.83	66.1103	125.511	6289.07	79.6219	1	3.97434	55.6942	59759.9	119240	1	13.2233	1	53796.8	9004.46	3.77366
CD8B	16.0463	1	5.97308	1	15.6668	21.86	12.7658	14.4111	12.1441	16.5639	402.415	300.961	1	1	14.3641	37713.3	36841.2	1	1	1	40578.5	1405.93	6.94161
CD96	1385.26	4827.59	80.4368	458.922	136.566	9998.3	13987.5	17169.5	132.353	46.6395	18370.2	15418.2	1	1	17758.5	14598.9	13539.5	31.9477	12.6159	1	34444.5	32021.4	3.93939
CDH11	1	7.19171	1	1	1	1	1	1	1	1	26.8996	1	35239.6	1207.88	1	9.45818	1	1	1	3301.61	1	1	1
CDH5	1	1	31.1898	1	1	1	1	1	24.1355	21.9314	1	1	1	1	1	1	1	1	5.71554	82044.7	1	1	2.00671
CEACAM3	186.309	26.0517	463.153	4.63226	20811.9	1	1	1	37.4248	44.7336	12.8802	1	1	6.1523	1	1	1	13.2896	129.128	1	1	1	83.6735
CEBPE	23048.3	8.4159	107.473	10.5374	224.454	1	1	1	16.6982	42.3539	1	1	1	1	32.1481	41.9224	1	1	129.227	1	66.6631	1	233.919
CERKL	11805.9	5396.06	4751.23	4600.77	56.7001	77.4541	68.1412	134.373	684.366	1	2052.7	1116.81	1	1	8736.98	224.693	6.35928	1350.71	18.307	1	4139.76	9542.82	38.3473
CFB	1	6.42639	88.9553	14.782	18.3175	1	1	1	122.402	589.76	1	9.57417	1	1	12.5331	1	1	126.967	17817.4	73.428	12.474	8.80606	49.2198
CHI3L1	955.411	36.3688	78.8542	6.80846	44459.8	1	1	1	62.153	6452.25	1	16.3587	36.8593	45.7186	1	33.795	1	169.747	514324	1	20.2986	31.5037	60008.8
CHIT1	346.784	129.217	98.8955	216.734	1901.18	1	1	3.17041	62.7417	82.6762	8.27321	82.8274	1	1	11.8782	9.59789	1	38.737	70428.5	1	21.5143	12.9378	68734.2
CHRM3-AS2	8897.01	14.63	32.8692	6.47576	24.1139	6038.12	8219.31	1098.5	1	1	838.551	2830.08	1	1	4333.56	1292.63	1234.15	1	1	1.89245	13957.3	1423.63	1
CLC	310053	39.0327	12.7476	20.6177	347.861	1	1	1	38.7033	106.824	6.17991	11.1949	1	1	1	1.81008	1	1	3.78121	1	1	1	1
CLDN3	1	1	1	1	1	1	1	1	1	1	1	1	1	16463.1	1	1	1	1	1	24.2706	1	1	3.09587
CLDN4	1	110.341	5.54682	5.39988	1	1	1	1	6.72613	1	2.7669	54.0675	1	97899.5	44.7876	82.9244	22.9679	1	1	5.8874	64.4885	89.3953	1
CLEC10A	19.7099	89.5143	2997.29	10.2579	1	1	1	1	19904.6	28259.7	73.2694	1	1	1	1	1	1	13.2896	49.7187	12.3243	1	1	74.8129
CLEC12A	45568.3	479.498	25938.7	36.0272	12637.5	1	1	1241.06	1594.37	1977.36	651.646	1	1	1	6.34384	38.2947	29.0066	985.414	639.77	1	23.1412	51.9988	2339.82
CLEC14A	1	1	1	1	1	1	1	1	7.58919	1	14.3522	1	1	1	1	1	1	1	1	20413.1	1	1	1
CLEC17A	2256.12	4939.97	191.839	9231.32	90.1984	1	1	1	43.9755	32.3315	8.27321	1	1	1	1	8.9867	1	7.77291	6.33461	1	26.6429	17.2471	3.83606
CLEC4E	95.3531	227.402	4312.21	10.9634	35319.2	1	1	1	91.1824	462.604	48.168	6.03884	3.91256	1	1.94405	100.391	1	28.481	16766.6	1	89.5649	81.8717	159.082
CLEC7A	572.369	1047.55	53424.6	149.217	143465	19.0515	19.1414	1	12651.5	23049.9	330.057	43.31	1	1	56.9317	72.501	1	115.516	6040.23	3.09596	96.9453	105.355	4051.76
CMA1	1	1	1	1	1	1	1	1	1	1	1	1	1	1	1	1	1	17790.1	1	1	1	1	1.76313
CMTM2	260.675	1	136.019	5.00087	15483.4	1	1	20.1331	4.91388	6.00053	19.2896	1	1	1	5.57915	1	1	1	5.88982	1	1	1	5.99378
CNR2	23454.2	9175.25	135.978	11376.1	255.211	1	1	1894.9	215.268	20.8437	552.817	59.4174	1	1	36.0434	421.084	491.116	7.14478	2.88211	1	263.943	1563.86	3.05794
COL12A1	1	1	1	1.93125	5.55961	1	1	1	2.68661	1	1	1	71117.8	3273.25	1	1	1	1	1.57494	10128.5	1	1	1
COL14A1	1	5.87528	1	1	1	1	1	1	20.8097	19.0841	11.5198	1	20531.2	42.9405	1	3.55638	1	138.419	1	5.85229	11.5284	7.89219	2.13229
COL19A1	23.5805	3068.21	31.8732	18530	16.0868	1	1	7.37219	14.4132	1	62.6272	13.8226	2.14703	1	12.8622	52.7045	1	1	1	1	57.4143	37.9472	1
COL1A1	16.9782	58.2117	10.3689	87.2502	69.6777	1	1	1	14.0159	9.19821	16.2325	63.1354	453083	1673.91	73.339	153.966	33.0607	1	87.9946	576.456	64.1707	57.2418	6.67083
COL1A2	1	30.4449	3.92913	24.8035	1	1	1	1	1	1	27.8783	1	58570.3	24.0965	1	35.8644	9.83566	1	22.1119	1168.95	47.1572	32.7493	3.35698
COL3A1	1	1	1	1	1	1	1	1	1	1	15.16	1	73593.3	1	1	1	1	10.759	1	439.259	1	1	1
COL4A1	169.281	1	3.67782	1	45.713	1	1	1	1	1	1	1	32080.3	322.54	1	1	1	1	13.7884	131418	1	1	30.6062
COL4A2	1	1	22.5138	1	1	1	1	1	38.3005	290.357	1	1	39460.6	3334.94	1	1	1	56.2613	403.227	155037	1	1	76.1601
COL4A3	12.2902	8595.09	1	487.993	1	1	1	14.4111	13.1852	1	55.8821	1	1212.23	34.1782	53.0052	1	1	52.9119	1	1	3.41232	8.24045	1
CORO7-PAM16	1	1	196.68	1	717.436	1	1	5.26067	1	1	6.17991	38578.3	18.6139	63.9951	16.9681	215.989	159.835	1	40.0891	87.6138	1	77.1543	17.3325
CPA3	767.955	1	2.01827	1.93125	1	1	1	1	7.89232	11.4657	11.3598	1	520.169	1	1	1	1	464233	1	152.495	1	1	1
CPNE4	27.5707	1	1	1	25.7936	1	1	1	6.4705	1	1	1	1	10218.7	1	1	1	68.7291	1	1	1	1	1.37171
CPVL	606.37	3208.34	51484.5	65.5852	113.246	1	1	12.1903	25583.5	19783.5	502.149	6.24734	29.1818	68.2437	22.3866	2.62017	1	235.216	3412.61	13.6602	6.12857	18.3868	6669.44
CR2	46.1023	6702.6	14.9557	9532.95	24.3499	1	18.6793	1	35.5217	20.6633	3.58996	1	1	1	347.462	349.274	23.1902	15.889	9.26375	1	1624.69	324.829	29.5259
CSF2	1	1	1	1	1	7235.28	1857.26	86.1576	2.94679	536.281	1	11.1949	1	1	1	1	1	69.7094	9.27486	6.12706	1	1	1
CSF3R	4941.52	1696.55	77139.9	574.936	851618	1	1	5.47038	3880.09	4209.2	708.472	12.5303	1	1	29.4815	66.7576	46.8744	62.8955	5435.76	1	43.1138	78.4243	7705.3
CTLA4	1	1	7.23671	1	1	5332.5	4420.95	1	242.866	360.143	18.633	19689.3	1	1	3554.51	765.198	650.234	1	25.2137	1	308.209	30.4929	3.86001
CTSG	281.649	1	13.4883	1	56.6385	1	1	1	1.71321	1	4.27118	1	1	1	1	1	1	132767	1	1	1	1	3.21294
CTSW	256.787	333.868	224.566	200.453	198.788	1266.8	1481.07	103733	501.275	662.467	58353.2	867.079	1	1	1513.35	23244.1	44717.7	3150.89	57.5075	2.24361	4827.78	42337.1	84.3107
CTTNBP2	1	1	83.9817	1	1	1	1	1	282.437	854.649	11.3598	1	285.57	225.495	1	1	1	19646.4	6.0959	28.8958	1	1	21.5349
CX3CR1	132.712	1005.9	7013.06	13.9844	1578.99	67.5073	1	892.815	67.5366	7.97715	42369.7	58.6415	1	1	75.5503	565.519	832.207	39.6803	4.8343	1.37144	95.0806	45094.3	5.36526
CXCL9	1	1	52.1395	1	1	1	1	1	47.2413	13.1089	1	1	1	1	1	1	1	1	204056	1	1	1	12.2279
CXCR1	331.75	176.503	150.553	16.9956	141252	1	1	27.6746	74.1362	499.239	1687.96	16.5593	1	1	1	25.5598	201.87	1	11.3952	1	1	1594.06	80.438
CXCR2	3896.13	199.135	649.356	5.37197	307224	6.29108	1	20.1331	63.9866	92.9692	8425.84	15.1365	1	1	9.74798	42.3105	271.698	15.889	70.7953	1	23.948	2467.75	97.6136
CYBB	38035.6	27230.6	154516	30533	20297.1	9.44226	25.4542	171.315	10333.7	25910.7	455.817	1	1	16.4569	15.758	6.70201	2.29875	1165.9	132928	1.52003	37.902	16.1974	55815.8
CYP27B1	1	1	18.0768	57.2223	1	39.7417	57.8693	48.9637	161.608	801.45	1	109.549	29.7625	258.973	110.923	52.4269	30.0196	37.8777	45295	23.9923	106.284	1	2342.65
CYP2S1	46.1023	115.423	1142.25	1.93125	1	1	1	1	2737.59	1949.29	1	1	1	1	1	1	1	136.185	3336.7	42.3729	1	1	768.823
CYP4F3	1205.51	98.055	304.341	15.8633	108492	1	1	1	35.0535	7.08717	19.6605	6.7512	1	1	3.5818	61.3388	1	1	6.78976	2.4867	74.6991	75.1143	5.9636
DCN	1	115.949	2.12509	1	1	1	1	1	6.05595	1	39.406	127.385	95678.4	83.6452	1	116.136	1	1	1	22.4858	159.721	197.998	1
DCSTAMP	1	1	12.8935	1	1	1	1	1	107.879	18401.5	1	1	1	1	1	1	1	52.0355	6011.8	1	1	1	29033.4
DEFA3	8336.66	19.5397	1	1	1879.32	1	1	1	1	1	1	1	1	1	1	1	1	1	1	1	1	1	1
DGKK	1	1	1	1	1	1	1	1	1	1	1494.17	1	1	1	1	1	3.59751	1	1	1	1	1	1
DNASE1L3	7.35004	48.5604	32.2515	92.7765	2.90118	1	1	1	2744.8	8023.15	20.5009	38.9732	1	1	14.4367	39.8079	1	1	1.49064	113.902	8.93606	33.7704	106.929
DNASE2B	1	1	1	1	1	1	1	1	10.7609	199.516	1	1	1	1	1	1	1	1	10.1806	1	1	1	1495.53
DSC1	12.2902	1	1	1	1	8.56166	20.38	29.8427	1	1	1002.41	19.1714	1	2.91632	150.791	345.468	21.8942	1	1	1	4611.59	8.76759	1
DSP	1	30.2517	1	3114.15	5.68735	1	1	1	20.0437	19.0841	1	1	978.743	43048.7	1	1	1	1	716.633	609.007	16.3857	1	875.283
DTHD1	1	1	8.82742	5.95069	18.445	14.2749	1	495.83	6.57258	1	3970	40.0994	1	1	122.731	546.957	1443.34	1	1	1	27.3211	5998.63	5.17013
ECSCR	1	1	1	1	1	9.54117	3.91164	2.26822	1	1	31.8136	6.54694	1	1	1	25.8589	16.9413	1	17.0882	14030.3	1	1	20.7301
EFEMP1	1	1	1	1	1	1	1	1	1	1	1	1	36034.1	12642.2	1	1	1	1	1	310655	1	1	1
EGFR	1	1	1	1	1	1	1	1	1	1	1	1	11054.7	20768.3	1	1	1	1	1	961.626	1	1	1
EHF	1	1	6.7962	1	1	3.61203	1	1	277.107	927.295	16.7796	1	1	35551.5	1	1	1	1	43.4681	1	1	1	201.618
ENHO	11.5834	1	41.1072	1	1	1	1	1	806.167	198.784	1	1	1	178.073	1	1	1	12.4516	4.41026	3.11304	1	2.91358	92.4253
ENPP3	77.2005	12.1238	8.11188	49.5187	1	1	1	63.6237	13.8258	5.74923	94.4652	12.0939	3.52402	10.6632	44.4837	42.3094	22.1677	34424.4	1	5.51329	33.5097	38.5883	1.92927
EOMES	11.1317	5.42111	1	2.86249	11.6687	1	1	11659.8	31.0724	31.4481	12367.8	29.8294	1	1	347.102	4574.82	10322.6	1	6.19945	1	406.345	8572.66	3.26394
ESM1	1	1	1	1	1	1	1	46.335	1	1	7.50029	1	1	1	50.9952	101.926	79.4157	1	1	23632.7	1	159.175	1
ESRP1	1	13.5259	1	1	1	1	1	1	1	1	1	1	1	7016.17	20.6033	11.9317	1	1	1	1	1	1	1
F13A1	5747.73	1119.02	18563.9	154.061	952.662	1	1	1	3873.32	179986	293.24	1	1	1	12.3724	1	1	12.4516	34.8086	1	1	5.9668	120.679
FABP4	1	1	1	1	1	1	1	1	242.359	8083.55	1	1	119.292	1	1	1	1	1	180.692	2978.02	1	1	31294.4
FAM153A	11.1317	41.2435	8.52247	104.113	1	18.2333	25.6647	1	3.75783	1	1	1372.81	60.2919	30.1964	1351.03	856.748	93.3783	1	1	1.52003	2248.82	168.364	1
FAM162B	1	1	1	1	1	1	1	1	1	1	1	1	6982.73	1	1	1	1	1	1	8.9695	1	1	1
FAT4	1	1	1	1	1	1	1	105.092	1.9734	1	605.805	1	402.933	1	1	1	1	18.7358	1	21593	1	1	1
FBLN1	27.5707	120.381	4.05795	1	1	1	1	1	1	1	8.97932	1	32777.9	2926.73	1	69.7337	1	1	4.11586	46.7507	104.326	83.5875	1
FCAR	1	264.264	11417.9	39.098	42777.2	27.039	40.7718	59.0272	84.0686	755.062	13.4404	1	1	1	1	55.0724	13.5103	28.6583	803.28	1	90.4918	85.7708	11.2337
FCER1A	3660.01	371.507	532.584	15.8518	18.7847	1	1	1	9563.42	10162.6	211.395	4.00591	1	1	4.16924	1	1	28868.1	1	1	1	1	58.4029
FCER2	18.7138	5295.55	308.143	20204.9	88.5044	1	1	1	3178.38	74728.3	53.8632	17.9613	1	1	1	1	1	1	60.3578	1	26.6429	1	237.043
FCGBP	1	259.788	155.262	1260.34	19.0277	9.61665	5.48862	158.502	121.139	18.8324	162.733	268.897	1	38.8335	594.25	2814.2	1513.93	1	65.0168	3.23962	5278.48	4002.22	28.1382
FCGR1A	36.4276	146.788	2213	9.35856	7335.6	1	1	1	44.8715	80.5221	1	1	1	1	1	1	1	344.547	14456.4	1	1	1	4766.3
FCGR3A	225.519	1903.86	14868.4	46.4939	79754.5	1	1	8366.95	719.597	1334.68	73567.7	6.09745	5.75249	1	3.09552	457.835	19835.9	126.199	5225.28	1	132.606	89332	8624.14
FCGR3B	939.832	348.728	704.183	47.1756	666887	1	1	32.6803	11.3604	8.28893	431.97	1	1	1	1	18.6757	161.353	1	329.142	1	5.82465	1148.72	702.256
FCN1	5744.95	5280.62	289576	284.067	46760.6	7.37211	1	256.473	191.331	134.198	1219.7	40.1313	1	1	59.0241	48.4228	38.4489	35.8123	538.165	1	67.6714	80.0061	2218.3
FCRL1	46.1023	36142	86.6224	63066.2	566.522	1	1	5.78328	35.1265	16.4738	128.752	350.669	1	1	1	103.936	76.0619	1	1	1	106.284	223.563	2.13229
FCRL2	32.9564	17950.8	44.5211	20630.8	150.833	1	1	1	46.5136	16.5639	41.4754	121.743	1	1	3.96826	103.061	10.2512	1	1	1	83.0572	103.984	1.74342
FCRL3	8.72121	23409.3	35.244	16407.1	61.3357	763.255	426.163	658.673	74.5463	37.8571	9760.41	3801.95	1	1	357.528	4876.75	8579.07	1	1	1	283.071	24353.3	3.04925
FCRL5	34.8707	9526.93	48.7778	17381.5	29.9956	1	1	1	49.0308	7.08963	9.43005	221.549	1	1	3.30376	225.563	1	1	1	1	190.757	278.553	1.89648
FCRL6	1	353.641	59.7881	5.24788	34.3466	1	1	3292.48	64.7001	49.7436	31501.7	1	1	1	64.6928	4418.79	29948.8	1	17.1377	1.66184	278.762	16999.6	37.4937
FCRLA	9.8569	33122.1	17.3066	9846.53	10.1131	1	1	1	94.9961	96.5707	24.8773	16.2223	14.0274	1	1	13.8006	1	28.6583	332.013	1	10.6493	8.80932	46.1714
FFAR2	42533.7	171.635	3651.7	27.9554	70754.1	6.65703	1	5.07222	45.6683	157.729	143.354	1	1	1	26.1243	72.0569	65.7587	12.4516	636.401	1	103.571	95.7443	21.6582
FGFBP2	8.72121	131.027	47.4386	55.3164	47.6863	1	1	1925.73	10.3543	13.4643	36157.8	28.8091	1	1	33.2778	211.835	13772.8	1	1	1	240.042	12406	1.92927
FLNC	1	1	1	1	1	1	1	1	2.12582	1	6.94008	1	33069.4	343.276	2.14462	6.38684	1	1	1	57579.7	3.34511	1	1
FLRT3	1	1	1	1	1	1	1	1	2.40297	1	1	1	1481.77	12493.4	1	1	1	18.7358	1	228.292	1	1	1
FLT3	749.957	146.582	1252.01	27.5158	43.3999	1	1	1	669.055	95.1728	27.922	1	1	1	1	1	1	1	55.1749	1	1	5.34669	18.1798
FOXP3	1	1	6.6418	8.41079	1	23067.8	12721.5	2.40484	15.4154	11.4751	1	14655.5	1	1	442.13	619.624	93.5125	41.8259	12.3506	1	133.847	10.3157	5.31518
FPR1	13516.6	687.541	30732	146.259	278142	1	1	1	719.687	431.504	236.638	1	1	1	1	100.79	18.6107	89.6792	2143.35	1	127.341	101.424	1602.25
FPR2	386.003	359.519	4866.04	15.7318	69735.5	1	1	1	42.7911	103.548	55.1001	6.24451	1	1	1	1	1	35.3547	1824.8	1	1	5.96625	174.253
FPR3	1	4.6585	450.706	1.79132	1	1	1	1	5470.48	30642.3	1	6.11157	1	1	1	5.35679	1	811.406	7626.02	2.2207	6.26422	18.3868	5658.3
FRZB	1	2.73093	1	1	1	1	1	1	1	1	1	1	64342.3	1	1	1	1	1	1	5.8874	1	1	1
GAPT	113941	11940.9	4634.82	7328.68	11393.9	1	1	10.5666	551.081	48.553	109.43	6.11157	1	1	1	16.8573	1	7545.02	28.9049	1	19.7609	23.5698	29.1853
GATA1	24702	27.9527	1	1.74669	7.08744	1	1	1	6.59873	1	6.17991	1	1	1	6.15805	1	1	2929.61	1	1	1	1	1
GFI1B	23146	147.698	140.278	4.90669	36.1255	1	1	25.0214	11.6425	1	44.6392	10.7828	1	8.25326	39.7154	88.0671	14.4131	8.56615	1	1.36427	67.4236	101.996	1
GIMAP5	1	193.649	1071.09	13.27	100.301	218.407	329.56	2997.69	38.6252	1	5185.46	4025.56	1	1	4828.49	1780.59	1053.31	1	521.984	198.331	15337.5	15412.7	141.258
GJA1	31.782	44.466	2.22771	1	1	1	1	1	1	1	6.17991	1	38535.4	25273.6	1	72.085	71.0166	1	7.43926	221262	6.73701	42.4051	1
GJA4	11.7832	1	1	1	1	1	1	1	1	1	1	1	16002.6	1	1	1	1	55.1524	19.9373	402.824	1	1	1
GLT1D1	335.881	60.6903	4307.55	24.8609	46597.5	1	1	23.3519	51.8718	60.3057	31.5209	4.84767	1	1	1	1	1	1	1000.26	1	1	14.0401	203.008
GNG11	870.348	55.5202	48.516	99.618	1	1	1	23.4899	17.7162	14.4278	449.52	1	20962.5	1223.33	1	1	1	1	244.388	88564.1	1	1	15.5173
GNLY	188.099	824.162	554.987	416.187	356.399	2511.48	850.388	287993	45.256	54.653	370207	38.7629	1	1	792.53	1802.09	62616.4	1	6.35195	1	274.075	108440	10.3071
GPC4	1	1	48.7778	139.301	16.4728	1	1	1	120.014	804.336	6.25988	1	1045.33	990.017	1	1	1	1	14493.3	10.992	1	1	21388.7
GPD1	22.5664	68.9385	1	44.1188	7.748	1	1	2.40484	51.4442	483.243	1	32.9512	1	1	19.1438	11.5823	1	10.2194	285.788	5.99433	22.0357	1	4904.97
GPNMB	5.23336	34.3715	324.957	4.99593	2.9893	1	1	1	1960.58	225937	1	37.7314	6967.82	1399.14	4.35854	45.842	1	96377.7	81685.9	31.5269	52.2857	56.8701	249925
GPR15	1	226.466	1	1	1	504.476	791.556	1	7.23346	1	4.00855	1364.4	1	1	1221.41	283.977	1	1	1	1	72.4246	149.377	1
GPR174	798.455	1235.43	88.0599	2100.3	6.60935	903.686	1328	727.902	23.6223	6.94413	427.66	2700.42	1	1	3514.71	5329.81	8315.16	30.7781	16.8703	1	2613.66	2277.74	1
GZMA	31.782	94.7211	51.7186	14.0571	29.3832	1648.46	676.577	33750	17.0446	34.3601	57670.5	375.617	1	1	1116.37	6064.2	23164	1	4.22755	2.38127	170.243	18832.9	1
GZMB	80.0316	365.075	62.1273	32.3424	58.9954	14026.9	2982.62	71165.7	38.5013	39.2541	87379.3	371.59	1	1	13.7161	221.716	17280.5	4792.46	53.3081	1	113.829	23023.3	8.20946
GZMH	1	47.8096	38.249	11.871	18.6775	257.854	12.5966	3912.58	9.69921	1	16574	27.4642	1	1	92.5037	1152.45	50474.5	21.8888	1.69574	1	90.1142	26700.6	3.26394
GZMK	1	6.20107	9.30801	1	1	251.755	421.073	15250.2	12.4549	19.9969	1612.09	30.7211	1	1	2946.32	19495.4	17433.7	1	1	1	724.129	6749.24	1
GZMM	166.509	55.4816	56.6798	19.1699	82.3613	2669.57	2555.34	4779.25	18.5557	29.3381	7847.42	1405.97	1	1	1240.06	5359.68	16969.1	1	2.1795	1.5135	1851.25	8163.46	4.41374
HBA2	316.973	40618.7	1325.3	390.889	452.724	1	1	1	6.5066	13.1793	26.6148	1	10.8576	1	1	22.7405	85.0199	1	1.81027	1	1	26.2248	2.32299
HBB	2002.16	82017.4	2221.28	1214.2	1415.88	4.18559	10.6111	1	40.0011	91.6818	1	11.9969	1	1	28.8127	52.3567	41.8601	1	2.1795	1	32.5853	57.5781	1
HCK	91542.8	9156.03	44688.6	3186.69	103693	1	1	256.473	19695.6	27427.2	488.729	1	1	1	12.1293	11.3125	2.62828	256.842	41945.6	1	24.8082	15.7898	14053.3
HDC	3675.99	297.338	58.0732	65.1235	41.9353	1	1	5.30509	31.8635	33.8063	6.17991	1	1	1	2.95027	8.9867	1	90224.9	8.13098	1	8.23697	1	7.19904
HEATR9	1	1	4.05795	1	1	59.2271	7.47993	381.758	6.72918	8.73691	1073.54	1	1	1	1	1113.4	935.153	1	52.2465	1	2.91234	844.1	1
HHIP	11.1317	33.5584	5.41309	11.9202	1	1	1	1	1	1	12.8802	5.46494	670.182	1	13.1093	37.9452	1	83.8919	1	44970.7	21.5143	55.2179	1
HK3	99481.7	963.197	43081.7	41.4598	29857.6	1	1	5.47038	1592.86	12963.1	130.477	6.24168	1	1	8.91042	6.15624	2.62828	93.1718	33783.7	1	8.3804	8.80932	39233.9
HLA-DMB	1	64280.5	29274.5	76731.9	894.426	425.722	112.851	2603.93	48250.1	51106	658.481	652.723	1	1	100.942	533.392	295.241	154.62	4555.35	8.91559	633.029	2605.86	8850.09
HLA-DPA1	1	77406	87829.8	75237.3	360.728	15296.3	5541.43	7276.36	289115	453058	6906.84	3352.44	1	1	887.42	6371.5	13908.7	3019.43	41503.1	236.063	1403.28	17569.2	8962.38
HLA-DQA1	222.423	26792.3	13112.9	29970	219.308	634.616	140.729	900.973	60247.2	94267.6	510.084	578.835	1	1	129.039	790.611	1490.88	414.703	10196.6	1	158.122	600.577	733.32
HLA-DRA	1	348883	251077	238245	3544.35	8139.95	3098.71	8582.2	619848	799255	2044.96	3518.32	3.39489	1	154.85	2817.08	8379.45	1371.29	83866.5	2.08464	179.984	6930.88	10940.9
HLA-DRB1	3332.65	92265.1	81070.2	76242.5	604.265	9725.07	1858.3	11777.4	173587	296573	3978.47	2450.35	2.19744	1	252.082	3818.07	10464	1255.97	24572.1	1.63595	232.626	10281.9	7623.26
HOXB13	1	36.2641	1	1	1	1	1	1	1	1	1	14.6292	1	12636.2	1	32.5898	1	1	1	1	16.7927	36.5335	1
HPCAL4	1	1	7.1159	1	1	1144.38	2095.09	1	6.77118	6.66761	1	1454.35	1	1	3385.29	1118.17	175.806	1	1	1	1288.27	416.618	1
HPGD	943.245	111.502	119.444	23.5333	228.524	2824.49	1545.17	1334.63	80.4157	43.4032	709.846	2431.55	114.643	3874.24	489.665	446.239	900.608	389826	582.981	1	1373.94	2071.45	2187.11
HPGDS	3.11668	1	1.52654	1	1	201.367	1	1	54.4115	176.918	1	7.65509	1	117.244	1	4.91223	1	101370	44.1889	1	1	1	583.722
ICOS	1	1	7.11589	1	1	7603.4	7463.4	33.5777	13.159	32.1279	68.9185	13053.7	1	1	9257.51	2105.61	1043.83	1	14.2796	1	3493.56	2249.36	2.1425
IDO1	17918.6	1	58.0732	1	78.085	7.68644	14.2573	53.1837	42.9594	22.8595	3056.69	1	1	1	1	1	1	11.4444	345047	5.3676	1	1	6.94161
IFNG	1	71.5282	1	17.5873	1	5096.4	3262.84	2943.22	1	1	3441.43	99.467	1	1	262.905	269.257	1135.36	1	1	1	21.5143	2096.1	1
IFNG-AS1	1	726.061	1	548.581	1	66.0563	301.993	1	6.59097	1	26.8996	104.522	1	1	662.712	1277.21	655.998	1	1	1	145.739	828.924	1
IGFBP5	1	1	1	1	1	1	1	2.40484	1	1	1	1	88539.5	2611.73	1	1	1	1	1	284.69	6.26422	3.17307	1
IGFBP7	6059.74	33.5995	1173.93	9.09297	211.956	1	1	9734.68	402.814	364.375	18944.6	2.57099	549718	4589.66	30.9964	7.65029	1	1998.75	583.303	13778.5	30.5216	42.6424	345.872
IGHA1	31.0682	167335	54.5324	1818.64	89.5907	1	1	1	268.972	16.0948	14.0006	18.8598	1	1	2.79542	120.235	60.3718	2.7804	4.88341	1	22.0569	24.1143	1.74342
IGHA2	17.7441	23915.5	11.8996	138.305	6.43008	1	1	1	54.5827	10.3601	1	22.7288	1	1	1	31.5016	17.4575	1	1	1	1	4.36835	1
IGHD	1	6373.4	19.4514	60393.3	52.4407	1	1	1	88.139	14.6966	1	14.3102	1	1	1	79.4674	54.4939	16.1135	1	1	19.7609	22.7582	1
IGHG1	1	155428	47.0413	6179.72	76.6013	1	1	1	393.718	105.634	1	12.5024	1	1	1	57.9234	27.727	3.59945	1	1	14.3864	23.7681	52.1691
IGHG2	1	37518.5	31.6487	1169.83	6.377	1	1	1	100.953	74.2441	1	1	1	1	1	32.1456	11.074	1	1	1	23.1412	1.30625	19.5855
IGHG3	1	20572.7	12.4545	5808.75	1	1	1	1	107.02	72.0853	1	2.57099	1	1	1	15.6797	6.03884	1	1.99766	1	10.6493	1	111.583
IGHG4	1	6827.6	1	229.126	1	1	1	1	61.1283	10.6217	1	1	1	1	1	13.5139	1	1	1	1	1	5.34669	39.435
IGHM	224.695	109126	201.935	281739	263.51	36.2388	63.4966	1	769.208	179.427	1	829.185	1	1	44.9562	563.728	351.239	252.37	11.5519	1	296.216	196.233	1.92927
IGKC	898.472	85068.5	90.3367	49735.2	107.392	1	1	1	93.6912	183.791	139.191	11.0777	1	1	24.5613	30.9316	27.4091	1	5.10447	2.60209	64.4885	40.2553	1
IGLC1	1	9914.12	13.037	2612.87	3.45507	1	1	1	1	1	1	21.961	1	1	1	1	1	1	1	1	3.34511	1	1
IGLC2	187.01	28526.2	26.7086	11853	47.2183	1	1	1	192.514	34.8502	155.442	15.3822	1	1	1	18.8457	13.5429	1	2.47913	1	6.12857	6.96889	1
IGLC3	98.3673	12384.4	9.16113	5152.63	1	1	1	1	88.4043	7.99758	42.5805	1	1	1	1	2.48993	1	1	1	1	5.82465	1	1
IGLL5	1	3472.06	1.83708	4552.34	1	1	1	1	13.1675	19.0841	64.0933	1	1	1	1	1	1	1	1	1	1	1	1.66491
IL13	1	1	1	4.04123	1	9584.01	1755.08	2.26822	2.92121	1	20.5009	48.6757	1	1	12.8735	75.0862	17.7391	1	1	1	1	1	1
IL1B	119.534	2272.1	82324.5	79.7847	17258.2	10.0827	1	5.07222	1398.7	140099	92.2329	2.94879	43.9904	11.4486	1	1	1	1935.19	15691.2	11.7769	8.93606	22.7214	130.22
IL1RL1	15004	11.4021	8.10239	5.4658	62.371	17.8237	1	895.155	17.2968	12.2436	46.1497	18.4892	88.2501	64.5115	15.8576	5.20267	1	53160.3	1	3745.46	8.64934	16.6186	15.3765
IL1RN	67.9762	429.685	9213.4	33.0113	31312.5	155.112	30.3227	5.78328	5067.97	157502	61.9195	34.9724	1	437.319	1	1	1	871.319	96150	1	8.64934	5.89787	73725.4
IL2	1	1	1	1	1	5787.14	10382.2	1	1	1	1	1	1	1	19.6212	79.0378	3.67964	1	1	1	1	1	1
IL21-AS1	1	1	1	1	1	457.685	116.137	1	1	1	1	6.43219	1	1	17.8636	6.1154	1	1	1	1	1	1	1
IL24	1	4927.94	7.60943	2529.72	10.25	112.315	94.2566	128.736	15.8506	15.6541	681.988	2331.66	1	1	3861.99	258.984	96.0519	1	11.2279	1	3135.75	2704.03	5.31518
IL2RA	564.423	2061.24	14.2921	297.268	5.41655	54197.6	37742.5	639.682	52.3834	274.244	75.4156	26640.9	1	1	2772.91	1920.7	277.295	1500.33	7760.72	1	169.455	228.109	4.6612
IL5RA	79649.5	267.243	13.5427	11.1955	177.957	31.8507	1	5.1448	4.38966	1	3.62994	1	1	1	131.558	203.982	220.564	1042.91	1	1	31.7714	215.753	1
IL7R	201.083	146.582	234.886	199.994	475.806	15838.4	20830.5	27400.3	1466.35	17761.8	1324.9	18029.4	5.44237	1	199185	80965.6	40684.6	606.775	15145.1	108.643	124128	81471.8	209.001
ISLR	1	1	1	1	1	1	1	1	1	1	1	1	8685.8	1	1	1	1	1	4.0431	2.75042	1	1	1
ITK	93.3461	343.295	249.584	86.6495	245.986	26157	34428.4	8135.38	97.3066	118.29	14340.4	37836.2	1	1	44991.8	50565	44593.1	7002.14	154.671	1	54302.3	31472	260.358
JAKMIP1	1	119.654	1	4.34455	1	3269.82	1778.03	727.902	5.89514	1	878.441	2457.37	1	1	645.435	1404.71	2689.9	1	1	1	15.7608	4581.17	1.89648
JCHAIN	384.868	68213	64.9216	4823.17	54.9639	1	1.64701	28.9757	77.5385	48.0864	83.5301	23.8655	22.9306	1	25.8273	48.8645	41.9014	2.23279	1	1	16.7927	38.0782	2.8306
KCNH8	1	3657.58	1	6074.71	1	1	1	1	6.61366	1	1	1	1	227.118	1	1	1	6.46382	1	2.60209	5.82465	1	1
KCNJ15	134.952	183.925	525.831	16.0929	78294.7	1	1	1	6.61763	1	20.5009	16.7401	1	519.613	37.8693	73.1004	1	1	184.012	100.019	67.6714	105.455	2.78588
KDR	1	1	1	1	1	1	1	2.33888	4.94999	7.08963	6.17991	1	540.648	105.551	1	1	1	1	15.6897	127790	1	1	39.8466
KHDRBS2	1	977.244	66.1111	1751.74	1	1	1	1	9.32403	1	11.5198	1	1	1	1	1	1	1	1	1	1	1	2.78932
KIR2DL1	1	14.63	1	1	1.94413	1	1	813.381	1	1	5480.38	1	1	1	1	15.745	104.814	1	1	1	1	485.434	1
KIR2DL3	1	71.7377	6.1483	1	1	1	1	1129.85	1	1	4106	1	1	1	1	38.9267	348.311	1	1	1	3.41232	3019.92	1
KIR2DL4	1	1	15.5665	1	3.25742	1	1	14420.1	1	1	1324.72	1	1	1	1	1	6.19502	1	1	1	1	129.331	1
KIR2DS4	1	30.6636	4.6097	1	1	1	1	1881.19	2.92561	1	3153.95	1	1	1	7.42691	42.7767	94.1988	1	1	1	1	2008.17	1
KIR3DL1	1	33.3432	6.67218	1	1	1	1	1847.34	1	1	5035.29	1	1	1	1	79.125	152.293	1	1	1	1	4924.06	1
KIR3DL2	1	44.9019	15.4244	1	1	35.1647	81.3895	1381.36	1	1	6255.03	15.8646	1	1	27.5453	351.311	522.413	1	1	1	6.26422	4086.71	1
KIT	5205.29	6.20107	5.54195	6.0761	335.546	1	1	4684.67	140.982	10.9062	257.568	15.6625	1186.41	514.078	81.3194	49.0553	1	446817	1	2817.35	29.685	12.2158	1
KLHL14	1	2331.46	1	5066.76	1	1	1	1	12.4351	4.89098	6.25988	1	86.4328	1	1	1	1	1	1	8.07964	1	1	1
KLK11	1	25.7668	1	1	1	1	1	1	1	1	1	1	1	11769.1	1	37.5191	1	1	1	1	31.7714	40.3308	1
KLK2	1	32.2064	1	22.8807	1	1	1	1	1	1	1	1	1	144470	1	49.9193	3.59751	1	1	1	24.8082	25.7462	1
KLK4	1	1	1	1	1	1	1	1	3.52879	55.2351	1	1	1	15977.5	1	1	1	1	47.6439	1	1	1	93.4102
KLRB1	40.7274	49.5148	54.4367	33.1128	58.5989	7032.18	6709.95	11916.3	25.2332	28.6967	24684.6	1394.05	1	1	9200.31	1131.67	6559.02	14.8153	5.18929	1	48.6164	8308.24	3.85788
KLRC1	1	85.1454	16.5708	3.06001	5.08803	1	1	25151.3	5.57841	1	15628.1	1	1	1	1	939.184	511.711	1	1	1	232.583	17552.6	1
KLRC2	1	13.8217	1.45777	1	1	1	1	3721.77	1	1	2065.55	1	1	1	1	253.56	399.401	1	1	1	102.318	3411.57	1
KLRC3	1	1	1	1	1	1	1	861.99	1	1	4726.98	1	1	1	1	275.648	901.743	1	1	1	104.169	519.72	1
KLRC4	1	1	1	1	1	1	1	693.277	1	1	1104.13	4.90775	1	1	1	2581.1	2973.57	1	1	1	816.365	3923.89	1
KLRD1	121.371	1186.84	205.238	52.5792	315.395	54.5873	57.1786	51947.1	40.1388	15.2331	84168.3	44.1348	2.57193	1.64846	37.4926	3515.08	18102.6	1	21.5087	14.3998	1151.73	76584.9	25.8259
KLRF1	116.818	232.711	114.716	186.148	78.5669	1	1	35043.4	38.7494	30.1557	35459.7	31.7562	1	1	58.4882	53.0053	1024.81	23.9031	15.1494	2.37955	22.7109	3901.13	15.4719
KLRK1	8.72121	1582.08	166.194	1847.76	67.0071	1	1	1835.49	8.26943	1	31488.8	1	1	1	1	46911.2	64942.1	1	1	1	74011.7	107858	1
KRT17	1	1	1	1	1	1	1	1	30.067	878.356	1	1	28.8437	37126.9	1	316.158	1	1	8.92778	6.93518	2.91234	1	2.86339
KRT19	1	1	1	1	1	1	1	1	1	1	5.39755	1	242.163	59377.3	1	1	1	7719.36	1	665.282	1	1	1
KRT23	1	1	119.709	1	20304.8	1	1	1	1	11.847	1	1	1	169.35	1	1	1	1	3.8821	1	1	1	3.97368
KRT7	1	1	22.3356	1	1	1	1	1	3.64828	7.08963	1	1	357.828	41409.7	1	1	1	1	162.96	12734.9	1	1	1
KRT79	1	1	1	1	1	1	1	3.04788	7.13059	259.603	1	1	1	1	1	1	1	150.733	69.1494	1	1	1	2937.41
LAMA4	1	124.982	2.12509	1	1	1	1	1	2.26366	1	1	105.756	45285.5	124.93	1	140.743	1	25.5791	1	120412	112.105	128.785	1.43817
LAMC2	1	37.4471	4.0734	2.26869	1	9.22467	4.54328	14.6423	1.71321	1	161.226	1	367.321	114920	1	49.9626	1	1	35.8337	618.847	47.1572	76.494	7.30775
LCK	159.91	1736.3	123.23	2730.06	155.066	71040	61177.9	20376	96.4215	118.29	21318.1	31279.3	1	105.219	19887.5	8378.72	9998.31	1	3.26488	7.37848	57368.9	87365.2	14.2673
LCN2	4195.51	6.39053	1	1	536.208	1	1	1	1	1	11.2432	1	1	3059.19	1	1	1	1	1.57494	1	1	1	1
LEF1	19.7099	26.6095	18.9976	206.695	23.72	6922.69	11978.2	8903.16	58.8775	74.0755	1421.13	22128.5	69.9247	66.5247	23169.5	24463.4	4670.49	71.7649	3.07921	4.75336	41998.9	6616.09	6.07026
LGALS12	71818.9	88.8039	685.059	1	271.16	1	1	1	5.13087	1	1	1	1	1	1	3.55638	1	181.09	1.49064	1	1	3.78556	2.80561
LGR6	1	22.5621	7.87868	17.4365	1	1	1	5.78328	3.39937	2.04634	3514.06	21.4181	1	24.9271	19.9053	794.016	5949.18	1	1	1	31.7714	6381.57	1
LILRA1	1	1332.46	21360.8	33.0113	13744.2	1	1	1	351.511	287.034	86.0617	1	1	1	1	1	1	1	901.421	1	3.41232	6.96889	226.544
LILRA2	436.346	1005.9	19902.6	73.6787	34843.3	1	1	178.918	2889.09	4400.53	1	1	1	1	4.8375	65.8197	1	6.44345	4794.07	1	72.4246	94.3881	11002.1
LILRA5	1	297.479	25254.2	16.6215	27290.9	1	1	1	455.468	557.613	6.88008	1	1	1	4.60314	20.1174	1	142.887	1814.64	1	15.7608	31.5273	78.9947
LILRB2	1423.06	2974.66	55021.3	119.036	29831.1	1	1	347.77	3339.41	3688.76	399.383	1	1	1	7.48811	40.375	23.9372	240.512	13226	1	32.5853	66.5226	66.3513
LILRB4	16.0341	386.298	7604.54	48.9062	207.848	1	1	10.0515	5073.95	41379	55.2883	1	1	1	7.66793	67.3979	1	152.969	70500.1	1	103.571	86.1603	10502.2
LILRP2	1	6.20673	57.3029	1	1	1	1	2538.47	7.14861	18.8324	1	1	1	1	1	1	1	1	1	1	1	1	1
LINC00494	1	1649.07	1	2227.43	1	1	1	1	6.83512	1	7.50029	1	1	1	1	1	1	1	1	1	1	1	1
LINC00861	96.8693	98.7985	37.3289	5.97446	27.3478	2106.26	7688.09	386.547	19.6978	23.6984	15469	7986.89	1	1	13515.8	7058.15	7049.98	1	1	2.30057	11337.3	7765.12	3.2104
LINC00892	16.891	1	1	1	1	3789.42	769.674	5805.15	1	1	40.0017	155.704	1	1	1106.43	441.819	271.035	1	1	1	6.26422	174.771	1
LINC00926	183.746	29809.2	191.359	48389.8	126.624	79.3609	74.2688	36.3429	276.051	260.431	85.158	104.522	4.52857	4.03379	217.128	399.865	200.563	337.099	192.302	125.009	143.134	207.468	67.5707
LINC01010	17.7441	1	23.0576	1	5.18303	38.9495	1	1	90.2644	3366.73	7.50029	1	1	1	1	17.7346	10.5243	74.403	1235.76	1	1	11.6658	10037.2
LINGO2	1	1	1	1	1	1	1	90.5888	1	1	1432.27	1	1	1	1	1	1	1	1	5.92671	1	117.393	1
LPL	31.395	1	212.25	1	1	1	1	1	307.751	23693.7	1	1	7442.93	1	1	1	1	1	14934.8	1.36427	1	1	107192
LRRC25	28825	2954.3	21858.7	279.608	49712.4	21.86	36.2136	241.072	3704.19	2502.94	356.735	5.91967	1	1	3.37133	51.3809	18.2029	455.322	3506.64	1	61.3081	33.7613	5165.5
LRRC26	1	1	1	1	1	1	1	1	1	1	1	1	1	13091.7	1	1	1	1	1	1	1	1	1
LRRN3	1	79.1009	8.09823	27.5687	1	5.70435	132.175	116.187	7.64938	11.4751	73.7321	1535.91	979.051	11.8096	537.711	317.481	57.9899	114.475	1	5.36021	24777.4	629.193	1.38887
LTA	1	332.52	17.6745	532.523	46.1258	34959.7	31273	801.629	33.0697	110.779	265.779	1544.28	1	1	377.365	851.979	618.838	7.73061	35.1836	4.74441	798.084	659.917	1
LTB	1	13958.2	388.932	10279.6	12163.6	133297	142422	19192.3	1083.84	235.964	2791.59	22193.5	1	1	4141.9	8202.81	3932.22	109.305	78.8966	96.7602	6775.84	2509.81	14.645
LTF	12725.5	33.5995	2.39363	8.57321	2468.44	1	1	1	5.2764	6.90525	17.566	1	1	21.092	1	1	1	61.1021	10.1154	5.81619	1	1	5.06367
LUM	1	1	1	1	1	1	1	1	1	1	1	1	200708	263.956	1	1	1	220.332	7.67553	27.9849	1	1	1
LY86	51.6583	3562.4	6862.83	3382.93	45.1149	1	1	6.59515	2643.49	2149.86	235.693	9.92989	1	1	1	10.8733	1	14.8153	2031	1	52.2857	7.55283	1555.49
LYZ	25258.3	33495.9	1.04752e+06	708.982	91695	337.937	405.624	890.588	70225.4	91730.3	8127.44	67.5458	1	6.15432	148.141	94.0151	88.0589	2859.02	152537	1.97601	237.89	115.951	208950
MAL2	47.3272	1	1	1	1	1	1	1	1	1	1	1	3.52402	24792.3	7.84626	1	1	1	1	6.82414	1	1	1
MAOB	1	1	1	1	1	1	1	2.33888	10.2791	31.4481	1	1	57.9907	14.8598	1	1	1	14808.4	10.2727	1	1	1	1
MEOX1	1	1	1	1	1	4952.06	2829.38	1	1	1	1	853.365	1	1	217.519	826.885	97.1822	1	1	7.76964	200.271	15.4809	1
METTL7B	1	1	9.55933	8.4299	1	1	1	1	18.6199	260.604	1	1	1	1	1	1	1	1	550.647	3.23962	1	1	3910.3
MGAM	1184.88	6.20107	887.674	43.9242	193355	9.13203	1	182.03	19.8561	17.8654	1754.98	1	1	1	1	1	76.2141	39.6803	119.639	1	1	1	4.5325
MIR181A2HG	1	1	1	9.79418	1	1	1	1	1	1	1679.29	1.60343	1	39.4942	1	1	1	1	1	32.1753	8.3804	1	1
MLC1	201.083	26.6435	544.394	16.0679	88.7996	1	1	9339.3	30.4208	6.5942	8180.84	6.54694	1	1	1	121.429	102.764	4425.45	6.34137	1	93.3143	1900.5	14.2364
MMP1	1	1	1	1	1	1	1	1	15.3636	174.491	1	1	1	1	1	1	1	1	63.0728	64673.5	1	1	5.39492
MMP12	1	1	1	1	1	1	1	1	67.1909	28034	8.27321	1	1	1	1	1	1	1	199.006	1	1	1	29.6161
MMP2	1	1	1	1	1	1	1	1	61.8171	99.3167	1	1	90542.2	978.337	1	1	1	260.158	1017.05	21118.7	1	1	525.008
MMP7	1	32.3147	1	9.36785	1	1	1	1	12.6268	140.55	1	24.4234	1	12072.1	1	24.494	1	1	70928.3	26.1103	52.2857	40.0466	558.618
MMP9	647.467	13.4998	153.823	13.4144	57085.1	24.7728	53.2923	37.206	366.329	8231.33	23.7233	30.0821	1	292.422	30.1889	31.1945	7.70655	1508.55	401839	2.41938	8.3804	1	111858
MMRN1	170.301	1	1	323.703	1	1	1	2656.19	6.22612	1	126.459	391.882	1	1	89.2724	1	1	1	1	108552	1	1	2.66086
MNDA	32117.2	2989.55	36656.9	379.626	471723	1	1	43.5788	8083.73	11946.2	1245.16	1	1	4.43487	9.31109	18.8731	63.6825	39.2468	9532.9	1.52003	6.26422	16.6391	11949.9
MPEG1	2898.66	14753.4	145951	13060	34676.6	1	1	43.5788	19247.1	10761.2	726.67	69.9595	1	1	46.6069	54.4768	21.943	443.57	4423.51	1	64.4885	36.5379	1158.18
MRC1	1	1	170.605	1	9.81947	6.11429	1	1	1883.31	103302	6.88008	21.3898	6.82511	1	1	2.62017	1	20.3402	1525.21	27.0378	1	1	63013.7
MS4A1	224.915	299306	75.6223	212653	76.3167	18.0823	12.6034	9.2896	501.857	243.159	337.229	24.1837	1	1	125.903	696.644	666.26	1	7.36607	1	52.6628	559.55	4.58591
MS4A2	709.996	105.135	29.4475	1.93125	13.2716	1	1	13.376	6.54591	7.72663	318.179	6.58812	1	1	1	32.5788	1	108205	1	1	27.3211	62.0579	1
MS4A4A	1	38.7337	1262.14	5.6401	1	1	1	1	2294.7	4819.69	45.1953	1	1	1	1	1	1	176.371	4295.97	1	1	1	13285.4
MS4A6A	1096.15	1353.28	31564.2	48.378	5387.53	23.685	1	27.6746	17320.5	27147.5	761.205	8.38998	1	1	48.2814	139.973	94.1988	3219.54	188.816	54.1603	52.2857	101.561	1012.74
MSMB	1	1	1	1	1	1	1	1	1	1	1	1	232.115	610025	1	1	1	1	1	2.69929	1	1	1
MSR1	11.7832	108.256	2937.86	39.9272	13.6095	1	1	1	2188.34	12931.2	29.9687	49.4939	9.73767	1	1	31.9809	1	80.8822	19911.1	70.0402	58.8958	42.3205	78880.1
MT1G	1	1	1	1	1	20.0734	21.2088	1	14.2383	7.02803	1	11.0171	6.58703	156.892	1	12.2059	1	45.6671	13096	1	1	1	534.063
MT1H	1	1	1	1	1	1	1	1	1	1	1	1	1	24.0965	1	1	1	32.3332	7964.08	1	1	1	355.83
MXRA5	1	1	1	1	1	1	1	1	1	1	1	1	13482.2	1221.68	1	1	1	1	2.24277	1	1	1	1
MYBPC1	1	1	1	1	1	1	1	1	1	1	6.94008	1	1	7145.46	1	1	1	1	1	1	1	1	2.46502
MYCT1	2882.33	11.36	8.10714	1	5.79678	1	1	1	1	1	26.8996	6.24451	55.2252	2.88543	1	14.2431	1	1	1	30939.8	6.26422	12.2158	1.82704
NAPSB	234.028	14573.2	7863.81	5688.9	30.2665	1	1	2.26822	3061.92	572.733	125.742	1	1	1	6.1801	3.86596	1	1	281.346	1	16.7927	5.34669	62.4024
NCAM1	1	41.2435	67.1009	12.6801	23.3309	1	1	29529.8	26.7029	5.74923	11312.9	11.9133	182.73	4.12	19.0449	67.0283	1053.13	1	266.917	29.1507	33.8315	1825.97	35.5607
NCR1	1	33.5995	44.5552	2.09036	287.583	1	1	6976.7	7.23123	6.50216	824.08	7.65509	1	1	1	52.963	696.554	1	9.04494	1.5135	10.6493	1072.56	1
NEFL	1	1	1	1	1	2669.05	2739.25	1	3.85285	3.80733	1	95.298	1	1	926.174	459.084	47.7163	1	1	1	1	1	1
NELL2	16.4424	1	8.52287	18.8538	7.92891	1132.38	2696.66	2683.46	22.989	24.7462	101.374	223.696	79.639	1	7928.05	4591.69	738.397	314.332	1	11.9911	44062	5608.29	1.77774
NES	1	1	1	1	1	1	1	1	52.3513	701.746	6.17991	1	11279.7	178.295	1	1	1	23.9031	1063.12	96217.2	1	1	1733.07
NKAIN2	1	1	1	1	1	1	1	1	1	1	6.94008	1	1	1	1	1	1	3943.64	1	1.71186	1	1	1
NKG7	782.773	453.556	666.841	115.994	236.079	1275.88	662.912	50967.8	200.834	92.2789	80985.5	94.6146	1	1	605.505	19928.3	134677	42.2637	924.251	1	281.455	51843.7	28.8871
NMUR1	1	65.6864	35.9483	3.08705	27.358	51.4594	10.3815	1702.73	6.39277	1	8868.82	73.0639	1	1	40.1791	228.543	888.174	313.185	1	1	53.6422	3154.53	31.138
NPAP1	16.0341	138.054	7.32865	1	1	1	1	1	1	1	1	1	1	1	1	581.512	506.616	1	1	1	723.182	559.55	1
NR2F2	1	1	1	1	1	1	1	1	1	1	1	1	15152.4	1665.67	1	1	1	1	1	4532.95	1	1	1
OLIG1	13557.7	1	461.144	1	249.215	1	1	1	1	1	1	1	1	1	1	1	1	1	21.5167	1	1	1	25.0898
OR51E2	11.1317	44.466	1	1	1	1	1	1	1	1	7.50029	34.435	1	52675.6	1	61.3388	4.25657	1	1	1	32.5853	58.0325	1
P2RY13	24813.4	381.484	9376.53	62.2878	68197.2	1	1	9.14443	486.367	484.814	231.907	1	1	1	1	1	1	31.9443	199.982	1	2.91234	1	432.239
P2RY2	20193.2	1	1731.47	1	506.794	1	1	1	146.985	132.856	27.2994	1	3.39489	88.98	1	1	1	11.4444	479.899	123.289	1	1	229.594
PADI4	1	234.601	6129.5	44.4729	47069.4	1	1	1108.66	69.4116	14.1089	510.921	25.9606	1	1	14.0058	31.003	9.14142	161.08	8.64073	1	262.99	72.7207	7.42777
PAMR1	1	4.6585	1	1	1	1	1	1	1	1	1	1	13691.3	73.9105	1	1	1	1	1	10.1905	1	1	1
PAX5	16.4424	18177.9	43.7531	38790.6	103.336	1	1	254.121	114.794	76.1943	218.118	6.43219	1	1	11.7466	30.2731	6.19502	1	119.258	1	68.5451	36.1299	2.93894
PCA3	3.11668	13.5259	1	1	1	1	1	1	1	1	1	11.3608	1	12342	1	3.59987	1	1	1	1	8.93606	9.28103	1
PCP4	1	1	1	1	1	1	1	1	1	1	1	1	7879.41	129.269	1	1	1	1	1	1.40187	1	1	1
PGLYRP1	6074.78	1	7.97592	1	7681.32	1	1	1	1	1	2.87632	4.84767	1	1	17.6901	1	1	10.759	1	1	1	6.7544	1
PIGY	1	1	1	1	2.19143	17052	17825.3	71.9436	1	1	4600.1	1	1	1	1	1	1	4275.17	1	48.8301	1	1	85.6252
PLA2G2A	1	1	1	1	1	1	1	1	1	1	1	1	1	72310.5	1	1	1	1	1	1	1	1	1
PLA2G7	1	207.463	2579.3	3.1379	12.364	1	1	12.6905	3086.73	30517.5	48.5206	24.4601	1	558.215	1	1	1	607.933	37741.6	1	37.902	20.8192	26434.3
PLAC4	320.564	151.22	1	39.8237	1	7.40737	13.2625	1	8.61107	1	1	32.456	1	331.281	44.6841	65.7751	45.7557	4972.54	1	7.70616	37.902	50.9453	1
POSTN	1	1	1	1	1	1	1	1	1	1	12.7602	1	31667.4	244.521	1	1	1	1	1	2573.53	1	1	1
PRF1	91.2046	1422.44	193.733	104.963	218.444	5966.71	3318.75	64353.1	22.4058	35.1132	86555.5	2948.97	1	1	4177.25	16376.8	123602	157.144	31.6604	1	5389.59	156497	5.56862
PRG2	16.391	1	70.4538	5.26827	2.9893	7.47571	1	1	13.4384	113.448	1	1	1	1	1	11.5611	22.9679	69446.2	83.3912	15.8636	1	1	4612.17
PROK2	1248.83	26.6095	1417.78	16.9687	43391.9	64.4929	1	1	12.9479	7.0576	21.8431	14.5246	1	1	65.21	78.0519	787.725	1	1	1	1	99.2925	4.08914
PRRX1	1	1	1	1	1	1	1	1	1.71321	1	1	1	18102.3	6.70748	1	1	1	1	52.8329	33.9127	1	1	1.76568
PRSS33	66496.8	1	1	1	5.41655	1	1	51.8021	6.57207	18.1148	1	1	1	1	1	1	1	1	1	1	1	1	2.67422
PRSS41	2271.03	1	1	1	1	1	1	1	1	1	1	1	1	1	1	1	1	1	2.20912	1	1	1	9.82226
PTGDR	64.9129	13.8217	8.39723	2.79768	26.0997	103.494	103.747	11107.4	7.90959	6.9077	14694.8	1	1	1	165.842	790.546	2249.05	10.2194	1.76955	1	159.986	5114.19	1
PTGDR2	65868.2	17.2792	73.3071	10.8176	33.0531	1305.44	352.492	2.40484	18.2241	1.8747	1	35.9931	131.522	1	34.6468	1332.04	263.717	437.28	6.93448	2.07373	10.5617	1	2.5533
PTGER3	46.1389	9.65465	7.1159	16.0679	5.2651	1	1	123.214	103.329	86.106	14.0006	1	217.694	13.1015	1	1	1	8673.86	3.93393	4.26814	8.93606	8.77636	2.97659
RAB27B	382.383	16.5784	39.7323	12.2399	13.6882	34.6054	26.0813	1894.9	22.1337	8.99732	2613.16	6.48957	81.3878	4514.84	303.124	345.739	547.775	136994	1	10.2059	1	882.923	1
RAB44	10223.8	41.8901	1637.24	23.1885	99.7504	19.2885	1.62905	209.908	32.8746	16.0016	30.0928	4.14198	8.05715	1	1	1	1	2904.78	10.664	3.22896	1	1	4.11764
RAMP1	9.08741	1	1	1	1	6.95222	19.2949	347.138	5711.38	28310.7	594.295	8.69533	525.193	204.74	1	1	10.7697	1	225.031	1	1	24.9071	463.731
REG4	1	1	1	1	1	1	1	1	1	1	1	41.2584	1	1	1	45.3418	1	1	1	1	429.063	1	1
RGS13	151.463	282.804	82.1968	75.4244	6.99382	1	1	18.8815	20.7567	17.844	24.2781	6.97645	1	1	9.57754	136.959	51.2174	9524.68	3.48884	1	406.922	345.875	6.44446
RN7SK	1	7.26294	143.055	368.302	3.6173e+06	1	4.94865e+06	25.3401	14.7629	1	18.8202	144.961	1059.01	2231.04	18.8561	1	8.77514	84.2938	1.19433e+06	1.19235e+06	48.378	8.24045	1.3537e+06
RN7SL1	1	132.522	467.239	211.134	3.33473e+06	1	2.68006e+06	51.5636	1	1	1	108.398	767.142	2447.49	201.876	10.9815	302.702	52.4124	3.72281e+06	2.88777e+06	262.557	221.769	3.76816e+06
RN7SL2	264.423	153.026	611.619	628.594	9.28343e+06	423.093	2.34413e+06	56.1711	462.559	1	6.25988	138.063	1020.53	2010.4	170.633	334.793	285.932	1	3.7222e+06	2.35483e+06	303.586	223.563	2.35124e+06
RNASE2	10466.7	11.4021	1312.28	2.49339	75.4434	1	1	1	67.6196	1	66.7919	1	1	1	1	1	1	49.795	13.8604	1	1	1	113.625
RNF212B	16.391	1	1	1	1	1	5.81526	1077.64	10.7366	16.5639	896.612	1	1	37.6979	6.9508	1	1	1	1	1	1	1	10.1582
RNU1-27P	1	11.4021	37.0152	19.4226	61606.4	1	110042	1	1	2304.98	1	12.543	3.39489	1	11.3602	10.5228	11.6363	1	7067.86	16421.3	11.5284	5.95331	12421.3
RNU1-28P	1	11.4021	37.0152	19.4226	61606.4	1	110042	1	1	2304.98	1	12.543	1	1	11.3602	10.5228	11.6363	1	6242.33	10846.2	11.5284	5.95331	12421.3
RNU1-3	1	11.4021	31.4615	19.4226	61606.4	1	110042	1	1	2304.98	1	12.543	1	1	11.3602	6.9641	8.38396	1	8650.67	10846.2	11.5284	5.95331	12421.3
RNU1-4	1	11.4021	31.4615	19.4226	61606.4	1	1	1	1	2304.98	1	12.543	4.28588	1	11.3602	8.23157	8.38396	1	9616.9	16421.3	11.5284	5.95331	12421.3
RNU4-1	1	1	15.5608	16.9687	7964.59	11.8427	7903.56	1	15.7743	524.172	1	1	1	1	1	2.4724	1	1	130.034	3405.26	11.5284	1	3.20512
RNU4-2	9.8569	1	56.7721	42.2678	39969.4	19.2842	79528	1	23.7451	1994.93	30.7004	2.43304	113.128	141.025	1	8.51207	1	1	1315.39	4015.46	1	1	1741.68
ROBO4	1	1	1	1	1	1	1	1	10.7736	1	6.94008	1	74.1966	1	1	1	1	1	1	40815	1	1	6.35659
RPL13AP5	46.1023	22.5621	761.204	1481.63	68.1257	113.317	6091.04	91.3954	41.4871	1	1358.14	6.3182	1	1	14.3917	39.9125	27.9676	1	2571.13	1	37.8496	22.6973	307.721
RPL17-C18orf32	1	73.8942	226.363	80.5301	74.7119	1	73.9127	220.398	1	1	37484.7	35193.5	1	1	12.7807	166.969	143.488	1	11.3021	366.946	169.863	162.045	114.993
RPS10-NUDT3	1	2280.2	1286.98	9.31801	4.42874	1	1	196.67	1	1	27079.2	1454.57	1	1	1	1379.49	1416.61	1	1	158.559	1596.15	1783.54	64.6602
S100A12	1072.62	44.8775	13472.3	30.4636	26720.5	1	1	1	21.6024	1	222.251	1	1	1	1	1	1	16.4721	101.608	1	1	1	5.29004
S100A8	39661	381.272	62884.6	244.601	478290	1	6.3492	161.048	403.399	112.144	1843.62	1	1	81.1455	1	1	1	231.566	9579.51	1	1	7.55283	362.188
S100A9	71304.6	1214.94	147072	527.613	1.12949e+06	11.4481	42.0486	1	3505.97	1398.55	520.945	11.489	15.823	803.112	32.4718	12.7091	9.83566	781.463	24006.7	3.38881	11.2571	12.0576	20629.6
S1PR5	1	102.685	30.3102	16.079	32.9627	1	1	4756.2	17.7668	47.5168	30609.9	6.48561	198.153	130.653	231.651	391.211	2226.53	1	1	1	80.3606	27569	1.38887
SAMD3	16.0463	410.22	58.8968	11.4141	54.4314	1511.43	1564.91	14701.1	18.3923	7.56126	17478.8	1573.16	1	1	2153.31	24080	35378.3	21.6318	1	1.5135	5667.35	29204.1	4.30909
SCN3A	1	978.8	1	4455.87	1	1	1	1	22.7069	1	33.5014	1	17.4639	5.36915	1	1	1	235.216	1	1	1	1	1
SERPINA1	6177.96	2507.91	135462	199.994	169490	1	1	89.9588	2816.24	4673.87	167.794	1	1	298.384	2.56098	13.7621	7.79693	101.569	19662.1	1	11.2571	29.1606	212.497
SERPINA3	1	1	1	1	1	1	1	1	1	1	1	1	1537.01	16414.6	1	1	1	1	1	1.40187	1	1	1
SH2D1A	46.1609	81.4922	51.7882	16.5893	15.0802	4550.1	5060.35	15196.7	18.2731	17.9251	11228.6	6168.22	1	1	4574.63	7768.52	9277.62	1	1	1	4175.63	16484.4	1
SH2D1B	8.72121	316.98	96.4517	16.3807	64.3366	1	1	17075.1	14.5735	17.8772	43743.4	1	1	1	1	1	41.0883	1	2.73222	1	1	34.1241	1
SIGLEC1	1	83.8798	2266.66	16.079	34.5019	1	1	1	1730.91	7131.64	1	1	1	1	1	1	1	93.1718	34543.6	1	2.91234	1	892.421
SIGLEC6	1	3166.56	1	107.682	1	1	1	106.604	81.2711	79.6534	7.50029	1	1	1	1	1	1	37404.9	1	1	1	1	18.2327
SIGLEC8	41865.2	62.8955	7.1159	1	17.4829	1	1	1	40.7568	231.069	24.7603	1	1	1	1	29.4246	1	3444.86	1	1	45.2824	56.7042	15.8786
SIRPG	1	1	18.9976	1	24.4361	1311.78	1214.76	1958.09	5.13087	8.28893	217.252	5041.99	1	1	3627.4	6529.91	2967.97	1	1	1	7654.48	3011.08	2.92376
SLAMF7	224.695	1948.72	2392.91	546.597	332.286	275.328	75.6719	11565.6	2873.04	23052.3	16267.8	172.104	1	13.2637	341.851	3460.35	11551.3	256.29	338616	1	849.747	38865	11963.2
SLC1A3	1	1	268.386	1	44.171	1	1	70.2287	753.722	2264.56	3.97004	1	225.12	646.769	1	1	1	176.371	30046.2	7.2836	1	1	11364.3
SLC46A2	96.8693	190.105	3640.29	16.3087	13.0907	1	1	1	41.4192	23.0086	1	1	1	1	11.8852	1	1	21.8888	44.894	1	1	1	55.3352
SLC6A12	1	11.9755	1024.75	1	465.715	1	1	1	121.987	965.601	1	1	1	1	1	8.89973	1	4.86803	12531.4	1	16.7927	13.1213	2703.46
SLC8A3	13.7001	1	1	1	1	1	1	4.3707	6.32569	1	32.0795	1	2.0604	1	1	1	1	10746.1	58.6845	12.1122	1	1	1
SLCO2B1	1	25.2637	16.4316	1.79132	1	1	1	1	2379.22	17649.1	22.0707	14.3948	5.74625	1.40473	1	32.4064	1	8955.21	6133.9	40.6351	45.2824	43.5236	23022.8
SNORA73B	142.71	109.78	39.35	262.414	55052.5	631.936	144257	26.3293	41.1176	43.9224	261.011	94.0174	1	1	212.14	303.354	247.201	34.8008	8224.56	20192.8	556.525	331.866	7444.44
SNORA7A	1	1	1	1	734.968	1	2444.89	1	1	1	1	1	1	1	1	1	1	1	1	180.252	1	1	30.119
SNORD118	1	1	10.3122	8.93667	420.41	1	947.693	1	1	10.1311	1	1	1	1	1	1	1	1	1	84.175	1	1	23.1059
SNORD14B	1	1	1	1	1	472.684	3.30497	1	1	1	1	1	1	5.00842	1	1	1	1	1	1	1	1	4.91074
SNORD86	1	1	1	1	1	791.195	79.6217	1	1	1	1	1	1	1	1	1	1	1	1	1	1	1	1
SOAT2	1	1	1	1	1	7.65073	1	71.6844	1	1	1	6.06937	5.78977	1	113.788	474.917	54.1246	1	1	1	453.606	59.5667	1
SPACA3	1	6.39053	1	1	1	1	1	1	1	1	6.25988	1	1	1	1	1	1	2982.3	7.55998	1	8.93606	7.25024	2.20469
SPDYE7P	1	1	1	11.5092	48.3208	1834.57	3666.07	1	1	1	1	6.38139	1	1	32.2481	419.517	536.008	1	6.93206	3.47939	1	1	3.33322
SPI1	48344.8	1030.59	20652.8	1255.17	57055.6	11.8427	1	5.1448	26620.7	54013.8	9.43005	1	1	1	1	1	1	2499.3	32026.7	1	1	1	17959.1
SPIB	79.3171	29711	201.273	9171.19	46.8369	26.8739	31.4847	68.0719	811.243	38.6967	1029.12	1	1	44.5196	13.4249	150.614	13.5103	1	13.7983	1	227.362	190.836	11.4172
SPNS3	49849.4	9.65465	577.044	20.4664	28.4412	185.764	143.047	191.082	179.458	1	251.1	124.546	1	1	72.2409	235.019	73.1367	1	1	8.26325	262.89	109.791	3.25881
SPOCK2	124.128	7014.46	161.362	10451.1	2798.01	23825.6	23566.9	12681.9	162.839	200.256	17964.2	58196.8	13.64	42.2524	77221.4	24974.1	14784.6	54.2075	35.7166	110.672	41509.4	40648.4	41.0599
SPP1	1	1	1	1	714.34	1	1	1	272.825	96350	26.1933	85.9309	43.6937	1.71655	1	1	1	1191.96	282165	1.97817	1	1	216133
SPTSSB	1	1	1	1	1	1	1	12557.1	1	1	854.546	1	30.5729	3777.78	47.5818	100.404	18.7082	1	1	1	1	83.495	2.52626
SSTR3	1	123.67	14.2607	99.9273	359.963	1	7.84929	8.66009	8.05913	7.56126	1	1295.69	1	1	520.768	154.564	18.6107	1	3.4766	1	1115.49	12.9378	1
ST14	2891.3	1200.99	1965.34	972.285	563.803	1	1	1	7334.44	10999.4	25.8591	1	1	9529.85	1	1	1	69.7094	9480.21	5.05287	1	1	35796
STEAP1	1	1	1	4.40543	1	1	1	1	4.79098	1	1	1	2948.42	35396.6	1	1	1	1	20.9199	1041.14	1	1	3.72708
STEAP4	223.897	259.39	1493.96	12.6531	113119	1	1	1	70.5133	29.4954	31.3455	1	347.947	1340.8	20.213	121.269	17.7391	18.7358	46.038	1	149.729	141.709	6.56518
STYK1	1	1	1	1	6.22727	1	1	4170.67	1	1	233.635	1	7.26588	679.09	1	359.883	413.841	1	1	1058.34	36.9	460.847	1
SUCNR1	302.127	1	38.0693	1	119.05	1	1	2.35069	688.66	4856.96	1	1	1	1	1	1	1	1104.98	2444.1	1	1	1	5200.99
TACSTD2	470.07	1	10.9447	1	325.813	1	1	1	214.119	1606.17	1	1	411.226	72202.3	1	1	1	1	45.4843	2497.83	1	1	427.695
TBC1D3F	1	1	1	1	1	130.139	2852.71	124.417	2.90363	1	1	1	1	1	1	201.819	242.278	1	2.05939	1	1	1	1
TC2N	61.1853	810.735	71.8974	856.804	56.416	3494.17	6191.87	13668.8	86.4798	49.717	5071.13	6959.48	1	1	14799.7	13864.4	13166.4	7.77291	33.3573	8.07621	18038.7	29082.5	72.6362
TCEAL7	1	1	1	1	1	1	1	1	1	1	1	1	7590.18	1	1	1	1	1	1	326.676	1	1	1
TCL1A	122.58	556.629	8.71582	31265.9	10.8193	1	1	1	21.2775	8.66685	34.8164	8.69533	1	1	1	4.10214	1	1	1	1	11.2571	10.0376	1
TEK	1	1	1	1	346.729	1	1	1	1	1	1	1	684.938	5.97178	1	1	1	462.879	1	17322.6	1	1	1
THEMIS	1	11.7811	13.7584	1	21.0601	2687.32	4435.67	86.1576	7.85014	8.5474	64.8761	650.286	1	1	1480.84	9099	9567.72	1	1	2.87659	27561.9	8492.26	1
THY1	1	1	1	1	1	1	1	1	1	1	1	1	20487	12.4651	1	1	1	1	1	48.9913	1	1	1
TIFAB	1	1	56.4225	1	1	1	1	1	653.099	642.894	1	1	1	1	1	1	1	1	440.837	1	1	1	154.503
TIGIT	19.7099	259.788	17.7446	151.569	29.2161	20583.2	12164.9	5408.51	15.431	15.5462	10928.4	17053.5	1	1	4394.77	11661.8	14836.3	138.405	4.0431	1	830.954	5034.07	11.6043
TIMP3	64.9129	1	1	6.20258	1	1	1	1	627.327	15800.9	1	1	187856	20443.4	1	1	1	26991.1	1102.49	11235.1	8.93606	1	6757.08
TLR10	286.88	24506.4	209.492	8888.58	4817.01	17.9711	12.7658	5.47038	374.889	23.6422	511.175	11.4947	1	1	38.9657	44.5777	1	1	35.0721	1	17.4158	40.0968	21.2985
TLR8	152.975	183.235	14758.7	39.1579	59394.8	1	1	1	1757.25	2957.44	39.9232	1	1	1	1	1	1	88.831	18497.3	1	1	1	3892.33
TM4SF18	1	6.42639	1	1	1	1	1	1	1	1	44.6392	6.0741	1	74.4512	1	14.4737	1	1	1	11977.6	6.12857	6.96889	1
TMEM47	1	1	1	1	1	1	1	1	2.49578	6.70493	1	1	31039.5	4422.92	1	1	1	1	8.36068	10045.2	1	1	1
TMIGD2	1	20.411	10.0286	1	1	110.731	255.109	3922.17	8.82776	6.9077	4679.98	143.053	1	1	635.884	254.442	139.148	1	1	1	1443.57	356.149	1.74342
TMPRSS2	1	27.0336	1.97436	1	1	1	1	1	2.47501	1	16.7796	1	1	29910.1	18.3978	14.8734	1	1	1	1	37.902	26.5295	1
TNFAIP6	19.7099	28.1662	392.582	1	7795.18	1	1	1	43.3653	2691.05	6.25988	1	1093.48	1	1	1	1	128.531	82019.1	2.44591	1	1	78.371
TNFRSF10C	33602.2	25.7668	1019.27	9.34585	167413	1	1	13.4344	55.4148	73.1738	1	5.45743	1	175.078	6.19136	6.27788	1	310.443	293.779	3458.05	1	1	291.056
TNFRSF13B	1	6906.54	1	563.317	1	10.5367	1	1	13.8258	1	1	24.6863	1	1	1	3.67802	1	1	1	1	8.3804	2.68418	1
TNFRSF13C	39.606	56656.5	113.359	46574.6	20.4089	42.1233	48.3926	10.5666	50.2468	7.5379	1	167.549	1	1	964.045	1528.1	588.774	1	2.32708	20.2755	964.84	829.938	3.0321
TPSAB1	8.94548	1	1	1	1	1	1	1	1	1	1	1	784.128	1	1	1	1	192989	23.432	1	1	1	4.43354
TPSB2	21.2633	1	1	1	1	1	1	1	5.90553	1	1	1	392.564	1	1	6.34335	1	202029	30.5974	1	1	1	2.97927
TPSD1	1	1	1	1	1	1	1	1	1	1	1	1	1	1	1	1	1	26133.5	1.76955	1	1	1	1
TPSG1	1	1	1	1	1	1	1	1	1	1	1	1	1	1	1	1	1	2099.11	1	1	1	1	1
TRAC	201.083	987.314	19.3203	273.652	89.0308	40766.9	21709.5	911.079	59.3393	84.1473	3031.94	73118.8	165.961	1	60451.9	55829.1	65477.1	14.3063	14.6389	72.3476	36762.8	15777.9	2.76625
TRAT1	112.848	11.4021	15.0373	1.79132	20.9915	4609.01	7837.03	70.2287	11.9671	18.0914	190.512	5409.84	1	1	14074.8	4050.98	2046.62	1	1	3.17125	3853.57	4196.22	1
TRAV12-1	1	1	1	1	1	521.861	375.98	1	1	1	1	847.294	1	1	1078.2	571.046	436.093	1	1	1	949.786	8.80932	1
TRAV12-2	1	1	1	1	1	860.033	420.277	1	1	1	1	1374.62	1	1	1465.38	1039.35	1038.96	1	1	1	613.574	8.80932	1
TRAV12-3	1	1	1	1	1	648.174	618.551	1	1	1	1	1341.17	1	1	1930.36	657.111	552.066	1	1	1	739.04	27.4093	1
TRAV13-1	1	1	1	1	1	1294.92	698.879	1	1	1	1	1599.71	1	1	918.791	856.317	779.281	2.23279	1	1	768.562	14.1672	1
TRAV17	1	1	1	1	1	724.672	475.402	1	1	1	6.17991	1161.93	1	1	926.542	872.22	554.639	1	1	1	635.715	51.314	1
TRAV26-1	1	1	1	1	1	1080.12	332.927	1	1	1	1	1339.96	1	1	826.188	170.623	273.175	1	1	1	310.977	26.3852	1
TRAV9-2	1	1	1	1	1	847.572	534.815	1	1	1	1	1168.57	1	1	373.194	240.203	244.31	1	1	1	399.542	14.3001	1
TRBV19	1	1	1	1	1	1118.95	809.367	1	1	1	1	1681.85	1	1	397.954	948.643	816.644	1	1	1	1240.91	118.361	1
TRBV2	1	1	1	1	1	1468.96	579.873	1	1	1	1	873.351	1	1	428.837	362.114	271.5	1	1	1	377.401	44.4669	1
TRBV20-1	1	1	1	1	1	4101.88	816.26	1	1	1	1	2549.9	1	1	573	743.353	904.446	2.23279	1	1	458.585	131.328	1
TRBV28	1	11.8528	1	1	1	19.2386	1392.77	5.68266	1	1	1	2359.62	1	1	18.7725	1390.83	1960.06	1	1	11.8946	768.562	257.455	1
TRBV3-1	1	1	1	1	1	1177.29	507.942	1	1	1	1	630.048	1	1	86.1491	319.854	375.557	1	1	1	370.02	120.368	1
TRBV30	1	21.72	1	5.82135	1	1509.72	189.405	1	3.80069	1	1	164.383	1	1	107.327	311.401	294.938	1	1	1	347.879	54.72	1
TRBV4-1	1	1	1	1	1	433.158	158.563	1	1	1	1	586.692	1	1	80.8971	755.581	758.291	1	1	1	1226.15	30.8445	1
TRBV4-2	1	1	1	1	1	1185.49	245.578	1	1	1	1	666.277	1	1	83.6317	568.249	536.18	1	1	1	268.768	17.5621	1
TRBV5-1	1	1	1	1	1	2491.66	1055.02	1	2.41467	1	1	2897	1	1	273.205	582.231	706.923	1	1	1	746.421	174.845	1
TRDD3	1	1	1	1	1	1	1	500.219	1	1	1	1	1	1	1	1	1	1	1	1	1	1	1
TRDJ1	1	5.85275	1	1	1	1	1	1553.36	1	1	1	2.20174	1	1	1	1	1	1	1	1	1	777.891	1
TRDV1	1	1	1	1	1	44.7081	65.0562	1	1	1	6.17991	152.381	1	1	82.4473	105.977	116.298	1	1	1	89.5649	7766.11	1
TRDV2	96.3457	1	1	1	1	1	1	1	1	1	6.94008	33.4019	1	1	13.7268	6.20965	1	1	1	1	8.03533	9978.34	1
TRDV3	1	1	1	1	1	6.42135	6.82329	1	1	1	88.2785	9.48067	1	1	12.2293	7.76101	7.1789	1	1	1	4.82467	1306.49	1
TREM1	632.032	890.014	22079.9	171.297	151668	1	1	1	400.494	469.068	55.321	4.88965	1	1	1	1	1	15.889	286.518	1	4.82467	1	35.7146
TREM2	1	1	19.4404	2.86249	23.2138	1	1	1	54.453	32921.6	1	1	1	1	1	1	1	20.3402	3551.03	1	1	1	25690.1
TRGC1	134.351	32.2064	21.4501	7.41369	60.3007	161.71	326.8	16151.6	19.9394	339.036	22702.3	46.877	1	1	709.883	3595.69	8410.41	718.937	87.5435	1	695.153	72381.7	1
TRGC2	76.2316	55.2639	39.7415	1	264.638	104.611	356.568	1266.67	7.50772	165.516	1009.94	80.2689	1	1074.53	1094.83	8411.64	14110	385.15	33.6936	1	1453.3	72293	6.27539
TRGJP1	16.391	1	1	1	1	1	1	353.107	1	1	1125.04	1	1	1	1	8.69306	16.2657	89.6435	1	1	1	87.9338	1
TRGV2	1	1	1	1	1	16.6331	32.2483	1	6.50655	1	104.598	15.8951	1	1	107.953	629.967	1009.47	1	3.88542	1	67.6714	2118.82	1
TRGV9	19.8706	4.6585	7.60943	1	3.2798	3.60551	1	901.023	4.86435	1.8747	332.372	1	1	1040.54	27.5338	580.039	822.911	2.7804	1	10.4187	37.8496	41538.7	1.75363
TRIM29	1	1	1	1	1	1	1	1	1	1	6.17991	1	1	9254.34	1	1	1	1	1	1	1	1	1
TRIM74	31.0682	118.642	135.996	2489.5	1662.07	11.4481	94.745	7.37311	7.30131	1	133.25	104.525	3.12079	7.39766	93.1876	183.421	4600.52	1	297.66	11.0746	9073.44	190.293	242.604
TTC24	1	433.158	16.9393	2129.15	1	1	1	1129	15.7456	12.8154	228.227	117.678	1	1	80.9141	1197.87	842.854	1	5.4019	1	4054.45	1456.24	27.6959
UBASH3A	16.391	5.87528	11.4929	3.1379	6.39784	6116.48	7623	648.482	17.616	34.0129	32.3194	5850.6	1	1	7852.02	6579.42	5245.17	8.73606	1	1	6444.09	3872.37	1.46463
UGT2B11	1318.12	1	1	1	1	1	1	1	1	1	1	1	1	1	1	1	1	1	1	1	1	1	1
VCAN	1855.09	5983.53	279493	194.908	951.961	1	1	159.401	1383.95	317.151	705.542	11.3889	61305.7	1679.45	37.6598	6.2344	6.34984	109.367	719.968	543.377	19.7609	25.1632	197.475
VWF	196.443	1	291.141	2.09036	498.904	1	1	1	110.97	382.825	14.204	1	83.686	86.7211	1	1	1	51.9177	105.354	463633	15.4739	1	494.125
WNT7A	1	7.26294	1	1	1	443.937	825.166	1	1	1	14.0006	17.2071	1	3357.34	1530.16	1268.78	57.8737	1	1	1	152.976	24.1973	1
XCL1	1	1	1	2.81164	1	186.018	150.603	13586	11.3499	10.3601	2203.64	1	1	1	3.59005	83.4183	118.987	11.8869	1	1	1	314.367	1.82704
XCL2	1	1	1	1	1	51.4594	14.3502	13939.6	2.94679	6.49399	3509.29	1	1	1	1	149.951	494.384	1	1	1	6.26422	365.419	1
XIST	11.7832	180.504	21464.7	37485.1	2588.27	229.881	49.3011	1	8.57741	1	53.8632	48786.8	1	1	1671.71	56066	44750.4	56.2613	7.12833	52880.4	8.3804	21548.7	6.29531
ZAP70	106.324	748.167	240.645	1022.05	256.522	12112.4	12024.3	26072.2	104.903	152.596	24366.5	37282.9	1	1	40054.8	57031.9	63887.6	1	18.0243	5.80153	49317.4	69709.9	46.5292
ZNF683	1	1	1	1	1	1	1	1512.6	3.11618	1	1615.81	18.2536	1	1	32.3637	2187.4	3602.5	1	1	1	16.7927	5877.21	1
ZNF831	825.187	244.613	30.4088	1411.48	288.072	545.628	536.763	2847.68	14.0159	8.55885	3431.64	4729.5	1	1	10651.2	9181.4	12548.6	1	1	1	2516.73	4617.28	1.93412

## Sheet: raw_1000_markers
symbol	eosinophil	b_memory	monocyte	b_naive	neutrophil	t_CD4_memory_effector	t_CD4_memory_central	nk_cd56bright	dendritic_myeloid_immature	dendritic_myeloid_mature	nk_cd56dim	t_reg	fibroblast	epithelial	t_helper	t_CD8_memory_central	t_CD8_memory_effector	mast_cell	macrophage_M1	endothelial	t_CD8_naive	t_gamma_delta	macrophage_M2
A2M	16.391	40.0022	81.6995	1	1	26.6235	45.4943	161.048	2940.19	193260	578.892	420.366	75723.3	132.064	1444.02	1409.36	212.329	9168.09	68012.4	7858.14	303.586	8550.23	148277
A2MP1	1	1	1	1	1	1	1	1	1	1	586.026	1	1	1	609.709	459.558	21.0083	883.503	1	1	74.804	1854.34	1
ABCB4	1	1079.75	20.2109	4982.31	1	1	1	1	300.236	538.378	62.6272	1	53.1095	1	27.7089	14.3378	9.03892	88.831	211.007	11.0382	5.82465	11.8791	463.424
ABCD2	1	371.507	1	57.8936	1	165.597	383.305	171.315	32.725	14.6966	108.928	2927.66	1	1	3581.18	4067.83	2482.41	8.5474	7.55689	1.5135	5637.3	3205.33	6.81161
ACSL6	64.9129	125.961	58.4441	2.97812	47.8723	362.594	264.636	4015.29	58.067	6.69712	2523.36	392.454	1	1	2699.25	1525.64	351.083	1	11.2298	3.22896	2531.37	1388.06	111.961
ACVRL1	1	30.1165	206.017	1	1	1	1	1	127.583	337.81	6.94008	16.271	1579.34	2.62464	2.14462	27.172	1	46.8063	3501.58	62874.2	15.7608	17.1952	937.246
ADAM28	12766.9	29059.7	1772.72	36684	3176.12	1	1	1533.77	5624.24	38.3349	2662.75	21.2114	8.83236	276.44	10.6486	20.5319	13.45	163.55	3702.85	11.3439	36.1766	90.804	2248.27
ADAMDEC1	121.273	372.373	147.601	38.3531	1	1	1	1	12.1975	41.2834	1	1	1	1	1	18.0886	1	233.082	38853.2	1	1	1	6940.99
ADAMTS14	1	1	1	1	1	1	1	297.563	31.241	280.947	44.2368	1	415.959	5.57969	1	1	13.5103	21681.9	207.654	2.20404	1	1	4.84483
ADAMTS18	1	1	1	1	1	1	1	1	1	1	20.5009	1	1	1.47131	1	1	1	1	1	4998.11	1	1	1
ADAMTS3	1	1	1	1	1	1	1	1	1	1	6.25988	1	5.75249	124.181	1	1	1	8704.15	1	213.638	1	1	1.38887
ADCYAP1	1	1	1	1	1	1	1	1	1	1	1	1	1	1	1	1	1	15166.3	1	1	1	1	1
ADD2	16.391	4479	133.109	3687.28	5.78179	1	1	2.33888	239.048	323.261	14.0006	144.63	6.04804	4.04693	73.1272	51.8765	15.0033	1	46.4366	213.648	2266.78	68.9411	28.8132
ADGRE1	83040.7	146.582	7169.17	60.3804	3400.6	95.7745	291.758	39.3958	46.0413	19.1376	62.6272	74.3944	1	1	398.735	207.922	115.655	2248.5	6456.81	1	290.532	128.785	93.334
ADGRE3	95377.4	130.5	2696.02	23.1885	58168.4	3.52289	1.62905	5.26067	41.3068	26.0026	67.125	1	1	1	1	1	1	1748.27	15.4685	1	1	1	227.327
ADGRF5	1	1	1	1	1	1	1	1	1	1	1	1	188.211	4.25781	1	1	1	1	1	20837.9	1	1	2.89612
ADGRG1	195.852	260.556	100.706	22.9829	416.71	89.5057	16.9683	6269.54	18.6091	8.11655	32078.1	30.2783	17.1831	2333.27	60.9073	2107.79	17539.1	40.6727	5.03361	1978.69	256.617	54347.6	4.7365
ADGRG3	66656.2	17.2792	187.172	56.7342	90002.3	1	4.45411	1788.2	13.867	1	315.158	1	1	1	1	36.7194	15.1366	3.80279	3.22429	1	1	40.317	1
ADGRG5	65068.6	5437.32	150.063	2783.25	44.753	22.4781	97.5489	4344.04	222.775	46.6316	5364.82	103.474	1	1	125.508	1439.18	6941.97	222.357	7.92658	1	508.729	13345.8	7.18809
ADGRL2	1	1	1	1	1	1	1	5.26067	1	1	11.5198	1	7813.5	4417	1	1	1	1	1	9688.55	1	1	1
ADRA2B	1	1	75.6185	9.26948	8.15957	1	1	1	76.1147	371.44	1	1	303.301	1	1	87.7118	47.2562	1	263.553	3.71625	1	59.9755	11588
AFAP1L1	1	6.20673	2.01827	5.91134	1	1	1	17.7854	40.6614	1834.14	1	6.66206	3.91256	73.6058	8.99302	12.404	1	8.56615	411.766	11085.5	16.7927	31.1368	14254
AFF3	102.317	12053.8	668.771	30094.4	100.795	50.5379	91.1092	1648.38	1489.74	139.483	83.9852	147.798	594.999	196.553	748.844	160.567	94.8917	1	11.0331	22.9496	229.793	309.465	36.9596
AGR2	1	1	1	1	1	1	1	1	1	1	1	1	1	7887.79	1	1	1	1	1	1	1	1	1
AGR3	1	1	1	1	1	1	1	1	1	1	6.94008	1	1	1720.56	1	1	1	1	1	1	1	1	1
AHNAK2	46.1023	437.162	29.4576	352.063	1	1	1	1	163.242	120.615	1	1	1	1	1	1	1	10462.1	714.652	20866.2	1	1	689.541
AIF1	1	212.585	22444.8	100.68	24239.2	51.9694	132.245	72.7491	14007	15082.8	208.868	56.8151	1	1	122.944	505.225	120.244	1960.64	4674.14	2.87659	632.707	18.9067	604.175
AJAP1	1423.57	8.4159	1	1	4.58221	1	1	1	1	1	1	1	1	1	1	3.55638	1	1	1	1	1	7.15429	1
ALAS2	19.7099	4926.56	62.2131	73.5741	19.8278	1	1	1	1	1	6.21989	1	1	1	22.7189	6.38684	1	1	1	1	6.12857	16.6186	1
ALDH1A3	1	1	1	1	1	1	1	1	6.35509	1	1	1	10241	31120.8	1	1	1	79.072	6.78734	769.51	1	1	1.87974
ALOX15	64542.4	14.2633	1.80283	3.29701	24.3464	9.44226	13.6167	1	2362.3	82850.4	1	1	1	1	15.9984	20.1235	1	6.44345	2.58583	1	5.69022	1	10.2882
ALPL	678.414	248.582	14.996	301.474	84039.4	1	1	5.07222	19.0302	25.1121	1	1	1	53.4256	1	1	1	1	28.1888	8.98603	1	1	189.997
AMHR2	1	1	1	1	12.263	1	1	1	1	1	6.17991	1	1	1	1	1	1	1306.85	1	1	1	1	2.272
AMOTL2	1	1	1	1	1	1	1	1	6.87008	7.0576	1	1	17734.8	16417.4	1	1	1	1	64.8701	20320.4	1	1	14.7499
ANAPC1P1	5.23336	34.3715	3.77751	28.9048	5.7638	1	1	2.35069	1	1	1	40.0921	1	1	48.7007	423.527	314.663	1	18.3446	10.505	606.038	68.5603	32.967
ANKRD1	1	1	1	1	1	1	1	1	1	6.62575	1	1	681.249	436.699	1	1	1	1	837.299	157941	1	1	1
ANKRD22	75.8398	44.1242	335.409	1	1840.5	1	1	5.47038	13.6281	61.5445	45.1308	7.65509	4.35222	1074.91	21.0085	29.7284	2.33982	1	12980.6	1	22.0569	30.6922	2.81047
AP1M2	41.2169	1	8.12459	1	278.545	1	1	5.30509	1	1	16.5397	4.932	1	5850.11	1	22.5437	1	6.44345	99.3398	1	3.34511	6.60789	59.5916
APLN	1	1	1	1	1	1	1	43.4099	11.7972	24.7462	1	1	1	65.1347	1	1	1	1	6.67877	73569.2	1	1	112.213
APOBEC3A	1105.42	194.953	16678.7	60.3625	70922	7.47955	1	12.1903	335.409	271.813	416.001	8.69533	1	5.96138	1	3.59987	1	10.1603	27151.9	1	16.3857	7.08602	30.8546
APOC1	1	6.43325	13.2936	1	1	1	1	1	480.302	14495.3	2.73866	1	37.4119	35.0512	1	1	1	208.648	12442.8	24.889	16.7927	16.4902	51881.8
APOD	1	20.6299	1	13.9488	1	1	1	1	18.5794	1225.59	1	6.07639	75183.1	827.932	1	12.7782	1	1	29.7482	74.5731	4.82467	18.6927	19.3614
APOE	16.391	58.4744	66.8389	52.3913	3.45507	1	1	9.2896	855.577	25020.6	6.63849	42.2519	1616.02	1231.99	50.8333	58.5935	34.9846	1137.48	145477	138.418	43.1138	29.832	130344
AQP9	575.206	227.827	14795.3	64.875	314764	1	1	1	165.348	25751.8	86.6285	1	1	10.3898	1	1	1	275.838	67633.9	1	1	1	77480.7
ARHGAP29	76.1705	153.026	423.077	1.79132	99.2193	1	1	1	8.07506	1	25.0898	6.09745	12703.3	9088.63	1	239.932	1	152.441	4.67102	66395.3	143.134	260.216	29.839
ARHGEF15	1	22.951	1	1.8804	1	1	1	1	10.88	25.2833	6.94008	6.97645	1	1	1	30.5341	1	1	1	5757.96	16.8721	43.0484	1
ARHGEF38	67.9762	83.8798	11.0932	61.6778	1	1	1	1	1	1	78.1875	11.0777	20.1439	8323.68	118.627	48.5649	1	49.795	6.12876	1	83.0572	102.214	1
ASGR2	21.2633	75.159	4829.34	15.8633	1	1	1	1	427.536	263.338	67.909	1	1	1	1	1	1	1	27.5138	1	1	6.79932	22.9024
ASIC1	1	1	1	1	1	11.4481	1	2.26822	7.07427	5.84873	6.17991	184.869	322.776	208.276	6.10544	195.616	7.79693	1	7.47776	20.8886	539.77	1	54.0796
ATP6V0D2	1	78.8669	5.3059	1	1	1	1	1	71.9255	366.417	28.1397	90.5562	1	90.9378	1	82.7681	1	204.671	2247.11	1	104.169	82.0401	9001.63
ATP8B4	3891.56	26.6435	2474.43	19.0731	3548.87	1	1	8645.5	2851.98	1724.36	3345.23	84.6702	117.105	59.3123	9.92792	18.5696	39.8548	24779.6	3169.74	4.62951	8.93606	721.604	5814.19
AVPR1A	67.9762	11.8528	8.97081	1	1	1	1	1	1	1	12.8802	8.69533	8636.28	1	1	5.20267	1	1	1	1	1	7.72256	1
AZGP1	1	1	1	1	1	1	1	1	1	1	6.25988	1	1	57071.7	1	1	1	1	1	1	1	4.09943	1
B3GAT1	1	54.3802	7.61009	1	3.2798	1	1	77.5324	6.90803	1	1645.74	50.0143	1	11.3101	64.6327	280.405	2140.39	1	1	1	49.2465	1772.28	1
B3GNT7	376.853	1734.68	60.43	761.388	54.2013	9.61665	9.65814	2056.82	502.455	181.024	9597.08	1	11.9394	30.013	10.6209	111.26	107.947	42.2637	245.806	58.4914	36.9	594.036	354.876
BANK1	4491.39	90588.9	428.34	65812.3	25.2642	1	1	738.612	783.993	158.211	132.584	1	5.75249	155.836	13.5054	6.27788	6.1907	55.4345	39.6553	11.0222	19.7609	19.0916	39.1112
BCL11A	542.667	27010.1	1743.13	12425.8	452.651	1	1	1	2224.89	742.743	115.984	26.4648	33.7893	732.593	13.1491	21.8139	1	1	414.588	21.449	79.9634	38.5607	472.521
BCL11B	51.2322	42.6085	36.2165	8.66342	28.2468	3261.93	4302.18	1041.34	56.6275	61.5237	11227.3	12792.6	1	351.741	50790.3	22287.1	20573.4	1	1.49064	16.6502	17025.5	7197.29	6.89336
BCL2L2-PABPN1	1	54.6281	131.325	24.0746	1	1	1	686.644	7.24112	1	16020.7	1	1	1	1	1	1	1	17.0268	82.9842	44.9837	1	204.541
BCL6B	1	1	1	20.8028	1	1	1	9.99598	6.59291	8.9853	1	6.7512	1	1	1	1	1	4.86803	6.77187	12633	1	1	3.69858
BCORP1	1	20.5011	4.06567	18.7636	1	1	5.51005	628.179	6.59291	1	24.7603	419.473	1	1	862.589	8.7996	7.79693	1	1	1	1032.85	787.584	1
BEND4	1	1526.96	10.1738	2034.95	1	1	1	1	30.8816	1	37.2594	1	1	1	40.8571	129.302	44.5294	11.005	4.5459	1	1	1	1
BGN	1	4.70795	1	1	1	1	1	1	1	1	1	1	14175.3	24.0965	1	1	1	1	1	7023.88	1	1	1
BICDL1	151.463	300.357	41.4848	416.963	104.64	24504.2	3382.89	112.903	149.648	14.1225	279.289	1335.81	1	605.608	2035.23	2760.75	2028	42.1193	51.6428	2.9618	1676.35	1337.61	407.101
BIVM-ERCC5	1	659.264	119.01	23.9672	1	1	227.965	82.1564	1	1	7348.39	2185.9	1	1	1	1229.56	1686.12	1	1	414.39	859.31	3369.14	456.404
BLK	78.2121	36615.2	17.4597	20999.8	14.9751	156.1	121.181	1	53.5161	38.4406	1	149.501	1	1	351.5	52.9991	95.0989	1	1	9.26529	48.6164	40.1202	1
BLNK	14.479	13908.6	173.11	7852.61	3.09873	1	1	1	1080.3	1079.42	56.6293	1	1	1168.64	1	1	1	15.889	2649.58	1	16.8721	7.55283	215.302
BLOC1S5-TXNDC5	1	1053.72	271.722	527.819	10.7483	1	815.876	1	1	1	1	54.6116	1	1	1	8.90061	164.734	1	1	57965.8	189.161	323.788	3432.82
BMP6	122.58	47.8605	18.6964	38.0061	612.294	1	1	1	48.6739	362.682	1	1	302.426	358.393	6.19136	1	1	358.337	273.426	55268.7	4.82467	1	10.2301
BMX	68.3951	1	1	1	3225.27	1	1	1	1	1	1	1	1	6.31991	1	1	1	1	5.72736	14647.8	1	1	20.5069
BNC2	64.9129	23.1055	17.8802	1	12.2693	1	1	294.421	32.3877	35.9704	6795.65	1	1	1	1	39.5058	41.2614	4283.75	22.7016	1	22.0569	268.322	54.0401
BTK	31768.1	21028.9	15898.6	16411.7	8120.47	1	1	5.1448	6014.72	6641.7	188.854	10.4259	1	1	7.49576	5.29819	1	46623.7	8171.34	2.40466	16.7927	7.55283	6965.62
BTLA	3.6958	7102.26	15.8897	10398.5	227.483	756.733	1537.47	1	226.073	13.5656	16.7796	380.973	1	1	1703.11	1182.68	574.887	1	9.20872	2.98728	2003.22	1359.34	3.30369
BTNL8	206.809	5.87528	34.1991	1	8012.23	1	1	1	4.36812	1	8.27321	8.85496	1	1	1	1	1	1	1	1	6.26422	5.34669	1.75363
BTNL9	9.8569	1684.53	4.03289	252.727	7.75208	1	1	1	6.05623	1	1	6.54694	1	1	1	191.737	21.0441	1	1	3.73229	149.729	188.854	1
C12orf42	1	817.567	1	1730.17	1	6.42135	1	1	9.82243	1	14.3522	196.449	1	1	288.008	410.691	182.288	20.9268	1	1	377.401	235.28	1
C15orf48	46.1609	13.8217	186.022	14.0571	131.012	188.74	146.092	35.6144	1119.78	19217.7	42.8116	1	1	2620.08	2.36896	9.67609	20.8838	230.031	51906.6	3.61099	10.5617	3.67939	1237.18
C19orf38	8197.71	250.923	12433.3	100.593	13587.1	1	1	282.634	2390.25	1959.86	267.757	21.6685	1	1	10.5296	6.42234	1	11.005	3256.35	2.30057	16.7927	1	3961.44
C1orf116	92.185	1	20.4305	72.9669	44.0062	3.71068	1	5.498	4.91032	1	18.8202	1	1	9175.53	1	3.55638	1	92.6125	2.90201	2.07568	1	1	2.7796
C1QA	1	1	446.327	1	1	1	1	1	402.197	14559.4	10.266	1	72.587	1	1	1	1	313.185	29898.3	1	1	1	2774.38
C1QB	1	1	186.807	1	1	1	1	1	200.403	21375	1	1	144.174	1	1	1	1	535.727	38405.3	1	1	1	2016.58
C1QC	1	1	54.0823	1	1	1	1	1	177.538	23251.2	1	1	1	1	1	1	1	294.947	16741.2	1	1	1	1318.77
C1QTNF5	1	1	1	1	1	1	1	1	1	1	1	1	1	1	1	1	1	1	1	2229.74	1	1	1
C1S	30.6538	73.52	62.3343	56.5115	24.819	1	1	13.4344	144.377	189.263	82.972	138.177	97115.2	3488.58	128.596	61.031	25.0456	130.072	18335.3	21.1928	64.318	59.5667	28.9402
C2	1	152.134	1150.32	56.3997	14.388	1	1	20.1331	2102.98	12753.3	2.7669	37.9272	1	1	24.0249	100.582	18.6107	1039.47	13782.2	2.0863	151.785	96.0212	2035
C5AR1	13046.2	745.562	54305.7	362.895	208249	1	1	18.8815	1188.64	11250.2	345.056	19.4836	15.2387	28.0239	51.0022	181.593	147.6	563.152	26583.2	2.82454	192.891	152.24	28015.1
C6orf223	1	1	15.1965	1	1	1	1	1	90.958	604.895	1	1	1	1	1	1	1	1867.61	329.288	5.90199	16.8721	1	12.5748
C8G	31.0682	4.46186	12.7476	5.6401	1	1	1	27.6746	23.9191	19.9923	58.2452	36.781	1	1	22.9248	72.7214	127.03	4084.76	68.1485	3.11304	2.91234	147.043	10.9913
CA4	881.638	1	1	1	9645.52	1	1	1	1	1	1	1	3484.41	1	1	1	1	1	1	9.66233	1	1	1
CA6	1	64.0857	1	1	1	25.3961	116.975	51.8665	1	1	8.27321	115.88	1	1	105.36	264.931	41.8601	1	1	1	1126.65	82.615	1
CACNA1E	78.2121	158.365	1	17.0416	3833.72	1	1	1	13.9149	1	49.1796	1	1	1	1	5.20267	1	1	4.0431	1	3.34511	1	2.49705
CACNA1I	1	1	1	3.47534	6.4407	54.5203	65.4081	1	13.5462	24.2107	8.27321	518.558	1	1	8936.18	1916.93	160.413	1065.15	23.4135	1	159.721	76.3627	1
CACNG6	2241.62	1	1	1	1	1	1	1	1	1	1	1	1	1	1	1	1	1	1	163.785	1	1	1
CADPS2	1	1	1	1	1	1	1	1	1	1	30.6669	1	1721.26	2346.09	1	1	1	70.0766	7.81156	8975.09	1	1	1
CALB2	1	1	1	1	1	1	1	1	1	1	1	1	1	1	1	1	1	18289.2	2.3567	1	1	1	1
CALD1	38.4199	69.8923	98.8831	16.7515	3.45507	1	1	1	22.1391	9.19821	192.348	155.585	91157.4	23121.5	78.9046	74.3312	2.62828	53.222	21.3039	36719.2	56.4577	55.3956	26.567
CAMK4	57.1298	767.088	41.5056	197.615	85.726	5756.8	5727.98	267.876	89.8229	16.5639	75.8699	14753	640.809	31.3064	23962.4	19270.7	9428.76	52.9119	4.24097	239.921	24638.7	5497.39	3.01343
CAMP	3853.75	5.85275	37.6642	3.97203	2501.44	1	1	27.9879	19.6577	25.2436	1	1	1	1	1	1	1	10.759	52.9377	1	1	1	42.3457
CAPN12	421.955	874.495	35.2406	429.496	34.4758	75.1732	65.6465	2507.63	35.3166	12.8883	2510.39	133.134	1	95.2924	152.642	270.724	163.634	720.116	14.4867	4.21938	142.513	735.896	15.3654
CAV1	1	28.2408	1	23.4289	1	1	1	1	8.22284	23.0086	2.7669	1	45783.5	11078.2	1	1	1	1	27.7582	170190	1	1	4.05275
CBLC	1	1	1	1	1	1	1	1	1	1	1	1	1	1985.04	1	1	1	1	1	1	1	1	1
CCDC80	226.695	240.249	15.032	222.148	17.4829	1	1	5.78328	26.3267	8.28893	58.8906	5.71297	49892.5	909.637	282.096	167.058	6.19502	14.8153	118.75	3200.47	303.597	325.084	35.5524
CCDC85A	1	1	1	1	1	1	1	1	7.28092	14.3441	1	1	283.69	33.4731	1	1	1	1	4.45704	3673.71	1	1	1.37171
CCL1	1	1	1	1	1	1	1	20.1388	3.27238	78.3691	1	1	1	1	1	1	1	59.0205	867.368	1	1	1	5.84193
CCL13	1	1	1	1	1	1	1	1	153.155	68098.1	1	1	1	1	1	1	1	1	22.7494	1	1	1	81.3817
CCL15	1	14.0002	1	1	1	1	1	1	1.34156	1	1	1	1	1	1	6.27788	1	1	1185.73	1.37144	3.34511	10.1219	1
CCL17	1	1	1	1	1	1	1	1	139.814	92976.3	1	1	1	1	1	1	1	1	25.4148	1	1	1	6.22416
CCL18	1	1	1	1	1	1	1	1	350.536	54275.4	3.62994	1	1	1	1	1	1	313.185	2122.4	1	1	1	114.044
CCL19	1	1	1	1	1	1	1	1	6.37193	5.74923	1	1	6721.16	1	1	1	1	1	2043.62	1	1	1	1.37171
CCL2	17.7441	1	120.042	1	2.81003	16.1233	13.9043	1	382.552	28089.3	1	1	2821.04	605.164	1	1	1	16172.2	14745.2	5248.44	1	1	114.347
CCL22	31.0926	111.528	26.5268	10.1868	1	46.4136	126.208	1	2227.02	221147	1	32.8458	1	1	15.1225	59.5986	1	1	25353.1	1	80.3606	98.6134	175191
CCL23	462.731	1	1	1	1	1	1	4.19276	717.185	3020.9	6.17991	1	1	1	1	1	1	1703.44	365.613	26.8118	1	1	3.62903
CCL24	1	1	5.49831	1	1	1	1	1	433.767	5662.61	1	1	1	1	1	1	1	12.6041	24.8869	1	1	1	9.34777
CCL26	1	1	1	1	1	1	1	1	72.8871	2476.81	1	1	15.85	1	1	1	1	1	1	1	1	1	1
CCL3	1	832.287	16216.2	433.978	1443.96	823.851	113.472	3665	777.899	193253	4534.62	37.5402	1	1	1	32.7622	637.986	79.072	42626.8	1	11.2571	1241.98	1490.58
CCL4	1	386.274	5848.01	145.111	2522.46	2218.85	97.076	11150.8	446.631	139780	33716.2	116.317	1	1	11.5421	825.013	7617.77	150.733	16114.8	1	26.6429	6911.51	64.3047
CCL4L2	88.4003	110.222	1071.91	18.0008	1146.46	6363.9	1	5.1448	89.6192	952.189	43.4799	9.94275	1	1	1	99.8784	299.448	1	1764.8	1	21.5143	1355.3	7.18188
CCL5	1	508.029	684.522	175.952	277.891	2755.93	1310.97	27310.5	350.707	2256.81	47042.1	1688.69	1	1	1999.28	76292.2	163158	30.7781	131793	3.75584	1339.56	108071	14.1452
CCL8	1	1	8.72805	1	1	1	1	1	96.7129	2277.84	1	1	1	1	1	1	1	12.4516	21921.1	1	1	1	20.1937
CCNA1	70.4908	1	1	10.9014	1	1	1	2.26822	54.5828	1270.55	1	1	2.35492	10.7477	1	1	1	10675.1	2816.35	434.074	1	1	1105.11
CCNJL	833.549	6.43325	15.2492	5.35148	21222.8	1	1	3381.44	6.26392	5.95309	847.446	1	52.0078	427.567	1	8.9867	1	1	1	1143.53	4.82467	9.28103	1
CCR1	3094.52	994.273	15106.5	62.2167	25521.5	2.59279	1	6672.91	2112.48	33720.3	667.478	32.6117	1	1	6.19136	84.2026	121.05	260.158	22130	1	1	685.277	17743.9
CCR3	221844	115.098	22.9676	12.9966	3475.54	20.4271	1	14.494	17.4584	17.8772	16.7796	163.958	1	1	6.78029	58.3786	6.35928	1	15.5589	1	16.7927	12.1767	8.09074
CCR4	94.5497	81.4922	88.0201	9.02193	62.0363	10672.8	15689.4	1	44.7924	19.1634	1	20073.5	1	1	3738.34	3827.41	1167.07	1494.55	6.77361	3.23962	303.597	337.151	16.1043
CCR6	1	11024.6	14.2202	8896.84	20.1871	2938.31	4463.63	212.865	99.4566	88.4261	892.323	3567.57	1	1	5549.45	569.497	139.148	7.14478	1	1	2.91234	506.847	4.6849
CCR7	106.239	10570.4	78.5806	11112.2	61.3859	7884.7	39879.9	6764.95	472.37	822.533	312.173	16688	8.82184	1	19489.2	15971.7	1031.7	39.1042	22365.1	7.33423	92337.2	6914.24	20.5212
CCR8	1	1	1	1	1	1447.85	682.551	202.167	1	1	56.1231	1129.99	1	1	30.5425	695.662	204.908	1	1	1	1	32.2373	1
CD160	80.8911	129.217	59.3945	91.622	31.3961	1	1	1869.14	34.6241	1	11295.3	62.9002	1	1	150.943	687.61	1735.88	166.903	2.90201	1	72.4246	5304.54	1.56854
CD163	125.193	1339.13	14127.7	16.3919	199.537	1	1	1	2317.64	2846.23	132.584	1	1	1	3.74809	331.017	1	882.84	18449.2	1.40187	402.014	236.305	57401
CD177	76.4825	1	1	1	3401.29	1	1	1	1	1	6.54897	19.2945	1	2578.87	1	1	1	1	1	1	1	1	1
CD180	113.902	16702.8	1747.98	10471.8	10.7778	1	1	1	3184.21	2794.73	22.4398	17.2966	1	1	40.7565	34.4069	1	14.8153	41.3813	1	64.4885	59.7282	1862.22
CD19	47.3272	30237	26.4024	30191	24.3846	1	1	17.7854	60.46	42.6089	15.9574	5.19847	1	1	12.7807	1	1	1	25.4647	3.09596	31.7714	7.31964	24.0257
CD1A	1	71.6322	185.65	660.341	1	1	1	25.6506	528.278	15096.2	1	1	1	1	1	1	1	1	11.5009	1	1	1	142.146
CD1B	1	1	61.7468	1	1	1	1	1	519.012	32278.6	1	1	1	1	1	1	1	1	28.364	1	1	1	18.7081
CD1C	31.395	5042.41	1436.87	3251.73	1	1	1	1	10049.4	38453.4	78.0918	1	1	1	1	1	1	1	12.6567	1	1	1	145.467
CD1D	112.448	3000.15	11428.6	2158.49	736.046	1	1	1	1292.28	116.359	94.2518	6.0741	1	1	1	1	1	1	172.798	1	1	1	112.515
CD1E	1	1	163.358	1	1	1	1	1	586.463	7571.72	1	1	1	1	1	1	1	1	2.18436	1	1	1	13.4484
CD2	19.7099	42.6085	183.426	12.4479	42.2921	19444.3	23082.5	19440.1	276.551	305.071	14928.3	19785.7	1	1	18899.9	10464.3	17792.5	11.4444	4.86246	1	12268.6	23630.6	37.6945
CD209	13.7001	42.44	211.438	15.2749	1.94413	1	1	1	1140.76	62237.6	1	22.9597	1	1	1	16.6702	1	7.14478	686.083	1	36.1766	37.0417	700.494
CD22	62.5641	32174.7	228.58	63139.1	155.27	1	1	1	1862.47	1598.11	29.9767	6.24668	3.2937	2.29329	20.7808	53.0681	2.62828	3683.78	470.933	5.00264	74.804	59.5667	3005.18
CD24	15501.2	16673.9	40.6806	8921.52	819.962	14.1645	17.4247	381.758	65.7348	19.1376	30.0216	12.9529	5.75249	18410.1	1	48.7501	35.6007	154.96	18.0694	118.286	22.7109	36.8949	6.80199
CD244	23121.5	718.037	8920	788.141	78.8453	1	1	7443.22	237.685	24.9559	18335.7	83.8268	1	1	765.736	691.561	3088.61	23.9031	23.962	1	635.715	22175.6	38.3182
CD247	131.97	1068.33	147.358	104.963	160.391	42581.7	39521.3	20186.2	104.203	103.045	56941.3	24925.5	1	1	17924.6	20805.2	33055.6	11.3159	31.7974	3.3513	8623.97	37324.3	24.859
CD248	1	1	1	14.967	1	1	1	1	5.38295	5.3586	7.50029	1	2683.96	1	1	1377.89	178.082	1	1	2.12173	5476.97	182.011	4.6612
CD27	54.1414	4855.82	12.7476	112.323	20.9915	3453.29	4318.42	1370.84	30.2028	24.6308	110.021	8534.76	7.36238	1	6279.61	13244.5	3523.53	39.2468	7.85931	1	7123.09	4030.36	4.75061
CD28	71.8552	107.107	208.308	75.259	163.273	10751.4	14931.5	1	84.8961	79.3213	26.6148	28499.3	1	1	22431.3	10824.2	5739.39	1	8.65498	10.0189	8109.27	3629.16	70.6622
CD300C	617.899	136.375	7131.27	2.99797	138.042	1	1	2493.23	1179.48	1835.09	834.403	1	1	1	1	3.59987	1	2755.35	1707.42	1.37144	1	9.40107	1959.75
CD300E	284.687	1462.5	82785.9	63.7775	207.107	1	1	12.1903	149.691	194.843	357.811	21.6243	1	1	24.3176	48.8245	22.3993	74.4926	1081.98	1	16.7927	36.2966	395.681
CD300LB	11113.1	146.788	8629.64	21.8456	4425.55	1	1	104.843	781.402	788.542	210.69	1	1	1	1	1	1	203.828	224.461	1	1	1	596.232
CD300LF	35745.5	283.529	14616.2	20.5844	11772.4	1	1	10.0515	1800.76	3944.91	94.1446	1	1	1	1	6.46499	1	1613.97	4161.09	1	6.12857	1	3953.82
CD33	720.02	406.537	11199.6	14.8242	2120.99	7.47571	1	712.671	4443.95	4554.21	168.239	1401.8	1	1	18.2434	10.9346	1	3444.86	4994.81	1	33.5097	40.2656	3426.08
CD34	32.9564	84.4273	38.259	2.56278	1	1	1	1	7.57155	9.12393	10.4703	1	833.223	1	11.4855	64.9546	2.62828	1	10.2526	22962.4	58.9065	72.7958	3.85607
CD36	452.609	1583.84	40265.4	32.9375	272.768	1	1	54.3493	6762.53	13518.3	397.095	20.5657	269.462	40.1674	43.3777	70.5875	13.5103	194.608	8195.81	323.653	77.9286	59.3184	100326
CD3D	61.1364	14.6204	13.1763	2.97075	1	37412.7	39118.3	54.3493	23.1113	59.99	683.609	11226.5	1	1	9014.62	8466.96	8387.67	1	1	2.4867	6160.42	11055.1	6.00819
CD3E	88.4003	65.1087	29.3929	6.24449	51.5769	35180	32261	13338.3	60.0487	134.267	6394.88	33989.5	1	1	33976.8	50881.6	53729.6	1	4.35723	2.30057	21411.9	47126.4	11.6076
CD3G	213.765	217.634	99.252	2.09036	67.5975	5418.79	6973.64	5.47038	33.9087	16.4738	981.106	9738.83	1	1	14769.6	27016	47529.8	1	1	1.40187	46733.7	87078.2	1
CD40LG	41.4371	17.1716	12.7565	2.67794	11.9574	9551.45	10759.5	1	6.5066	6.31895	7.88675	1372.72	1	1	9687.29	1855.89	814.02	271.916	1	1	111.22	1159.39	1
CD5	113.26	164.15	68.5093	958.849	105.926	49329.8	46442.4	9.2896	276.302	116.123	58.8906	32648.1	1	1	39240.3	35719.5	34267.2	62.8885	25.4497	1	23387.3	18817.6	17.2935
CD6	101.464	385.652	152.925	683.255	147.601	24843.6	26676.6	267.876	178.834	149.328	3158.17	21620.4	1	1	33711	17992.3	19004.9	6.46382	49.3153	1	17169.5	16051.2	73.4913
CD68	1	3241.75	104501	97.0758	2618.08	1326.43	988.792	7.41522	51.8959	169851	134.522	16.0429	1592.58	307.456	75.9728	49.7208	42.9614	22824	106064	321.395	16.7927	1	164000
CD7	80.7121	30.6636	280.169	41.6088	488.92	8945.08	5844.36	22594.4	63.9334	52.0085	16724.4	5522.78	1	1	4198.54	4039.51	4948.74	10.759	109.809	1	4575.69	4843.27	12.4753
CD79A	169.39	48787.9	89.531	48275.5	85.9866	76.5599	200.737	89.9588	253.678	126.326	179.044	179.65	3.79434	1	52.9166	322.888	89.6219	11.8869	86.452	5.53363	858.095	157.186	104.38
CD86	196.602	8362.42	23217.9	824.134	26.7341	8.96938	1	5.52576	20888.9	40644.6	161.895	24.2383	1	1	1	105.504	21.7801	47.4164	26117.5	1	1	9.28103	17194.1
CD8A	19.7099	98.5018	44.5211	40.7654	81.9212	22.1696	1	9069.83	66.1103	125.511	6289.07	79.6219	1	3.97434	55.6942	59759.9	119240	1	13.2233	1	53796.8	9004.46	3.77366
CD8B	16.0463	1	5.97308	1	15.6668	21.86	12.7658	14.4111	12.1441	16.5639	402.415	300.961	1	1	14.3641	37713.3	36841.2	1	1	1	40578.5	1405.93	6.94161
CD96	1385.26	4827.59	80.4368	458.922	136.566	9998.3	13987.5	17169.5	132.353	46.6395	18370.2	15418.2	1	1	17758.5	14598.9	13539.5	31.9477	12.6159	1	34444.5	32021.4	3.93939
CDA	11731.6	92.639	3009.48	15.7318	16668.2	1	1	81.0239	84.9691	2408.12	195.836	1	1	1	1	1	1	1	788.074	10.8202	1	1	1623.7
CDH11	1	7.19171	1	1	1	1	1	1	1	1	26.8996	1	35239.6	1207.88	1	9.45818	1	1	1	3301.61	1	1	1
CDH3	19.7099	87.8223	4.0734	27.0416	1	1	1	1	1	1	59.5026	18.9673	17.0781	10531.2	22.0068	71.5433	61.025	1	1	2.40639	32.7443	66.2641	1
CDH5	1	1	31.1898	1	1	1	1	1	24.1355	21.9314	1	1	1	1	1	1	1	1	5.71554	82044.7	1	1	2.00671
CDHR1	1	60.7657	1	5.23644	1	1	1	2679.63	7.29819	6.40482	216.56	6.5917	1	200.066	10.9804	194.95	726.266	1	1	14.4286	142.513	1078.38	1.46463
CDK15	648.704	7.26294	1	1	2.15891	1	1	1	1	1	1	1	306.348	1.6077	1	1	1	4732.31	1	1	1	1	1
CEACAM3	186.309	26.0517	463.153	4.63226	20811.9	1	1	1	37.4248	44.7336	12.8802	1	1	6.1523	1	1	1	13.2896	129.128	1	1	1	83.6735
CEACAM4	1	22.951	1211.17	1	10755.7	1	15.7292	1	124.027	40.9345	1	227.695	1	1	1	1	1	7.77291	118.364	1	1	1	53.8895
CEACAM8	2355.83	40.0022	15.2238	1	572.859	13.8147	26.4674	1	9.81013	9.422	16.9777	1	1	1	12.3724	36.3948	1	19.3207	1	1	1	37.0547	1
CEBPE	23048.3	8.4159	107.473	10.5374	224.454	1	1	1	16.6982	42.3539	1	1	1	1	32.1481	41.9224	1	1	129.227	1	66.6631	1	233.919
CELF2-AS1	342.656	661.535	412.931	419.079	528.143	318.482	1267.5	1	2.93883	1	220.783	5.91967	1	1	4014.58	530.638	670.08	1	1.54644	1	694.758	920.194	1
CERKL	11805.9	5396.06	4751.23	4600.77	56.7001	77.4541	68.1412	134.373	684.366	1	2052.7	1116.81	1	1	8736.98	224.693	6.35928	1350.71	18.307	1	4139.76	9542.82	38.3473
CES1	1	68.6138	3738.63	1	16.8289	1	1	1	405.304	272.642	48.3359	2.4641	17.409	1	1	8.22275	6.7343	1	3969.96	1	1	44.4427	426.903
CFB	1	6.42639	88.9553	14.782	18.3175	1	1	1	122.402	589.76	1	9.57417	1	1	12.5331	1	1	126.967	17817.4	73.428	12.474	8.80606	49.2198
CHI3L1	955.411	36.3688	78.8542	6.80846	44459.8	1	1	1	62.153	6452.25	1	16.3587	36.8593	45.7186	1	33.795	1	169.747	514324	1	20.2986	31.5037	60008.8
CHIT1	346.784	129.217	98.8955	216.734	1901.18	1	1	3.17041	62.7417	82.6762	8.27321	82.8274	1	1	11.8782	9.59789	1	38.737	70428.5	1	21.5143	12.9378	68734.2
CHL1	1	82.5749	1	535.836	1	1	1	1	6.20528	1	7.50029	8.77926	13.5754	92.8788	1	1	1	1	1	1	1	1	1
CHRM1	1	1	1	1	1	1	1	1	1	1	1	1	1	2146.7	1	1	1	248.582	1	1	1	1	1
CHRM3-AS2	8897.01	14.63	32.8692	6.47576	24.1139	6038.12	8219.31	1098.5	1	1	838.551	2830.08	1	1	4333.56	1292.63	1234.15	1	1	1.89245	13957.3	1423.63	1
CHST13	6870.27	27.0336	681.737	1	365.176	1	4.2227	1	198.964	563.575	1	1	1	1	1	30.5193	1	157.666	135.66	1	1	1	236.814
CKAP2L	34.8707	99.42	57.0571	32.9903	81.971	1	1	4669.27	31.337	37.5378	208.668	363.435	1	1	36.8294	171.217	89.6219	148.523	13.1724	1	104.169	121.069	193.303
CLC	310053	39.0327	12.7476	20.6177	347.861	1	1	1	38.7033	106.824	6.17991	11.1949	1	1	1	1.81008	1	1	3.78121	1	1	1	1
CLDN3	1	1	1	1	1	1	1	1	1	1	1	1	1	16463.1	1	1	1	1	1	24.2706	1	1	3.09587
CLDN4	1	110.341	5.54682	5.39988	1	1	1	1	6.72613	1	2.7669	54.0675	1	97899.5	44.7876	82.9244	22.9679	1	1	5.8874	64.4885	89.3953	1
CLDN8	1	1	1	1	1	1	1	1	1	1	1	1	1	2638.98	1	1	1	1	1	1	1	1	1
CLEC10A	19.7099	89.5143	2997.29	10.2579	1	1	1	1	19904.6	28259.7	73.2694	1	1	1	1	1	1	13.2896	49.7187	12.3243	1	1	74.8129
CLEC12A	45568.3	479.498	25938.7	36.0272	12637.5	1	1	1241.06	1594.37	1977.36	651.646	1	1	1	6.34384	38.2947	29.0066	985.414	639.77	1	23.1412	51.9988	2339.82
CLEC14A	1	1	1	1	1	1	1	1	7.58919	1	14.3522	1	1	1	1	1	1	1	1	20413.1	1	1	1
CLEC17A	2256.12	4939.97	191.839	9231.32	90.1984	1	1	1	43.9755	32.3315	8.27321	1	1	1	1	8.9867	1	7.77291	6.33461	1	26.6429	17.2471	3.83606
CLEC1B	2182.72	22.733	939.594	3.12394	104.121	1	1	1	22.296	1	1	1	1	1	1	1	1	48.4104	8.13181	1	1	7.55283	1
CLEC4D	196.443	83.4967	3594.68	1	11889.6	1	1	1	28.3143	147.435	43.6823	1	1	1	1	1	1	120.853	1017.36	1	1	1	15.4563
CLEC4E	95.3531	227.402	4312.21	10.9634	35319.2	1	1	1	91.1824	462.604	48.168	6.03884	3.91256	1	1.94405	100.391	1	28.481	16766.6	1	89.5649	81.8717	159.082
CLEC4G	1	5.42111	199.403	17.0643	4.89048	1	1	1	418.374	3692.23	1	1	1	1	1	1	1	1	9.44031	1	1	1	16.5232
CLEC7A	572.369	1047.55	53424.6	149.217	143465	19.0515	19.1414	1	12651.5	23049.9	330.057	43.31	1	1	56.9317	72.501	1	115.516	6040.23	3.09596	96.9453	105.355	4051.76
CLIC5	1	102.685	1	46.2371	1	347.753	384.744	17.5792	6.75229	2.77914	167.035	255.361	1	4.22662	1117.13	1013.12	348.966	1	7.46114	2.27867	77.4934	841.518	1.43817
CMA1	1	1	1	1	1	1	1	1	1	1	1	1	1	1	1	1	1	17790.1	1	1	1	1	1.76313
CMKLR1	1	87.932	1639.12	1.93125	19.7666	1	1	159.401	729.257	3699.24	6274.93	33.1733	252.991	1	5.53751	45.2793	48.526	161.08	23609.9	16.5164	23.1412	3444.21	553.323
CMTM2	260.675	1	136.019	5.00087	15483.4	1	1	20.1331	4.91388	6.00053	19.2896	1	1	1	5.57915	1	1	1	5.88982	1	1	1	5.99378
CNR1	334.71	659.264	1	637.963	135.548	1	1	1	21.2553	3.80733	6.25988	1	2.37199	3.50506	1	1	1	4.98535	5.35849	5.21207	1	1	1
CNR2	23454.2	9175.25	135.978	11376.1	255.211	1	1	1894.9	215.268	20.8437	552.817	59.4174	1	1	36.0434	421.084	491.116	7.14478	2.88211	1	263.943	1563.86	3.05794
CNTNAP2	1	2252.03	6.35555	2566.18	1	1	1	1	16.0305	1	26.8996	1	1	482.026	3.33083	104.849	1	1	1	1	67.6714	93.5286	1
CNTNAP3	588.636	127.07	74.1063	24.1022	24606.4	1	1	1	2.98524	1	1	1	15.2575	554.135	1	69.9378	18.7244	6.44345	1	5481.07	40.6803	93.4408	1
COL12A1	1	1	1	1.93125	5.55961	1	1	1	2.68661	1	1	1	71117.8	3273.25	1	1	1	1	1.57494	10128.5	1	1	1
COL14A1	1	5.87528	1	1	1	1	1	1	20.8097	19.0841	11.5198	1	20531.2	42.9405	1	3.55638	1	138.419	1	5.85229	11.5284	7.89219	2.13229
COL16A1	1	10.7055	1	2.79768	1	1	1	128.736	1	1	4.5338	1	11161.9	1213.67	14.1049	5.72231	1	7.77291	1	68.0975	15.7608	14.0401	1
COL19A1	23.5805	3068.21	31.8732	18530	16.0868	1	1	7.37219	14.4132	1	62.6272	13.8226	2.14703	1	12.8622	52.7045	1	1	1	1	57.4143	37.9472	1
COL1A1	16.9782	58.2117	10.3689	87.2502	69.6777	1	1	1	14.0159	9.19821	16.2325	63.1354	453083	1673.91	73.339	153.966	33.0607	1	87.9946	576.456	64.1707	57.2418	6.67083
COL1A2	1	30.4449	3.92913	24.8035	1	1	1	1	1	1	27.8783	1	58570.3	24.0965	1	35.8644	9.83566	1	22.1119	1168.95	47.1572	32.7493	3.35698
COL22A1	1	1	1	1	2.76976	1	1	1	18.008	225.01	6.94008	1	1	276.644	1	1	1	1	73.5413	1	1	1	750.031
COL3A1	1	1	1	1	1	1	1	1	1	1	15.16	1	73593.3	1	1	1	1	10.759	1	439.259	1	1	1
COL4A1	169.281	1	3.67782	1	45.713	1	1	1	1	1	1	1	32080.3	322.54	1	1	1	1	13.7884	131418	1	1	30.6062
COL4A2	1	1	22.5138	1	1	1	1	1	38.3005	290.357	1	1	39460.6	3334.94	1	1	1	56.2613	403.227	155037	1	1	76.1601
COL4A3	12.2902	8595.09	1	487.993	1	1	1	14.4111	13.1852	1	55.8821	1	1212.23	34.1782	53.0052	1	1	52.9119	1	1	3.41232	8.24045	1
COL4A4	27.5707	4874.04	16.367	442.432	1	1	1	1067.99	63.3944	1	155.151	1	230.427	72.4829	158.535	14.6051	1	203.828	1	2.17383	24.8082	42.4051	1
COL5A1	1	1	1	12.3692	1	82.7444	1	1	11.941	1	1	77.0007	43877.1	338.57	18.1584	6.82284	1	1	1.98127	15351.6	1	1	1
COL8A1	71.8552	162.409	1	1.79132	4.58221	1	1	1	13.5421	1	1	1	14391.6	158.555	1	145.986	1	1	1	37010.5	129.214	132.956	1
COL8A2	11.1317	1	401.476	11.0448	20.8996	1	1	1	501.559	2804.48	1	1	579.921	72.6926	43.6947	1	1	34.8646	4819.33	147.311	8.3804	1	5429.87
CORO7-PAM16	1	1	196.68	1	717.436	1	1	5.26067	1	1	6.17991	38578.3	18.6139	63.9951	16.9681	215.989	159.835	1	40.0891	87.6138	1	77.1543	17.3325
CPA3	767.955	1	2.01827	1.93125	1	1	1	1	7.89232	11.4657	11.3598	1	520.169	1	1	1	1	464233	1	152.495	1	1	1
CPA6	1	1	1	1	1	1	1	1	1	1	6.94008	1	1	2066.57	1	1	1	1	6.72085	1	1	1	18.3342
CPNE4	27.5707	1	1	1	25.7936	1	1	1	6.4705	1	1	1	1	10218.7	1	1	1	68.7291	1	1	1	1	1.37171
CPNE5	192.934	20117	94.0382	2742.28	85.6483	44.7081	1	78.2683	31.8664	9.12393	11.3598	29.3178	9.2904	1	31.7617	6.70201	1	413.215	7.0862	698.036	21.5143	10.8174	5.78164
CPVL	606.37	3208.34	51484.5	65.5852	113.246	1	1	12.1903	25583.5	19783.5	502.149	6.24734	29.1818	68.2437	22.3866	2.62017	1	235.216	3412.61	13.6602	6.12857	18.3868	6669.44
CR2	46.1023	6702.6	14.9557	9532.95	24.3499	1	18.6793	1	35.5217	20.6633	3.58996	1	1	1	347.462	349.274	23.1902	15.889	9.26375	1	1624.69	324.829	29.5259
CRABP2	71.9216	49.8376	55.6219	31.747	155.564	24.9081	23.3485	41.4818	198.792	3313.85	208.668	43.5976	1518.32	2191.28	83.5681	124.824	215.713	1	3216.29	9.29942	13.0616	30.8445	39966.6
CRISP3	591.381	1	1	1	720.855	1	1	1	1	1	7.50029	1	1	1	1	1	1	1	1	1	1	1	1
CRTAM	31.0926	87.932	652.311	3.29701	25.9922	20.2641	21.0932	3627.7	132.48	329.665	1246.08	26.4193	1	1	75.2047	1695.67	2064.11	1	840.257	1	4274.25	3665.35	1377.37
CSF1R	943.715	1817.89	46684	32.9375	5596.05	30.306	16.1925	1	9243.15	29255.1	236.216	17.9974	28.3484	55.0478	135.774	69.4555	18.7082	284.06	13111.1	1	135.913	87.8854	14554.9
CSF2	1	1	1	1	1	7235.28	1857.26	86.1576	2.94679	536.281	1	11.1949	1	1	1	1	1	69.7094	9.27486	6.12706	1	1	1
CSF2RA	1	518.207	7784.7	16.0929	23839.6	1	1	1	7447.05	10745.2	217.35	6.66206	8.05715	1	14.4712	1	1	1	3070.34	1	175.371	221.643	1258.03
CSF3R	4941.52	1696.55	77139.9	574.936	851618	1	1	5.47038	3880.09	4209.2	708.472	12.5303	1	1	29.4815	66.7576	46.8744	62.8955	5435.76	1	43.1138	78.4243	7705.3
CTLA4	1	1	7.23671	1	1	5332.5	4420.95	1	242.866	360.143	18.633	19689.3	1	1	3554.51	765.198	650.234	1	25.2137	1	308.209	30.4929	3.86001
CTSG	281.649	1	13.4883	1	56.6385	1	1	1	1.71321	1	4.27118	1	1	1	1	1	1	132767	1	1	1	1	3.21294
CTSW	256.787	333.868	224.566	200.453	198.788	1266.8	1481.07	103733	501.275	662.467	58353.2	867.079	1	1	1513.35	23244.1	44717.7	3150.89	57.5075	2.24361	4827.78	42337.1	84.3107
CTTNBP2	1	1	83.9817	1	1	1	1	1	282.437	854.649	11.3598	1	285.57	225.495	1	1	1	19646.4	6.0959	28.8958	1	1	21.5349
CWH43	1	1	1	1	1	1	1	1	1	1	1	1	1	1804.27	1	1	1	1	1	1	1	1	1
CX3CR1	132.712	1005.9	7013.06	13.9844	1578.99	67.5073	1	892.815	67.5366	7.97715	42369.7	58.6415	1	1	75.5503	565.519	832.207	39.6803	4.8343	1.37144	95.0806	45094.3	5.36526
CXCL10	1	22.7056	519.215	3.45938	1	9.44226	54.5432	1	19.6274	175.876	6.17991	1	1469.61	1856.9	1	1	1	1	61474.5	12.8947	1	1	5.5437
CXCL12	1	1	1	1	1	1	1	1	1	1	1	1	9987.76	20.8682	1	1	1	21.8888	26.1815	171.638	1	1	1
CXCL5	52.2203	14.6204	18.644	5.6401	1	1	1	1	17.1158	98.3042	29.1309	1	1	254.864	1	1	1	152.441	6313.75	52.6965	1	1	18.5726
CXCL9	1	1	52.1395	1	1	1	1	1	47.2413	13.1089	1	1	1	1	1	1	1	1	204056	1	1	1	12.2279
CXCR1	331.75	176.503	150.553	16.9956	141252	1	1	27.6746	74.1362	499.239	1687.96	16.5593	1	1	1	25.5598	201.87	1	11.3952	1	1	1594.06	80.438
CXCR2	3896.13	199.135	649.356	5.37197	307224	6.29108	1	20.1331	63.9866	92.9692	8425.84	15.1365	1	1	9.74798	42.3105	271.698	15.889	70.7953	1	23.948	2467.75	97.6136
CXCR3	46.1023	1939.46	10.2709	50.4836	9.87456	3852.88	2554.99	5608.53	175.833	32.1864	421.575	1870.24	1	1	2195.21	5991.96	5327.33	69.7094	28.3157	1	2052.43	4887.35	1
CXCR5	1	14013.4	52.0007	17471.1	140.833	211.927	920.955	37.1993	102.543	236.921	1	158.986	1	1	1016.71	998.151	449.242	102.835	330.667	1	502.868	1334.51	303.22
CXCR6	31.8848	19.7888	11.5539	47.7138	1	7506.2	3042.71	616.503	8.92401	1	145.726	3982.6	1	1	763.954	529.192	1248.84	537.428	1	1	308.714	3367.51	1.56854
CYBB	38035.6	27230.6	154516	30533	20297.1	9.44226	25.4542	171.315	10333.7	25910.7	455.817	1	1	16.4569	15.758	6.70201	2.29875	1165.9	132928	1.52003	37.902	16.1974	55815.8
CYP1A1	1	1	1	1	1	1	1	1320.69	7.27103	28.6967	1	323.067	1	13.7331	1	1	1	23.9031	1	799.283	1	1	1
CYP1B1	61.1853	807.165	15729.5	21.4405	688.749	1	1	208.686	4152.14	118325	210.853	1752.06	16520.7	3469.33	1	1	1	32076.8	63212	16.6109	11.2571	1	18678.4
CYP27A1	51.6583	26.6435	5833.8	8.2891	6983.82	1	1	1	531.731	17452.6	32.2604	1	1021.1	1022.57	11.3032	1	1	455.322	22798.3	1031.18	1	1	60767.6
CYP27B1	1	1	18.0768	57.2223	1	39.7417	57.8693	48.9637	161.608	801.45	1	109.549	29.7625	258.973	110.923	52.4269	30.0196	37.8777	45295	23.9923	106.284	1	2342.65
CYP2S1	46.1023	115.423	1142.25	1.93125	1	1	1	1	2737.59	1949.29	1	1	1	1	1	1	1	136.185	3336.7	42.3729	1	1	768.823
CYP4F12	6262.9	1	1	1	1710.53	16.1233	1	1	1	1	1	1	49.866	885.898	75.4006	446.256	47.8937	152.441	1	1	52.2857	9.91574	1
CYP4F3	1205.51	98.055	304.341	15.8633	108492	1	1	1	35.0535	7.08717	19.6605	6.7512	1	1	3.5818	61.3388	1	1	6.78976	2.4867	74.6991	75.1143	5.9636
CYSLTR2	32121.7	63.1944	2220.58	46.183	389.538	315.711	471.915	623.712	105.445	31.4481	351.936	391.686	1	1	532.073	696.467	397.989	11.4444	90.3336	1.69585	440.043	346.562	14.4266
DCN	1	115.949	2.12509	1	1	1	1	1	6.05595	1	39.406	127.385	95678.4	83.6452	1	116.136	1	1	1	22.4858	159.721	197.998	1
DCSTAMP	1	1	12.8935	1	1	1	1	1	107.879	18401.5	1	1	1	1	1	1	1	52.0355	6011.8	1	1	1	29033.4
DEFA3	8336.66	19.5397	1	1	1879.32	1	1	1	1	1	1	1	1	1	1	1	1	1	1	1	1	1	1
DEFA4	1878.7	1	1	1	181.059	1	1	1	1	1	1	1	1	1	1	1	1	1	1	1	1	1	1
DGKK	1	1	1	1	1	1	1	1	1	1	1494.17	1	1	1	1	1	3.59751	1	1	1	1	1	1
DHRS9	5649.5	345.994	609.651	22.9657	6280.05	1	1	1	667.89	3015.37	31.2402	1	1	4.87311	1	33.3196	1	3594.6	722.18	10.2759	27.3211	46.3322	13959.6
DIO2	1	1	1	2.65186	1	1	1	1	1	1	14.0006	1	8240.1	1	1	3.55638	1	1	1	10.7384	5.82465	7.79594	1
DLL1	1	8.4159	62.979	202.196	1	17.8237	85.2627	6880.15	12.9694	11.0011	527.718	17.4687	1	1	115.593	289.921	36.4164	15.889	74.6057	197.656	431.8	8.24045	51.3382
DLL4	1	1	1	3.67808	33.9774	1	1	1	6.30439	1	1	1	13.6059	15.0693	1	1	1	1	18.5039	7373.7	1	1	1
DNASE1L3	7.35004	48.5604	32.2515	92.7765	2.90118	1	1	1	2744.8	8023.15	20.5009	38.9732	1	1	14.4367	39.8079	1	1	1.49064	113.902	8.93606	33.7704	106.929
DNASE2B	1	1	1	1	1	1	1	1	10.7609	199.516	1	1	1	1	1	1	1	1	10.1806	1	1	1	1495.53
DOK7	31.0682	1218.05	1	274.992	1	1	1	637.176	9.11881	1	140.519	1	1	61.6758	18.4499	1	1	1	1	3.12252	1	1	1.43817
DRD2	1	1	1	1	1	1	1	1	1	1	6.94008	7.998	1	1	1.64423	1	1	1078.72	1	1	1	1	1
DSC1	12.2902	1	1	1	1	8.56166	20.38	29.8427	1	1	1002.41	19.1714	1	2.91632	150.791	345.468	21.8942	1	1	1	4611.59	8.76759	1
DSC2	18417.8	89.4181	2793.05	17.054	15955.6	1	1	1	468.147	2111.82	34.7804	1	3.29406	11726.5	1	32.6673	1	69.7094	3577.62	7.09295	48.6164	47.845	1359.12
DSG2	36.4276	20.5004	12.2509	1.74669	1	1	6.25592	190.487	50.1679	7.55445	2795.42	11.4947	176.473	24861.5	13.3579	16.4687	1	1	11.4023	14.3726	40.8669	34.539	2.03317
DSG3	16.0463	10.7055	5.95402	1.74669	1	1	1	47.6271	21.4143	1	2145.01	12.1279	1	5262.5	2.63704	17.4394	1	1	1	1	6.12857	10.9336	1
DSP	1	30.2517	1	3114.15	5.68735	1	1	1	20.0437	19.0841	1	1	978.743	43048.7	1	1	1	1	716.633	609.007	16.3857	1	875.283
DTHD1	1	1	8.82742	5.95069	18.445	14.2749	1	495.83	6.57258	1	3970	40.0994	1	1	122.731	546.957	1443.34	1	1	1	27.3211	5998.63	5.17013
DUSP13	1	1	1	1	301.602	1	1	1	12.2238	39.9098	1	1	1	1	1	1	1	1	80.8523	1	1	1	1583.8
DUXA	1	12.7547	1	1	1	7.40737	16.8498	57.3801	1	1	4487.33	14.6366	1	1	1	6.15624	1	1	1	1	11.5284	10.8174	1
EBF1	16.4424	15958	11.4443	9962.87	13.4565	1	1	5.96778	92.7036	6.90525	30.6669	6.09745	12819.5	1	1	44.9885	11.215	1	9.10139	57.9117	12.7255	14.2436	1.83043
EBI3	1	533.35	12.8942	21.6731	1	22.1655	37.8669	1	65.0613	208.439	1	6.10892	27.8944	1	1	1	1	265.144	5296.42	121.168	1	1	13.5254
ECSCR	1	1	1	1	1	9.54117	3.91164	2.26822	1	1	31.8136	6.54694	1	1	1	25.8589	16.9413	1	17.0882	14030.3	1	1	20.7301
EDAR	1	1	1	1	1	1	1	1	1	1	1	15.906	1	51.0077	572.276	240.878	6.10751	1	1	1	1990.88	200.215	1
EDIL3	1	1	1	1	1	1	1	1	6.70627	6.70493	1	1	6646.39	278.158	1	1	1	8.56615	4.40578	1129	1	1	6.80202
EDNRB	1	1	40.6605	1	1	1	1	1	7.00705	5.47593	1	1	951.65	13.8216	1	1	1	3621.89	16.8443	457.492	1	1	169.498
EFEMP1	1	1	1	1	1	1	1	1	1	1	1	1	36034.1	12642.2	1	1	1	1	1	310655	1	1	1
EFNB2	506.169	14.6204	1	19.1569	53.6687	1	1	12.1903	20.5705	23.0086	22.0467	15.2402	5342.53	9238.33	42.6815	5.8605	1	599.933	12.5437	29798.9	1	1	7.13318
EGFLAM	1	1	1	1	1	1	1	1	1	1	12.8802	1	6178.61	1	1	1	1	1	1	63.7938	1	1	1
EGFR	1	1	1	1	1	1	1	1	1	1	1	1	11054.7	20768.3	1	1	1	1	1	961.626	1	1	1
EHF	1	1	6.7962	1	1	3.61203	1	1	277.107	927.295	16.7796	1	1	35551.5	1	1	1	1	43.4681	1	1	1	201.618
EMCN	1	22.5621	1	1	1	1	1	15.5981	1	1	161.226	39.0945	22.1714	1	1	22.5474	1	1	1	9050.77	1	20.2115	1
ENHO	11.5834	1	41.1072	1	1	1	1	1	806.167	198.784	1	1	1	178.073	1	1	1	12.4516	4.41026	3.11304	1	2.91358	92.4253
ENPP3	77.2005	12.1238	8.11188	49.5187	1	1	1	63.6237	13.8258	5.74923	94.4652	12.0939	3.52402	10.6632	44.4837	42.3094	22.1677	34424.4	1	5.51329	33.5097	38.5883	1.92927
ENPP5	1	172.822	1	5.39988	1	1	1	534.753	5.78786	1	3077.3	1	42.8209	1091.12	87.1272	391.916	546.499	11.4444	1	1	148.742	4122.52	2.67754
EOMES	11.1317	5.42111	1	2.86249	11.6687	1	1	11659.8	31.0724	31.4481	12367.8	29.8294	1	1	347.102	4574.82	10322.6	1	6.19945	1	406.345	8572.66	3.26394
EPCAM	68.7414	1	1	1	13.8833	1	1	1	19.2385	16.0151	1	1	6.35938	8940.97	1	1	1	1	2.62053	19.5383	3.41232	6.96889	4.49858
EPHA2	3.11668	1	1	1	1	1	1	1	24.7305	20.9933	6.17991	1	1590.99	6204.4	1	1	1	1	38.5038	23119	1	1	19.2377
ERG	132.26	1	31.6487	1	39.9601	1	1	1	25.3662	13.445	1	1	549.742	40.8292	1	1	1	181.306	1	13354.1	1	1	8.246
ESM1	1	1	1	1	1	1	1	46.335	1	1	7.50029	1	1	1	50.9952	101.926	79.4157	1	1	23632.7	1	159.175	1
ESRP1	1	13.5259	1	1	1	1	1	1	1	1	1	1	1	7016.17	20.6033	11.9317	1	1	1	1	1	1	1
ETV4	19.7099	15.7225	10.4721	1	9.49421	1	1	2183.52	1	1	6.17991	11.1949	32.0966	5.00842	28.1518	3.55638	1	150.733	10.8645	467.363	69.0082	14.7804	30.9418
F13A1	5747.73	1119.02	18563.9	154.061	952.662	1	1	1	3873.32	179986	293.24	1	1	1	12.3724	1	1	12.4516	34.8086	1	1	5.9668	120.679
F5	16506.5	340.603	4440.42	102.205	17737.2	788.979	1393.18	1	31.1313	19.1728	229.946	8902.78	1	1543.05	2218.58	1082.21	88.5722	514.223	58.5839	1	178.13	1	4.75061
FAAH2	1	212.585	1	14.5011	1	1537.17	2758.13	1	5.53357	3.1793	1	538.309	1	3142.45	1473.01	1195.53	313.659	14.5458	2.52169	4.97375	348.439	246.736	4.73196
FABP3	31.0926	1	7.24591	7.01056	1	2.59279	1	1	87.5179	26007.8	174.576	16.3268	248.862	20.8154	52.8151	6.73193	1	163.457	779.828	15.1164	16.8721	23.4316	8492.63
FABP4	1	1	1	1	1	1	1	1	242.359	8083.55	1	1	119.292	1	1	1	1	1	180.692	2978.02	1	1	31294.4
FAM124B	2439.69	13.8217	286.493	6.95901	12.6714	82.7881	10.6369	54.3493	51.4943	14.8214	18.669	157.542	3.67969	1	60.6655	18.5601	2.62828	1630.91	9.66227	21172.5	16.7927	15.4809	37.1673
FAM131C	1	1	1	1	1	1	1	193.38	1	1	1	1	1	1	1	1	1	1	1	9.89985	1	1	1
FAM153A	11.1317	41.2435	8.52247	104.113	1	18.2333	25.6647	1	3.75783	1	1	1372.81	60.2919	30.1964	1351.03	856.748	93.3783	1	1	1.52003	2248.82	168.364	1
FAM153B	31.0926	136.364	6.89998	61.3161	1	23.4036	42.0132	1	6.5066	1	24.7603	914.522	24.7625	8.4137	1146.98	340.789	217.169	1	1	1.71186	906.447	168.102	1
FAM157A	40.7274	162.233	680.516	142.298	11104.4	1	1	24.8372	6.766	1	1	10.1574	1	1	162.282	37.7025	12.398	1	250.432	1.90289	179.984	32.623	6.29875
FAM162B	1	1	1	1	1	1	1	1	1	1	1	1	6982.73	1	1	1	1	1	1	8.9695	1	1	1
FAM177B	32.7819	475.367	7.13133	1113.35	30.1713	1	1	1	2.99268	1	24.712	1	1	1	40.3931	1	1	11.4444	1	1	1	1	4.22818
FAM225A	1	1	473.563	1	14.7517	1	1	1	34.4263	67.4525	1	1	1	1	1	1	1	1	3457.8	1.52003	1	1	383.116
FAM3B	3.11668	63.16	46.4389	3.74958	123.006	1	1	1	4.70388	1	1	36.2999	1	8028.41	1	26.6073	1	1	18.3644	1	26.6429	36.4323	2.34628
FAM3D	1	1	16.4257	1	30.1257	1	1	1	1	1	1	1	1	2566.78	1	1	1	1	1	12.6391	1	1	1
FAP	1	1	1	1	9.07779	1	1	1	4.55465	1	27.7043	1	8516.55	28.1926	1	1	1	1	32.3388	139.235	1	1	2.57864
FASLG	1	54.6281	7.6516	2.09036	9.8509	807.115	268.316	2224.97	2.94679	3.62409	4980.75	93.9701	1	1	76.9566	239.009	2549.6	21.6318	1	1	89.5649	3465.97	1
FAT1	1	30.268	4.00798	15.9476	1	1	1	1	15.6479	8.56615	1	1	27953.1	57285.3	2.06945	22.1221	1	71534.7	21.6329	1627.11	26.6429	37.0457	26.4861
FAT4	1	1	1	1	1	1	1	105.092	1.9734	1	605.805	1	402.933	1	1	1	1	18.7358	1	21593	1	1	1
FBLN1	27.5707	120.381	4.05795	1	1	1	1	1	1	1	8.97932	1	32777.9	2926.73	1	69.7337	1	1	4.11586	46.7507	104.326	83.5875	1
FCAR	1	264.264	11417.9	39.098	42777.2	27.039	40.7718	59.0272	84.0686	755.062	13.4404	1	1	1	1	55.0724	13.5103	28.6583	803.28	1	90.4918	85.7708	11.2337
FCER1A	3660.01	371.507	532.584	15.8518	18.7847	1	1	1	9563.42	10162.6	211.395	4.00591	1	1	4.16924	1	1	28868.1	1	1	1	1	58.4029
FCER2	18.7138	5295.55	308.143	20204.9	88.5044	1	1	1	3178.38	74728.3	53.8632	17.9613	1	1	1	1	1	1	60.3578	1	26.6429	1	237.043
FCGBP	1	259.788	155.262	1260.34	19.0277	9.61665	5.48862	158.502	121.139	18.8324	162.733	268.897	1	38.8335	594.25	2814.2	1513.93	1	65.0168	3.23962	5278.48	4002.22	28.1382
FCGR1A	36.4276	146.788	2213	9.35856	7335.6	1	1	1	44.8715	80.5221	1	1	1	1	1	1	1	344.547	14456.4	1	1	1	4766.3
FCGR2A	55356.6	2880.62	38908	161.772	281533	1	1	267.876	6534.32	13194.2	1408.88	1	8.11937	11.2461	2.79542	27.9636	18.7082	2889.46	12973.5	5.83687	42.0286	284.188	8418.85
FCGR2B	1542.42	17338.6	3481.21	6185.9	6543.03	1	1	31.1726	5324.33	24147.6	364.215	6.43219	1	1	24.5984	75.7018	129.577	154.96	1107.7	1	47.1572	419.814	3291.36
FCGR3A	225.519	1903.86	14868.4	46.4939	79754.5	1	1	8366.95	719.597	1334.68	73567.7	6.09745	5.75249	1	3.09552	457.835	19835.9	126.199	5225.28	1	132.606	89332	8624.14
FCGR3B	939.832	348.728	704.183	47.1756	666887	1	1	32.6803	11.3604	8.28893	431.97	1	1	1	1	18.6757	161.353	1	329.142	1	5.82465	1148.72	702.256
FCN1	5744.95	5280.62	289576	284.067	46760.6	7.37211	1	256.473	191.331	134.198	1219.7	40.1313	1	1	59.0241	48.4228	38.4489	35.8123	538.165	1	67.6714	80.0061	2218.3
FCRL1	46.1023	36142	86.6224	63066.2	566.522	1	1	5.78328	35.1265	16.4738	128.752	350.669	1	1	1	103.936	76.0619	1	1	1	106.284	223.563	2.13229
FCRL2	32.9564	17950.8	44.5211	20630.8	150.833	1	1	1	46.5136	16.5639	41.4754	121.743	1	1	3.96826	103.061	10.2512	1	1	1	83.0572	103.984	1.74342
FCRL3	8.72121	23409.3	35.244	16407.1	61.3357	763.255	426.163	658.673	74.5463	37.8571	9760.41	3801.95	1	1	357.528	4876.75	8579.07	1	1	1	283.071	24353.3	3.04925
FCRL5	34.8707	9526.93	48.7778	17381.5	29.9956	1	1	1	49.0308	7.08963	9.43005	221.549	1	1	3.30376	225.563	1	1	1	1	190.757	278.553	1.89648
FCRL6	1	353.641	59.7881	5.24788	34.3466	1	1	3292.48	64.7001	49.7436	31501.7	1	1	1	64.6928	4418.79	29948.8	1	17.1377	1.66184	278.762	16999.6	37.4937
FCRLA	9.8569	33122.1	17.3066	9846.53	10.1131	1	1	1	94.9961	96.5707	24.8773	16.2223	14.0274	1	1	13.8006	1	28.6583	332.013	1	10.6493	8.80932	46.1714
FFAR1	1	282.832	28.0037	596.077	17.572	1	1	1	6.11678	2.69251	1	14.3104	1	1	1	17.0301	6.34984	1	1	1	15.7608	18.6451	10.2152
FFAR2	42533.7	171.635	3651.7	27.9554	70754.1	6.65703	1	5.07222	45.6683	157.729	143.354	1	1	1	26.1243	72.0569	65.7587	12.4516	636.401	1	103.571	95.7443	21.6582
FGD2	5131.79	24176.1	19519.9	18472.1	148.584	56.1171	52.6561	641.191	9639.7	11469.9	409.623	77.5548	1	7.08608	90.9217	241.13	179.763	39.6803	6066.08	1	201.041	266.616	5102.09
FGFBP2	8.72121	131.027	47.4386	55.3164	47.6863	1	1	1925.73	10.3543	13.4643	36157.8	28.8091	1	1	33.2778	211.835	13772.8	1	1	1	240.042	12406	1.92927
FIBIN	1	1	1	1	1	1	1	1	1	1	1	1	4281.03	102.546	1	1	1	1	1	1	1	1	1
FLNC	1	1	1	1	1	1	1	1	2.12582	1	6.94008	1	33069.4	343.276	2.14462	6.38684	1	1	1	57579.7	3.34511	1	1
FLRT3	1	1	1	1	1	1	1	1	2.40297	1	1	1	1481.77	12493.4	1	1	1	18.7358	1	228.292	1	1	1
FLT3	749.957	146.582	1252.01	27.5158	43.3999	1	1	1	669.055	95.1728	27.922	1	1	1	1	1	1	1	55.1749	1	1	5.34669	18.1798
FN1	5.23336	259.604	126.503	162.639	6.24527	1	1	159.401	612.443	16311.7	200.928	139.341	1.79663e+06	22878.5	262.697	90.4496	5.88485	254.734	16289.9	406700	303.597	194.314	48772.3
FOXP3	1	1	6.6418	8.41079	1	23067.8	12721.5	2.40484	15.4154	11.4751	1	14655.5	1	1	442.13	619.624	93.5125	41.8259	12.3506	1	133.847	10.3157	5.31518
FPR1	13516.6	687.541	30732	146.259	278142	1	1	1	719.687	431.504	236.638	1	1	1	1	100.79	18.6107	89.6792	2143.35	1	127.341	101.424	1602.25
FPR2	386.003	359.519	4866.04	15.7318	69735.5	1	1	1	42.7911	103.548	55.1001	6.24451	1	1	1	1	1	35.3547	1824.8	1	1	5.96625	174.253
FPR3	1	4.6585	450.706	1.79132	1	1	1	1	5470.48	30642.3	1	6.11157	1	1	1	5.35679	1	811.406	7626.02	2.2207	6.26422	18.3868	5658.3
FREM1	1	1	1	1	1	1	1	1	1	1	1	1	24.3004	1	1	1	1	6024.48	1	19.7801	1	1	3.26394
FRZB	1	2.73093	1	1	1	1	1	1	1	1	1	1	64342.3	1	1	1	1	1	1	5.8874	1	1	1
FSTL1	41.4371	1	13.9621	4.37751	1	1	1	1	20.3941	16.5639	1	6.24168	55809.5	20620.6	1	1	1	76.474	173.256	35546.4	6.12857	1	16.0706
FXYD3	1	18.6321	1	1	1	1	1	1	13.2629	36.4315	7.50029	23.698	1	23506.7	1	10.3154	1	1	4.11629	1	8.3804	25.1632	7.84745
GAPT	113941	11940.9	4634.82	7328.68	11393.9	1	1	10.5666	551.081	48.553	109.43	6.11157	1	1	1	16.8573	1	7545.02	28.9049	1	19.7609	23.5698	29.1853
GATA1	24702	27.9527	1	1.74669	7.08744	1	1	1	6.59873	1	6.17991	1	1	1	6.15805	1	1	2929.61	1	1	1	1	1
GATA2	1389.7	17.2997	66.8579	37.0329	33.1013	1	1.62905	1	69.0962	98.2868	1	6.24451	1390.03	3432.21	16.1124	6.38684	1	53525.6	13.2074	1592.2	2.91234	3.2963	1.37681
GATA3	40.7274	98.7985	14.6508	16.2794	10.3577	19781.5	9785.69	11113	18.6045	18.7158	6833.67	10806.8	1	618.242	10356.9	14577.7	10320.9	469.278	11.0721	51.4791	3414.44	7909.38	3.84077
GCNT4	47.5669	11.4135	20.0931	1	2.76976	1	13.1976	5.62465	23.939	122.079	31.8136	3359.52	1	1	1685.08	876.125	425.723	3765.57	371.334	17.2511	2001.09	775.728	45.8489
GCSAML	176.684	79.0045	78.1524	14.4449	35.1121	2.59279	1	1	19.2302	20.6838	6.17991	5.91967	1	74.3958	18.873	98.3569	21.943	10842	18.6269	1	127.341	89.3353	35.4362
GFI1B	23146	147.698	140.278	4.90669	36.1255	1	1	25.0214	11.6425	1	44.6392	10.7828	1	8.25326	39.7154	88.0671	14.4131	8.56615	1	1.36427	67.4236	101.996	1
GFRA2	358.547	5.85275	340.07	6.48244	1	1	1	3.25062	505.158	1042.21	6.25988	36.4628	1	1	13.4249	29.6761	16.842	17.3915	7.03523	1	1	1	32.2097
GIMAP1-GIMAP5	1	4.6585	621.767	1	1	1	1065.16	4910.05	1	1	8012.02	2719.77	1	1	1	48.5244	1273.41	1	2.67356	604.66	3185.86	2450.1	125.472
GIMAP5	1	193.649	1071.09	13.27	100.301	218.407	329.56	2997.69	38.6252	1	5185.46	4025.56	1	1	4828.49	1780.59	1053.31	1	521.984	198.331	15337.5	15412.7	141.258
GJA1	31.782	44.466	2.22771	1	1	1	1	1	1	1	6.17991	1	38535.4	25273.6	1	72.085	71.0166	1	7.43926	221262	6.73701	42.4051	1
GJA4	11.7832	1	1	1	1	1	1	1	1	1	1	1	16002.6	1	1	1	1	55.1524	19.9373	402.824	1	1	1
GJB1	1	1	1	1	1	1	1	1	1	1	1	1	1	2474.1	1	1	1	1	1	1	2.91234	1	1
GJB2	1	1	15.3661	1	24.1447	1	1	1	166.988	1630.04	1	17.9613	1	653.265	1	1	1	28.6306	4959.53	1	1	1	335.016
GJB6	5.23336	1	10.4995	1	576.191	16.1233	37.4866	1	1	1	1	735.631	1	81.0304	41.7588	40.1704	1	1	11.7725	1	106.284	1	6.44467
GLT1D1	335.881	60.6903	4307.55	24.8609	46597.5	1	1	23.3519	51.8718	60.3057	31.5209	4.84767	1	1	1	1	1	1	1000.26	1	1	14.0401	203.008
GNAO1	24.2835	23.2477	2.33032	16.5561	1	169.062	235.039	1	23.5276	1	101.707	9.98366	16.1441	9.33381	955.539	2571.41	2583.24	11.4444	1	1.94325	24.8082	356.321	1
GNG11	870.348	55.5202	48.516	99.618	1	1	1	23.4899	17.7162	14.4278	449.52	1	20962.5	1223.33	1	1	1	1	244.388	88564.1	1	1	15.5173
GNLY	188.099	824.162	554.987	416.187	356.399	2511.48	850.388	287993	45.256	54.653	370207	38.7629	1	1	792.53	1802.09	62616.4	1	6.35195	1	274.075	108440	10.3071
GOLGA8T	1	1	1	7.9432	1	1	1	401.713	1	1	1	1	1	1	1	9.25309	1	1	91.1088	19.1558	10.5617	1	12.7253
GPC4	1	1	48.7778	139.301	16.4728	1	1	1	120.014	804.336	6.25988	1	1045.33	990.017	1	1	1	1	14493.3	10.992	1	1	21388.7
GPC6	1	1	1	1	1	1	1	1	4.19916	1	1	1	5156.93	160.317	1	1	1	1411.69	3.11404	4.6995	1	1	4.96957
GPD1	22.5664	68.9385	1	44.1188	7.748	1	1	2.40484	51.4442	483.243	1	32.9512	1	1	19.1438	11.5823	1	10.2194	285.788	5.99433	22.0357	1	4904.97
GPNMB	5.23336	34.3715	324.957	4.99593	2.9893	1	1	1	1960.58	225937	1	37.7314	6967.82	1399.14	4.35854	45.842	1	96377.7	81685.9	31.5269	52.2857	56.8701	249925
GPR15	1	226.466	1	1	1	504.476	791.556	1	7.23346	1	4.00855	1364.4	1	1	1221.41	283.977	1	1	1	1	72.4246	149.377	1
GPR171	467.057	6.19279	3.09965	33.7088	26.4847	11769.1	15599.2	1189.8	66.0793	36.8074	1081.33	1484.41	1	1	1539.05	1529.15	1498.88	69.313	2.49533	1	2206.71	4741.07	1
GPR174	798.455	1235.43	88.0599	2100.3	6.60935	903.686	1328	727.902	23.6223	6.94413	427.66	2700.42	1	1	3514.71	5329.81	8315.16	30.7781	16.8703	1	2613.66	2277.74	1
GPR87	1	1	1	1	70.6829	1	1	1	1	1	1	1	2.40909	4503.66	1	1	1	1	1	3.10973	1	1	1
GRAP2	693.268	1288.88	100.317	1513.9	58.9125	6679.89	6824.94	1385.57	88.1863	55.0482	4329.49	7469.01	1	1	9004.32	13103.6	14731.4	10513.5	1	1.41557	12894.6	9618.18	12.7263
GREM1	1	132.522	8.69372	1	1	1	1	1	12.1507	12.2293	1	127.836	1	1	72.3498	78.0797	1	1	1545.94	3.23627	141.228	115.308	40.0291
GRHL2	1	59.233	1	1	1	1	1	1	1	1	28.1397	11.3889	1	4639.26	27.4059	9.84414	1	1	1	1	23.1412	75.8064	1
GRIK4	1	1	1	17.0416	1	1	1	58.3993	2.82731	1	1010.96	1	2.39717	1	1	1	1	12.4516	23.8413	19.4636	1	1	3.59794
GZMA	31.782	94.7211	51.7186	14.0571	29.3832	1648.46	676.577	33750	17.0446	34.3601	57670.5	375.617	1	1	1116.37	6064.2	23164	1	4.22755	2.38127	170.243	18832.9	1
GZMB	80.0316	365.075	62.1273	32.3424	58.9954	14026.9	2982.62	71165.7	38.5013	39.2541	87379.3	371.59	1	1	13.7161	221.716	17280.5	4792.46	53.3081	1	113.829	23023.3	8.20946
GZMH	1	47.8096	38.249	11.871	18.6775	257.854	12.5966	3912.58	9.69921	1	16574	27.4642	1	1	92.5037	1152.45	50474.5	21.8888	1.69574	1	90.1142	26700.6	3.26394
GZMK	1	6.20107	9.30801	1	1	251.755	421.073	15250.2	12.4549	19.9969	1612.09	30.7211	1	1	2946.32	19495.4	17433.7	1	1	1	724.129	6749.24	1
GZMM	166.509	55.4816	56.6798	19.1699	82.3613	2669.57	2555.34	4779.25	18.5557	29.3381	7847.42	1405.97	1	1	1240.06	5359.68	16969.1	1	2.1795	1.5135	1851.25	8163.46	4.41374
HAL	858.64	294.395	3909.87	402.417	38713.5	10.3085	1	14.4111	87.4395	49.4608	81.0591	61.999	3.85124	5.82098	76.3148	65.3284	75.9167	1	74.2437	14.406	32.5853	27.2113	99.8495
HBA1	41.5266	11679.7	338.147	291.585	195.88	1	1	1	5.04721	5.25257	95.4	1	1	1	1	15.6683	23.1481	1	4.12818	1	1	2.22499	2.81239
HBA2	316.973	40618.7	1325.3	390.889	452.724	1	1	1	6.5066	13.1793	26.6148	1	10.8576	1	1	22.7405	85.0199	1	1.81027	1	1	26.2248	2.32299
HBB	2002.16	82017.4	2221.28	1214.2	1415.88	4.18559	10.6111	1	40.0011	91.6818	1	11.9969	1	1	28.8127	52.3567	41.8601	1	2.1795	1	32.5853	57.5781	1
HCAR2	185.692	65.6509	3247.5	12.6169	19324	1	1	1	174.684	2389.21	1	1	1	431.156	1	1	1	1	965.075	1	1	1	94.2199
HCAR3	62.5641	71.5431	5069.2	13.3073	22801	1	1	1	90.8307	3519.65	6.94008	1	1	221.353	1	1	1	1	1566.04	1.5135	1	1	184.465
HCG23	1	137.3	1	146.06	1	1	1	1	1	1	1	1	1	1	1	4.24034	1979.43	1	1	14.3466	2319.11	7.27752	1
HCK	91542.8	9156.03	44688.6	3186.69	103693	1	1	256.473	19695.6	27427.2	488.729	1	1	1	12.1293	11.3125	2.62828	256.842	41945.6	1	24.8082	15.7898	14053.3
HDC	3675.99	297.338	58.0732	65.1235	41.9353	1	1	5.30509	31.8635	33.8063	6.17991	1	1	1	2.95027	8.9867	1	90224.9	8.13098	1	8.23697	1	7.19904
HEATR9	1	1	4.05795	1	1	59.2271	7.47993	381.758	6.72918	8.73691	1073.54	1	1	1	1	1113.4	935.153	1	52.2465	1	2.91234	844.1	1
HEYL	1	1	3.88858	1	1	1	1	1	17.1238	24.5489	1	1	11394.7	70.2896	6.40602	1	1	15.889	15.6726	1.37144	1	1	5.55225
HHIP	11.1317	33.5584	5.41309	11.9202	1	1	1	1	1	1	12.8802	5.46494	670.182	1	13.1093	37.9452	1	83.8919	1	44970.7	21.5143	55.2179	1
HK3	99481.7	963.197	43081.7	41.4598	29857.6	1	1	5.47038	1592.86	12963.1	130.477	6.24168	1	1	8.91042	6.15624	2.62828	93.1718	33783.7	1	8.3804	8.80932	39233.9
HKDC1	1	1	1	1	1	126.16	254.271	15.3498	1	1	26.9761	1303.12	1	1	763.325	344.271	79.9415	1	1	4.01126	406.157	318.339	4.03351
HLA-DMA	249.385	35240.1	23330.4	44636	986.03	2362.89	656.932	2847.68	58276.9	58962.4	802.068	1558.54	1	1	206.974	1635.61	3440.4	940.442	11654.3	26.116	760.029	2751.66	7161.22
HLA-DMB	1	64280.5	29274.5	76731.9	894.426	425.722	112.851	2603.93	48250.1	51106	658.481	652.723	1	1	100.942	533.392	295.241	154.62	4555.35	8.91559	633.029	2605.86	8850.09
HLA-DOA	1	19983.5	1985.26	23490.2	53.0479	270.117	128.88	87.099	9587.26	6552.13	120.624	416.392	1	1	21.479	1625.78	1246.77	63.6664	1158.37	1.40187	4148.79	1359.34	28.5065
HLA-DOB	1	16797.9	223.507	11556.8	419.648	45.9495	25.5725	86.9894	516.234	77.0908	189.454	192.423	1	1	36.1024	61.3278	30.0196	19.4344	619.93	7.35917	75.782	128.191	10.7972
HLA-DPA1	1	77406	87829.8	75237.3	360.728	15296.3	5541.43	7276.36	289115	453058	6906.84	3352.44	1	1	887.42	6371.5	13908.7	3019.43	41503.1	236.063	1403.28	17569.2	8962.38
HLA-DPB1	76.2316	59964.7	41371.4	55159.1	298.886	8728.96	3396.09	5067.88	152902	195402	6117	3266.34	1	1	1123.85	12943.4	24154.2	521.954	13638.9	390.433	2762.75	14317.4	1918.6
HLA-DQA1	222.423	26792.3	13112.9	29970	219.308	634.616	140.729	900.973	60247.2	94267.6	510.084	578.835	1	1	129.039	790.611	1490.88	414.703	10196.6	1	158.122	600.577	733.32
HLA-DQB1	4410.99	41435	33088.2	56189.6	1255.1	3870.85	1293	1489.31	69358.3	77583.4	1247.37	1259.46	1	48.7951	338.909	886.079	1368.52	252.336	12801.6	1	119.086	1056.82	227.842
HLA-DQB2	1	4659.18	1634.63	1960.14	5.68735	96.4764	16.2069	35.6144	2656.22	3475.3	1	65.2903	1	1	12.8925	74.9111	1	1	31.0141	1	11.2571	93.5195	2.76625
HLA-DRA	1	348883	251077	238245	3544.35	8139.95	3098.71	8582.2	619848	799255	2044.96	3518.32	3.39489	1	154.85	2817.08	8379.45	1371.29	83866.5	2.08464	179.984	6930.88	10940.9
HLA-DRB1	3332.65	92265.1	81070.2	76242.5	604.265	9725.07	1858.3	11777.4	173587	296573	3978.47	2450.35	2.19744	1	252.082	3818.07	10464	1255.97	24572.1	1.63595	232.626	10281.9	7623.26
HLA-DRB6	11.1317	5760.81	5001.7	3579.18	19.357	435.13	192.776	509.272	10697.5	13758.7	6.17991	83.1893	1	1	65.7889	56.1927	50.5733	153.753	299.248	1	3.41232	561.272	441.051
HOXB13	1	36.2641	1	1	1	1	1	1	1	1	1	14.6292	1	12636.2	1	32.5898	1	1	1	1	16.7927	36.5335	1
HPCAL4	1	1	7.1159	1	1	1144.38	2095.09	1	6.77118	6.66761	1	1454.35	1	1	3385.29	1118.17	175.806	1	1	1	1288.27	416.618	1
HPGD	943.245	111.502	119.444	23.5333	228.524	2824.49	1545.17	1334.63	80.4157	43.4032	709.846	2431.55	114.643	3874.24	489.665	446.239	900.608	389826	582.981	1	1373.94	2071.45	2187.11
HPGDS	3.11668	1	1.52654	1	1	201.367	1	1	54.4115	176.918	1	7.65509	1	117.244	1	4.91223	1	101370	44.1889	1	1	1	583.722
HS3ST2	1	10.7055	1	1	1	1	1	1	388.407	13290.8	1	1	1	251.104	1	17.9588	1	42.7776	60.425	1	16.8721	11.8791	5323.19
HSD11B1	1	1	1	1	1	3.44217	1	1	79.8178	6342.37	6.94008	6.86382	1001.56	15.0015	67.3485	20.1978	1	1	8147.6	1	1	1	5585.2
HSPB6	1	1	1	1	1	1	1	1	1	1	1	1	4331.32	9.66892	1	1	1	1	1	25.3368	1	1	1
HSPG2	16.9782	365.396	59.0281	34.2538	15.6765	1	1	476.057	750.2	1687.11	1	89.7205	47525.8	19824.4	119.593	52.0814	14.5939	7505.67	115.67	651343	502.868	44.7914	3288.2
HTR3A	1	494.698	1	383.375	1	1	1	1	11.5948	1	1	1	1	1	1	1	1	1	1	1	1	1	1
ICOS	1	1	7.11589	1	1	7603.4	7463.4	33.5777	13.159	32.1279	68.9185	13053.7	1	1	9257.51	2105.61	1043.83	1	14.2796	1	3493.56	2249.36	2.1425
ID4	1	28.132	1	1	1	1	1	1	1	1	1	1	11130.1	8000.1	1	1	1	1	1	5.79648	1	1	1
IDO1	17918.6	1	58.0732	1	78.085	7.68644	14.2573	53.1837	42.9594	22.8595	3056.69	1	1	1	1	1	1	11.4444	345047	5.3676	1	1	6.94161
IFI27	1	42.6538	42.0462	20.6588	1.94413	176.49	111.057	19.103	44.3311	90.1557	16.9821	50.404	1	1	37.2634	77.4564	38.531	1	18483.1	2488.59	104.169	51.9629	7.50486
IFNG	1	71.5282	1	17.5873	1	5096.4	3262.84	2943.22	1	1	3441.43	99.467	1	1	262.905	269.257	1135.36	1	1	1	21.5143	2096.1	1
IFNG-AS1	1	726.061	1	548.581	1	66.0563	301.993	1	6.59097	1	26.8996	104.522	1	1	662.712	1277.21	655.998	1	1	1	145.739	828.924	1
IGFBP5	1	1	1	1	1	1	1	2.40484	1	1	1	1	88539.5	2611.73	1	1	1	1	1	284.69	6.26422	3.17307	1
IGFBP7	6059.74	33.5995	1173.93	9.09297	211.956	1	1	9734.68	402.814	364.375	18944.6	2.57099	549718	4589.66	30.9964	7.65029	1	1998.75	583.303	13778.5	30.5216	42.6424	345.872
IGHA1	31.0682	167335	54.5324	1818.64	89.5907	1	1	1	268.972	16.0948	14.0006	18.8598	1	1	2.79542	120.235	60.3718	2.7804	4.88341	1	22.0569	24.1143	1.74342
IGHA2	17.7441	23915.5	11.8996	138.305	6.43008	1	1	1	54.5827	10.3601	1	22.7288	1	1	1	31.5016	17.4575	1	1	1	1	4.36835	1
IGHD	1	6373.4	19.4514	60393.3	52.4407	1	1	1	88.139	14.6966	1	14.3102	1	1	1	79.4674	54.4939	16.1135	1	1	19.7609	22.7582	1
IGHE	1	1969.27	1	339.311	1	1	1	1	27.7478	357.854	1	6.24168	1	1	1	11.5547	7.46147	1	1	1	3.41232	1	15.7821
IGHG1	1	155428	47.0413	6179.72	76.6013	1	1	1	393.718	105.634	1	12.5024	1	1	1	57.9234	27.727	3.59945	1	1	14.3864	23.7681	52.1691
IGHG2	1	37518.5	31.6487	1169.83	6.377	1	1	1	100.953	74.2441	1	1	1	1	1	32.1456	11.074	1	1	1	23.1412	1.30625	19.5855
IGHG3	1	20572.7	12.4545	5808.75	1	1	1	1	107.02	72.0853	1	2.57099	1	1	1	15.6797	6.03884	1	1.99766	1	10.6493	1	111.583
IGHG4	1	6827.6	1	229.126	1	1	1	1	61.1283	10.6217	1	1	1	1	1	13.5139	1	1	1	1	1	5.34669	39.435
IGHJ4	1	1989.57	1	1028.7	1	1	1	1	1	1	1	1	1	1	1	1	1	1	1	1	1	1	1
IGHJ5	1	1251.72	1	909.975	1	1	1	1	1	1	1	1	1	1	1	1	1	1	1	1	1	1	1
IGHM	224.695	109126	201.935	281739	263.51	36.2388	63.4966	1	769.208	179.427	1	829.185	1	1	44.9562	563.728	351.239	252.37	11.5519	1	296.216	196.233	1.92927
IGKC	898.472	85068.5	90.3367	49735.2	107.392	1	1	1	93.6912	183.791	139.191	11.0777	1	1	24.5613	30.9316	27.4091	1	5.10447	2.60209	64.4885	40.2553	1
IGLC1	1	9914.12	13.037	2612.87	3.45507	1	1	1	1	1	1	21.961	1	1	1	1	1	1	1	1	3.34511	1	1
IGLC2	187.01	28526.2	26.7086	11853	47.2183	1	1	1	192.514	34.8502	155.442	15.3822	1	1	1	18.8457	13.5429	1	2.47913	1	6.12857	6.96889	1
IGLC3	98.3673	12384.4	9.16113	5152.63	1	1	1	1	88.4043	7.99758	42.5805	1	1	1	1	2.48993	1	1	1	1	5.82465	1	1
IGLL5	1	3472.06	1.83708	4552.34	1	1	1	1	13.1675	19.0841	64.0933	1	1	1	1	1	1	1	1	1	1	1	1.66491
IGSF6	1	434.268	10141.2	250.093	48710.9	1	1	43.5788	15947.3	44927.3	344.673	34.1048	1	1.47131	219.608	107.636	30.3091	246.791	18520.6	1	237.89	167.814	34147.7
IL12RB2	8.72121	49.5275	14.5011	17.4952	1	1517.22	770.305	9666.39	8.61731	6.62575	1838.89	2236.42	1	34.0381	622.996	612.287	379.921	249.302	9.22686	1	143.134	1415.14	1.37681
IL13	1	1	1	4.04123	1	9584.01	1755.08	2.26822	2.92121	1	20.5009	48.6757	1	1	12.8735	75.0862	17.7391	1	1	1	1	1	1
IL17A	1	1	1	1	1	835.449	661.666	1	1	1	1	6.33876	1	1	1	1	1	1	1	1	1	1	1
IL18RAP	3163.3	90.7522	50.1119	23.3788	26844.9	557.187	372.934	17965.8	58.0147	28.2063	25663.1	282.483	1	1	784.704	1113.8	2145.65	1232.68	3.10883	1	88.1857	13586.6	1
IL1A	1	1	115.927	1.74669	21.5351	1	1	1	100.882	21006.6	1	1	17.4581	1935.84	1	1	1	263.264	619.16	142.66	1	1	15.4018
IL1B	119.534	2272.1	82324.5	79.7847	17258.2	10.0827	1	5.07222	1398.7	140099	92.2329	2.94879	43.9904	11.4486	1	1	1	1935.19	15691.2	11.7769	8.93606	22.7214	130.22
IL1RL1	15004	11.4021	8.10239	5.4658	62.371	17.8237	1	895.155	17.2968	12.2436	46.1497	18.4892	88.2501	64.5115	15.8576	5.20267	1	53160.3	1	3745.46	8.64934	16.6186	15.3765
IL1RN	67.9762	429.685	9213.4	33.0113	31312.5	155.112	30.3227	5.78328	5067.97	157502	61.9195	34.9724	1	437.319	1	1	1	871.319	96150	1	8.64934	5.89787	73725.4
IL2	1	1	1	1	1	5787.14	10382.2	1	1	1	1	1	1	1	19.6212	79.0378	3.67964	1	1	1	1	1	1
IL21-AS1	1	1	1	1	1	457.685	116.137	1	1	1	1	6.43219	1	1	17.8636	6.1154	1	1	1	1	1	1	1
IL22	1	1	1	1	1	557.187	320.772	1	1	1	1	1	1	1	11.2829	29.1303	10.2512	1	1	1	1	1	1
IL24	1	4927.94	7.60943	2529.72	10.25	112.315	94.2566	128.736	15.8506	15.6541	681.988	2331.66	1	1	3861.99	258.984	96.0519	1	11.2279	1	3135.75	2704.03	5.31518
IL2RA	564.423	2061.24	14.2921	297.268	5.41655	54197.6	37742.5	639.682	52.3834	274.244	75.4156	26640.9	1	1	2772.91	1920.7	277.295	1500.33	7760.72	1	169.455	228.109	4.6612
IL2RB	76.2316	1208.48	165.343	176.03	184.138	53711.8	37218.6	88376.3	97.5253	99.3167	39408	22642.9	9.03907	15.7546	10732.6	33296.2	46760.7	53.2184	23.4534	2.30057	13127.3	48957.3	10.2519
IL3	1	1	1	1	1	580.044	90.3331	1	1	1	1	1	1	1	1	1	1	1	1	1	1	1	1
IL34	1216.89	1	1	3.76208	1	1	1	1	1	1	1	5.92888	1	1	12.1293	1	7.79693	1	1.98127	1	3.34511	1	1
IL4	34.8707	1	1	1	1	713.71	122.53	1	1	1	1	6.10892	1	1	1	6.16687	2.29875	1	1	1	1	1	1
IL5	1	1	1	1	1	1154.94	27.8996	1	1	1	20.5009	26.382	1	1	12.7541	1	1	1	1	1	4.82467	2.91358	1
IL5RA	79649.5	267.243	13.5427	11.1955	177.957	31.8507	1	5.1448	4.38966	1	3.62994	1	1	1	131.558	203.982	220.564	1042.91	1	1	31.7714	215.753	1
IL7R	201.083	146.582	234.886	199.994	475.806	15838.4	20830.5	27400.3	1466.35	17761.8	1324.9	18029.4	5.44237	1	199185	80965.6	40684.6	606.775	15145.1	108.643	124128	81471.8	209.001
IQSEC3	1	1	4.12295	1	1	1	1	10.0515	9.67702	5.74923	25.262	18.2737	9.03907	1	1	217.269	32.8826	1	6.34137	1.5135	385.288	66.5283	12.9684
IRX3	1	1	1	1	1	1	1	1	1	1	1	1	56.8599	2255.3	1	1	1	1	1	1	1	1	1
ISLR	1	1	1	1	1	1	1	1	1	1	1	1	8685.8	1	1	1	1	1	4.0431	2.75042	1	1	1
ISM1	1	1	1	1	1	10.0827	169.154	34.9149	1	1	1	22.1272	14.2765	13.2352	1100.89	372.704	33.5657	10.2194	1	6.05875	104.169	1	28.0383
ITGA9	121.273	1	137.576	1	92.3603	1	1	1	52.6423	19.7688	1	5.71297	124.068	33.3855	1	1	1	9720.97	242.03	300.07	5.69022	1	27.2061
ITGAX	63677	6387.94	60033.3	979.999	258739	43.2113	46.2516	36865.3	42921.9	84162	17361.3	91.7829	2.19488	1	48.3035	259.161	537.288	7959.84	48994.6	54.7086	155.989	4719.33	50049.5
ITGB6	1	1	1	1	2.15891	1	1	2.26822	6.56676	1	1	1	3.29406	7970.04	24.845	1	1	1	1	8.62164	3.41232	8.80932	1.37171
ITK	93.3461	343.295	249.584	86.6495	245.986	26157	34428.4	8135.38	97.3066	118.29	14340.4	37836.2	1	1	44991.8	50565	44593.1	7002.14	154.671	1	54302.3	31472	260.358
JAKMIP1	1	119.654	1	4.34455	1	3269.82	1778.03	727.902	5.89514	1	878.441	2457.37	1	1	645.435	1404.71	2689.9	1	1	1	15.7608	4581.17	1.89648
JCHAIN	384.868	68213	64.9216	4823.17	54.9639	1	1.64701	28.9757	77.5385	48.0864	83.5301	23.8655	22.9306	1	25.8273	48.8645	41.9014	2.23279	1	1	16.7927	38.0782	2.8306
JPH4	1	12.7547	106.24	4.098	1	1	1	1	120.396	216.283	14.0006	1	2.14685	1	41.8691	1	1	2767.79	15.8315	2.37801	1	1	15.5587
KCNE5	31.8848	1	14.9516	1	44.6801	10.649	2.75957	1	17.2008	11.4657	26.8996	1	9.88473	1	1	4.07421	1.52965	1804.32	62.8767	6.45759	6.73701	1	9.83605
KCNH2	3687.7	202.504	1	15.8518	1	1	1	1	16.4246	1	6.25988	145.889	14.1719	45.0988	277.074	220.418	16.9413	367.414	1	4.09547	44.4218	1	1
KCNH8	1	3657.58	1	6074.71	1	1	1	1	6.61366	1	1	1	1	227.118	1	1	1	6.46382	1	2.60209	5.82465	1	1
KCNJ15	134.952	183.925	525.831	16.0929	78294.7	1	1	1	6.61763	1	20.5009	16.7401	1	519.613	37.8693	73.1004	1	1	184.012	100.019	67.6714	105.455	2.78588
KCNK13	1	1	123.822	1	1	1	1	1	981.33	4394.5	6.17991	1	1	1	1	1	1	14.8153	1084.8	1.94325	1	1	2392.14
KDR	1	1	1	1	1	1	1	2.33888	4.94999	7.08963	6.17991	1	540.648	105.551	1	1	1	1	15.6897	127790	1	1	39.8466
KHDRBS2	1	977.244	66.1111	1751.74	1	1	1	1	9.32403	1	11.5198	1	1	1	1	1	1	1	1	1	1	1	2.78932
KIF19	1	32.2404	4.5089	1	3.89065	24.5218	19.2596	1	5.2642	1	174.577	58.3368	1	1	232.941	554.647	2042.5	1	1	136.63	48.6164	1199.73	1
KIF25-AS1	1	11.8665	1	16.3735	1	426.761	1	1	1.3999	4.99866	11.3598	6.24668	1	1	1	34.7804	13.3551	1	1	1	6.26422	1	1
KIR2DL1	1	14.63	1	1	1.94413	1	1	813.381	1	1	5480.38	1	1	1	1	15.745	104.814	1	1	1	1	485.434	1
KIR2DL3	1	71.7377	6.1483	1	1	1	1	1129.85	1	1	4106	1	1	1	1	38.9267	348.311	1	1	1	3.41232	3019.92	1
KIR2DL4	1	1	15.5665	1	3.25742	1	1	14420.1	1	1	1324.72	1	1	1	1	1	6.19502	1	1	1	1	129.331	1
KIR2DS4	1	30.6636	4.6097	1	1	1	1	1881.19	2.92561	1	3153.95	1	1	1	7.42691	42.7767	94.1988	1	1	1	1	2008.17	1
KIR3DL1	1	33.3432	6.67218	1	1	1	1	1847.34	1	1	5035.29	1	1	1	1	79.125	152.293	1	1	1	1	4924.06	1
KIR3DL2	1	44.9019	15.4244	1	1	35.1647	81.3895	1381.36	1	1	6255.03	15.8646	1	1	27.5453	351.311	522.413	1	1	1	6.26422	4086.71	1
KIR3DX1	1	248.668	22.0245	27.2376	1	52.1429	1	6860.22	12.7783	1	55.2542	53.9448	1	1	13.1033	288.113	829.738	1	1	1	252.3	362.118	1
KIT	5205.29	6.20107	5.54195	6.0761	335.546	1	1	4684.67	140.982	10.9062	257.568	15.6625	1186.41	514.078	81.3194	49.0553	1	446817	1	2817.35	29.685	12.2158	1
KLHL14	1	2331.46	1	5066.76	1	1	1	1	12.4351	4.89098	6.25988	1	86.4328	1	1	1	1	1	1	8.07964	1	1	1
KLHL33	108.737	207.677	2.91845	57.6816	1	1	1	28.43	8.40212	1	6.17991	6.97645	1	1	1	167.171	61.5173	1	1	1.5135	470.022	273.985	2.67268
KLHL4	1	1	1	1	1	1	1	1	1	1	14.3522	1	21.3238	19.5133	1	12.0377	13.5103	1	1	4416.24	8.03533	104.507	1
KLK11	1	25.7668	1	1	1	1	1	1	1	1	1	1	1	11769.1	1	37.5191	1	1	1	1	31.7714	40.3308	1
KLK2	1	32.2064	1	22.8807	1	1	1	1	1	1	1	1	1	144470	1	49.9193	3.59751	1	1	1	24.8082	25.7462	1
KLK4	1	1	1	1	1	1	1	1	3.52879	55.2351	1	1	1	15977.5	1	1	1	1	47.6439	1	1	1	93.4102
KLRB1	40.7274	49.5148	54.4367	33.1128	58.5989	7032.18	6709.95	11916.3	25.2332	28.6967	24684.6	1394.05	1	1	9200.31	1131.67	6559.02	14.8153	5.18929	1	48.6164	8308.24	3.85788
KLRC1	1	85.1454	16.5708	3.06001	5.08803	1	1	25151.3	5.57841	1	15628.1	1	1	1	1	939.184	511.711	1	1	1	232.583	17552.6	1
KLRC2	1	13.8217	1.45777	1	1	1	1	3721.77	1	1	2065.55	1	1	1	1	253.56	399.401	1	1	1	102.318	3411.57	1
KLRC3	1	1	1	1	1	1	1	861.99	1	1	4726.98	1	1	1	1	275.648	901.743	1	1	1	104.169	519.72	1
KLRC4	1	1	1	1	1	1	1	693.277	1	1	1104.13	4.90775	1	1	1	2581.1	2973.57	1	1	1	816.365	3923.89	1
KLRD1	121.371	1186.84	205.238	52.5792	315.395	54.5873	57.1786	51947.1	40.1388	15.2331	84168.3	44.1348	2.57193	1.64846	37.4926	3515.08	18102.6	1	21.5087	14.3998	1151.73	76584.9	25.8259
KLRF1	116.818	232.711	114.716	186.148	78.5669	1	1	35043.4	38.7494	30.1557	35459.7	31.7562	1	1	58.4882	53.0053	1024.81	23.9031	15.1494	2.37955	22.7109	3901.13	15.4719
KLRF2	1	1	1	1	1	1	1	235.053	1	1	30.7004	1	1	1	1	1	1	1	1	1	1	1	1
KLRG1	154.91	341.544	95.6103	96.4873	13.3305	1675.73	1363.62	2366.53	143.285	258.809	10918	185.45	20.1181	6.00253	1345.07	6250.67	25025.8	5907.18	60.4295	73.8658	498.472	37925.5	191.98
KLRK1	8.72121	1582.08	166.194	1847.76	67.0071	1	1	1835.49	8.26943	1	31488.8	1	1	1	1	46911.2	64942.1	1	1	1	74011.7	107858	1
KMO	1	3319.26	1543.92	5033.77	14.2807	1	1	1	1415.01	8719.01	39.5994	7.41131	1	6.46513	27.2305	63.3733	2.29875	144.117	3778.03	1	32.7443	69.4833	3627.03
KRT14	1	1	1	1	1	1	1	1	1	1	1	1	1	2526.64	1	1	1	1	1	1	1	1	1
KRT15	1	27.5266	5.40906	1	1	1	1	1	1	1	6.25988	14.2168	1	8373.37	21.0944	22.9689	1	28.2173	1	90.9452	16.8721	23.647	1
KRT17	1	1	1	1	1	1	1	1	30.067	878.356	1	1	28.8437	37126.9	1	316.158	1	1	8.92778	6.93518	2.91234	1	2.86339
KRT19	1	1	1	1	1	1	1	1	1	1	5.39755	1	242.163	59377.3	1	1	1	7719.36	1	665.282	1	1	1
KRT23	1	1	119.709	1	20304.8	1	1	1	1	11.847	1	1	1	169.35	1	1	1	1	3.8821	1	1	1	3.97368
KRT5	1	1	1	1	1	1	1	1	1	1	1	1	58.7508	3472.29	1	1	1	1	1	1	1	5.34669	1
KRT7	1	1	22.3356	1	1	1	1	1	3.64828	7.08963	1	1	357.828	41409.7	1	1	1	1	162.96	12734.9	1	1	1
KRT72	1	1	1	1	1	1	1	1	1	1	1739.87	7.04812	1	1	109.588	527.596	257.56	1	1	1	88.1857	306.603	1
KRT79	1	1	1	1	1	1	1	3.04788	7.13059	259.603	1	1	1	1	1	1	1	150.733	69.1494	1	1	1	2937.41
KRT86	1	1	1	1	1	1	1	1574.8	1	1	259.997	1	1	6.5297	1	1	1	1	11.7786	1	1	14.1057	1
KYNU	354.993	10613.6	16390.1	3547.07	194.042	1	1	1	5828.79	10792.8	146.42	6.66206	11.7188	141.989	13.676	1080.28	28.6808	151.075	50554.3	7.15923	1395.9	1387.15	7116.21
LAD1	1	1	1	1	1	1	1	1	21.2249	33.8063	1	1	1	1203.53	1	1	1	1	1034.26	1	1	1	1
LAMA3	1	1	1	8.07716	1	1	1	15.9268	5.64557	11.988	24.7603	6.10892	668.879	26750.5	1	1	1	36.4717	2485.19	2488.52	10.3804	5.34669	48.9963
LAMA4	1	124.982	2.12509	1	1	1	1	1	2.26366	1	1	105.756	45285.5	124.93	1	140.743	1	25.5791	1	120412	112.105	128.785	1.43817
LAMC1	30.6335	770.305	274.28	3200.73	6.45434	1	1	1	904.195	2234.84	21.8396	1	255620	68142.9	1	1	1	3159.09	6349.44	222625	8.93606	1	4928.74
LAMC2	1	37.4471	4.0734	2.26869	1	9.22467	4.54328	14.6423	1.71321	1	161.226	1	367.321	114920	1	49.9626	1	1	35.8337	618.847	47.1572	76.494	7.30775
LCK	159.91	1736.3	123.23	2730.06	155.066	71040	61177.9	20376	96.4215	118.29	21318.1	31279.3	1	105.219	19887.5	8378.72	9998.31	1	3.26488	7.37848	57368.9	87365.2	14.2673
LCN10	1	3838.73	1	2091.98	1	1	1	1	1	1	6.25988	11.3889	1	1	1	5.05042	1	1	1	2.65382	259.165	1	1
LCN2	4195.51	6.39053	1	1	536.208	1	1	1	1	1	11.2432	1	1	3059.19	1	1	1	1	1.57494	1	1	1	1
LEF1	19.7099	26.6095	18.9976	206.695	23.72	6922.69	11978.2	8903.16	58.8775	74.0755	1421.13	22128.5	69.9247	66.5247	23169.5	24463.4	4670.49	71.7649	3.07921	4.75336	41998.9	6616.09	6.07026
LEF1-AS1	1	46.5008	7.85199	4.73154	1	45.5259	78.9104	50.4551	1	1	1	193.526	1	1	146.614	196.273	33.5657	1	1	1.37144	885.39	121.559	1
LGALS12	71818.9	88.8039	685.059	1	271.16	1	1	1	5.13087	1	1	1	1	1	1	3.55638	1	181.09	1.49064	1	1	3.78556	2.80561
LGALS2	23.5805	59.8898	3395.28	2.26869	6.99382	1	1	1	482.971	149.328	193.718	1	1	1	1	1	1	1	2195.27	1	1	1	124.187
LGALS9C	1	13.8217	63.9517	16.2906	463.5	1	1	4135.57	18.8114	6.88723	1283.44	31.6524	1	1	9.43862	40.147	63.5516	1	60.3667	1.5135	1	85.452	257.131
LGR6	1	22.5621	7.87868	17.4365	1	1	1	5.78328	3.39937	2.04634	3514.06	21.4181	1	24.9271	19.9053	794.016	5949.18	1	1	1	31.7714	6381.57	1
LILRA1	1	1332.46	21360.8	33.0113	13744.2	1	1	1	351.511	287.034	86.0617	1	1	1	1	1	1	1	901.421	1	3.41232	6.96889	226.544
LILRA2	436.346	1005.9	19902.6	73.6787	34843.3	1	1	178.918	2889.09	4400.53	1	1	1	1	4.8375	65.8197	1	6.44345	4794.07	1	72.4246	94.3881	11002.1
LILRA5	1	297.479	25254.2	16.6215	27290.9	1	1	1	455.468	557.613	6.88008	1	1	1	4.60314	20.1174	1	142.887	1814.64	1	15.7608	31.5273	78.9947
LILRA6	1	553.471	11786.7	26.5897	27837.3	17.4493	23.6316	1	822.986	2085.54	1	25.5936	1	1	1	48	13.45	131.065	5496.43	1.37144	29.1413	23.1153	1766.47
LILRB2	1423.06	2974.66	55021.3	119.036	29831.1	1	1	347.77	3339.41	3688.76	399.383	1	1	1	7.48811	40.375	23.9372	240.512	13226	1	32.5853	66.5226	66.3513
LILRB4	16.0341	386.298	7604.54	48.9062	207.848	1	1	10.0515	5073.95	41379	55.2883	1	1	1	7.66793	67.3979	1	152.969	70500.1	1	103.571	86.1603	10502.2
LILRB5	41.2169	60.3272	447.79	11.9012	431.373	1	1	1	434.543	739.95	1	1	1	1	2.39968	16.8337	1	19.3207	323.213	1	23.1412	29.0093	10.7144
LILRP2	1	6.20673	57.3029	1	1	1	1	2538.47	7.14861	18.8324	1	1	1	1	1	1	1	1	1	1	1	1	1
LIM2	1	1	1	1	1	1	1	81.0239	1	1	529.918	1	1	1	1	1	4.89626	1	1	1	1	51.741	1
LINC00276	1	218.056	1	1	1	6.42135	1	1	1	1	1	247.005	1	1	1	403.138	394.269	1	1	1	326.379	440.037	1
LINC00299	2610.77	28.132	73.3498	1	126.509	8.83609	9.89206	333.012	20.3777	6.90525	4191.55	18.2536	1	1	148.825	186.421	481.106	201.1	2.54777	1	11.2571	630.718	2.32217
LINC00494	1	1649.07	1	2227.43	1	1	1	1	6.83512	1	7.50029	1	1	1	1	1	1	1	1	1	1	1	1
LINC00504	493.513	4366.15	24.0881	19.7931	25.4481	787.865	7309.23	536.184	638.591	563.452	458.609	1	1	1	3.74809	3551.99	4073.79	311.538	411.891	5.36021	5115.62	3667.47	503.348
LINC00612	1	1	2.01827	1	1	5.88433	2.47748	1	4.90408	1	452.446	4.14198	15.0061	23.2411	617.019	171.396	84.7722	1161.08	4.98824	3.11304	3.41232	2070.47	2.97659
LINC00624	108.737	664.035	124.024	416.813	1	1	1	1	1	1	153.737	1	1	1	195.855	304.598	1	1	1	1.40187	508.729	672.67	1
LINC00670	91.2779	765.078	1	1	1	1	1	1	1	1	6.17991	1	1	1	1	365.972	1	1	1	1	754.9	576.695	1
LINC00861	96.8693	98.7985	37.3289	5.97446	27.3478	2106.26	7688.09	386.547	19.6978	23.6984	15469	7986.89	1	1	13515.8	7058.15	7049.98	1	1	2.30057	11337.3	7765.12	3.2104
LINC00877	746.155	412.415	3563.71	143.912	5671.5	6.04325	1	1	148.345	25.2178	44.6392	5.91871	1	1	1	1	1	744.146	22.2233	1	1	1	44.7289
LINC00892	16.891	1	1	1	1	3789.42	769.674	5805.15	1	1	40.0017	155.704	1	1	1106.43	441.819	271.035	1	1	1	6.26422	174.771	1
LINC00926	183.746	29809.2	191.359	48389.8	126.624	79.3609	74.2688	36.3429	276.051	260.431	85.158	104.522	4.52857	4.03379	217.128	399.865	200.563	337.099	192.302	125.009	143.134	207.468	67.5707
LINC00996	520.066	729.149	43.7432	71.9285	2.81003	52.8057	2.71264	1168.73	17.2543	8.28893	3419.41	6.7512	1	1	87.5574	174.14	99.644	19.0201	422.833	1	121.616	194.428	16.5254
LINC01010	17.7441	1	23.0576	1	5.18303	38.9495	1	1	90.2644	3366.73	7.50029	1	1	1	1	17.7346	10.5243	74.403	1235.76	1	1	11.6658	10037.2
LINGO2	1	1	1	1	1	1	1	90.5888	1	1	1432.27	1	1	1	1	1	1	1	1	5.92671	1	117.393	1
LIPN	1384.14	48.5604	1833.12	11.146	2060.86	14.0276	1	1	10.1826	42.3368	1	39.5316	1	1	1	1	1	111.055	1	1	1	1	6.94161
LMO2	2138.85	125.961	4978.88	153.806	4935.68	1	1	5.47038	5306.2	4850.97	49.8791	1	37.4767	90.4781	1	1	1	749.666	2414.86	4052.1	1	1	5438.44
LOX	1	6.18	1	9.74116	1	1	1	1	14.2594	1	6.17991	1	31834.7	838.136	50.8365	12.27	1	142.887	9.02857	7193.51	2.91234	59.9755	1
LPL	31.395	1	212.25	1	1	1	1	1	307.751	23693.7	1	1	7442.93	1	1	1	1	1	14934.8	1.36427	1	1	107192
LRRC25	28825	2954.3	21858.7	279.608	49712.4	21.86	36.2136	241.072	3704.19	2502.94	356.735	5.91967	1	1	3.37133	51.3809	18.2029	455.322	3506.64	1	61.3081	33.7613	5165.5
LRRC26	1	1	1	1	1	1	1	1	1	1	1	1	1	13091.7	1	1	1	1	1	1	1	1	1
LRRC74B	16.391	180.552	8.85671	4.52105	1	1	1.64701	593.487	6.96627	1	217.808	1	1	1	3.33083	251.849	188.756	8.32761	1	1	211.271	205.677	1
LRRK2	8409.39	7573.25	30650	7600.67	275503	1	1	104.843	4879.17	1209.96	270.584	5.02785	574.155	25.0441	28.2196	22.679	13.45	267.038	11594.1	360.42	30.5216	7.55283	1919.77
LRRN3	1	79.1009	8.09823	27.5687	1	5.70435	132.175	116.187	7.64938	11.4751	73.7321	1535.91	979.051	11.8096	537.711	317.481	57.9899	114.475	1	5.36021	24777.4	629.193	1.38887
LTA	1	332.52	17.6745	532.523	46.1258	34959.7	31273	801.629	33.0697	110.779	265.779	1544.28	1	1	377.365	851.979	618.838	7.73061	35.1836	4.74441	798.084	659.917	1
LTB	1	13958.2	388.932	10279.6	12163.6	133297	142422	19192.3	1083.84	235.964	2791.59	22193.5	1	1	4141.9	8202.81	3932.22	109.305	78.8966	96.7602	6775.84	2509.81	14.645
LTF	12725.5	33.5995	2.39363	8.57321	2468.44	1	1	1	5.2764	6.90525	17.566	1	1	21.092	1	1	1	61.1021	10.1154	5.81619	1	1	5.06367
LUM	1	1	1	1	1	1	1	1	1	1	1	1	200708	263.956	1	1	1	220.332	7.67553	27.9849	1	1	1
LURAP1L	1	1	1	1	1	1	1	1	1	1	1	1	7124.57	3282.83	1	1	1	691.837	1	810.942	1	1	1
LY86	51.6583	3562.4	6862.83	3382.93	45.1149	1	1	6.59515	2643.49	2149.86	235.693	9.92989	1	1	1	10.8733	1	14.8153	2031	1	52.2857	7.55283	1555.49
LYZ	25258.3	33495.9	1.04752e+06	708.982	91695	337.937	405.624	890.588	70225.4	91730.3	8127.44	67.5458	1	6.15432	148.141	94.0151	88.0589	2859.02	152537	1.97601	237.89	115.951	208950
MAB21L3	1	30.268	18.4139	1.77147	521.924	1	1	223.571	206.546	1	51486.9	30.1101	1	421.689	12.8622	19.8329	1	1	33.1829	1	32.7443	39.8446	5.47928
MAFB	91.2779	150.998	27956.2	67.7041	850.389	1	1	43.5788	2727.23	3500.67	164.368	1	2375.79	2742.76	1	1	1	264.026	9506.03	153.805	6.26422	1	4847.73
MAL	9.8569	66.199	1.45777	1	13.1558	7482.88	10149.7	763.694	28.9989	212.929	14.3522	5638.64	268.021	1	6768.07	3030.1	420.614	1	1	1.63595	5004.91	717.303	6.95366
MAL2	47.3272	1	1	1	1	1	1	1	1	1	1	1	3.52402	24792.3	7.84626	1	1	1	1	6.82414	1	1	1
MALL	31.0926	98.6751	8.52933	1	1	9.54117	12.8412	1	7.21918	1	1	1	2500.04	6608.05	19.9491	83.7359	1	1	10.8823	24799.5	43.1138	54.2914	22.6409
MAOA	1	1	28.1861	1	12.8276	1	1	1	339.296	16623.4	1	20.6748	2376.04	21296.3	1	4.10214	1	1375.19	1531.51	958.911	1	1	1513.99
MAOB	1	1	1	1	1	1	1	2.33888	10.2791	31.4481	1	1	57.9907	14.8598	1	1	1	14808.4	10.2727	1	1	1	1
MARCO	1	1	2877.85	1	2.9893	1	1	1	536.776	3859.92	12.6997	1	1	1	1	1	1	180.634	3267.46	1	1	1	7442.95
MEFV	226.695	217.634	9016.41	23.3301	51034.4	105.356	115.617	9.12927	378.439	152.44	46.502	12.3241	1	1	93.8667	123.947	10.3787	4.86803	2385.2	1.3921	120.041	135.401	63.7477
MEOX1	1	1	1	1	1	4952.06	2829.38	1	1	1	1	853.365	1	1	217.519	826.885	97.1822	1	1	7.76964	200.271	15.4809	1
METTL7B	1	1	9.55933	8.4299	1	1	1	1	18.6199	260.604	1	1	1	1	1	1	1	1	550.647	3.23962	1	1	3910.3
MFAP4	31.395	1	87.365	1	12.961	1	1	1	11.3604	1	1	1	17703.5	68.7097	38.4954	60.375	16.5721	31.9477	13.0991	1	1	1	11.7216
MGAM	1184.88	6.20107	887.674	43.9242	193355	9.13203	1	182.03	19.8561	17.8654	1754.98	1	1	1	1	1	76.2141	39.6803	119.639	1	1	1	4.5325
MGAM2	1	1	2.27616	1	4896.18	1	2.10364	1	12.1225	1	4.6366	1	1	1	1	1	1	142.067	6.47847	1	1	1	1.77774
MIR1282	1	1	1	1	1	1	303.894	1	1	33.4289	1	1	1	1	1	1	1	3239.37	1	1	1	1	1
MIR181A2HG	1	1	1	9.79418	1	1	1	1	1	1	1679.29	1.60343	1	39.4942	1	1	1	1	1	32.1753	8.3804	1	1
MISP	1	11.4021	1	1	1	1	1	1	1.9734	1	8.27321	1	2.19744	2690.67	1	17.9119	12.6966	1	1	1	6.12857	11.179	1.37171
MLC1	201.083	26.6435	544.394	16.0679	88.7996	1	1	9339.3	30.4208	6.5942	8180.84	6.54694	1	1	1	121.429	102.764	4425.45	6.34137	1	93.3143	1900.5	14.2364
MLPH	1	27.0005	1	1	1	1	1	1	27.0554	56.8172	6.59998	1	631.866	3166.75	32.9419	16.8337	1	10542.4	147.16	6.66198	32.5853	57.2515	169.051
MME	309.848	164.445	191.903	658.173	189609	1	1	1	83.8175	91.6878	24.7603	8.16998	1097.9	9894.2	55.837	27.9378	23.9372	1965.14	642.885	1710.51	77.9286	317.274	6566.33
MMP1	1	1	1	1	1	1	1	1	15.3636	174.491	1	1	1	1	1	1	1	1	63.0728	64673.5	1	1	5.39492
MMP12	1	1	1	1	1	1	1	1	67.1909	28034	8.27321	1	1	1	1	1	1	1	199.006	1	1	1	29.6161
MMP14	1	33.3432	423.445	87.9827	30.3145	9.69629	1	10.981	1101.68	20856.9	1	52.3597	294.196	85.7513	64.4027	273.411	99.0233	567.119	115440	32441.2	6.12857	12.2158	17023.1
MMP19	1	1	146.496	1	1	1	1	1	612.094	6079.22	38.3414	6.24668	1972.75	26.8384	250.509	1	1	118.43	10546.7	87.2996	8.3804	1	10433.8
MMP2	1	1	1	1	1	1	1	1	61.8171	99.3167	1	1	90542.2	978.337	1	1	1	260.158	1017.05	21118.7	1	1	525.008
MMP7	1	32.3147	1	9.36785	1	1	1	1	12.6268	140.55	1	24.4234	1	12072.1	1	24.494	1	1	70928.3	26.1103	52.2857	40.0466	558.618
MMP8	1247.67	1	1	1	457.892	1	1	1	8.42409	15.5462	5.48569	1	1	1	1	1	1	43.5483	61.4377	1	1	1	732.239
MMP9	647.467	13.4998	153.823	13.4144	57085.1	24.7728	53.2923	37.206	366.329	8231.33	23.7233	30.0821	1	292.422	30.1889	31.1945	7.70655	1508.55	401839	2.41938	8.3804	1	111858
MMRN1	170.301	1	1	323.703	1	1	1	2656.19	6.22612	1	126.459	391.882	1	1	89.2724	1	1	1	1	108552	1	1	2.66086
MNDA	32117.2	2989.55	36656.9	379.626	471723	1	1	43.5788	8083.73	11946.2	1245.16	1	1	4.43487	9.31109	18.8731	63.6825	39.2468	9532.9	1.52003	6.26422	16.6391	11949.9
MOXD1	1	353.716	1	389.729	1	1	1	1	6.28343	1	1	1	9066.34	68.1029	1	1	1	1	7.01345	7.11583	1	1	3.4669
MPDZ	1	1	1	1	1	1	1	1	1	1	66.4589	1	5590.79	3582.73	1	1	1	6539.85	4.40578	15461.9	1	1	27.8828
MPEG1	2898.66	14753.4	145951	13060	34676.6	1	1	43.5788	19247.1	10761.2	726.67	69.9595	1	1	46.6069	54.4768	21.943	443.57	4423.51	1	64.4885	36.5379	1158.18
MRC1	1	1	170.605	1	9.81947	6.11429	1	1	1883.31	103302	6.88008	21.3898	6.82511	1	1	2.62017	1	20.3402	1525.21	27.0378	1	1	63013.7
MS4A1	224.915	299306	75.6223	212653	76.3167	18.0823	12.6034	9.2896	501.857	243.159	337.229	24.1837	1	1	125.903	696.644	666.26	1	7.36607	1	52.6628	559.55	4.58591
MS4A14	1	368.78	2054.71	234.825	1	1	1	1	232.97	238.496	1	1	1	1	1	1	1	11.8869	775.429	1	1	1	710.748
MS4A2	709.996	105.135	29.4475	1.93125	13.2716	1	1	13.376	6.54591	7.72663	318.179	6.58812	1	1	1	32.5788	1	108205	1	1	27.3211	62.0579	1
MS4A3	2283.61	99.8202	30.7454	1	371.048	1	1	1	7.58174	7.77003	1	1	1	1	1	1	1	313.185	1	1	1	1	1.37171
MS4A4A	1	38.7337	1262.14	5.6401	1	1	1	1	2294.7	4819.69	45.1953	1	1	1	1	1	1	176.371	4295.97	1	1	1	13285.4
MS4A6A	1096.15	1353.28	31564.2	48.378	5387.53	23.685	1	27.6746	17320.5	27147.5	761.205	8.38998	1	1	48.2814	139.973	94.1988	3219.54	188.816	54.1603	52.2857	101.561	1012.74
MS4A7	68.7414	2663.29	23348.9	1973.57	109.046	6.65703	1	28.9757	4878.64	10704.6	645.307	6.22002	5.66871	24.0965	14.2488	43.4375	1	275.838	17287.9	1	62.5429	63.6732	13534.2
MSMB	1	1	1	1	1	1	1	1	1	1	1	1	232.115	610025	1	1	1	1	1	2.69929	1	1	1
MSR1	11.7832	108.256	2937.86	39.9272	13.6095	1	1	1	2188.34	12931.2	29.9687	49.4939	9.73767	1	1	31.9809	1	80.8822	19911.1	70.0402	58.8958	42.3205	78880.1
MT1A	1	1	1	1	1	1	1	1	1	1	1	1	6167	149.311	1	1	1	1	129.957	21.5314	1	1	1
MT1G	1	1	1	1	1	20.0734	21.2088	1	14.2383	7.02803	1	11.0171	6.58703	156.892	1	12.2059	1	45.6671	13096	1	1	1	534.063
MT1H	1	1	1	1	1	1	1	1	1	1	1	1	1	24.0965	1	1	1	32.3332	7964.08	1	1	1	355.83
MT1M	1	1	1.54714	1	1	1	1	1	1	1	1	1	5265.75	1453.19	1	1	1	1	5661.83	31.2809	1	1	57.035
MUC3A	1	1	1	1	1	1	1	1	1	1	1	1	1	2987.04	1	15.4537	1	1	1	1	1	1	1
MXRA5	1	1	1	1	1	1	1	1	1	1	1	1	13482.2	1221.68	1	1	1	1	2.24277	1	1	1	1
MYBPC1	1	1	1	1	1	1	1	1	1	1	6.94008	1	1	7145.46	1	1	1	1	1	1	1	1	2.46502
MYBPC2	1	145.048	1	613.469	1	1	1	1	6.61181	1	1	1	1	1	1	2.62017	1	1	1.75214	1	1	1	1
MYCT1	2882.33	11.36	8.10714	1	5.79678	1	1	1	1	1	26.8996	6.24451	55.2252	2.88543	1	14.2431	1	1	1	30939.8	6.26422	12.2158	1.82704
MYO7B	178.138	805.882	660.503	2626.28	1853.82	1	1	1	184.485	44.7336	1	4.80097	1	1	5.86818	1	1	1	65.1528	1	6.26422	1	14.8974
MYOM2	1	490.432	86.8706	143.71	27.9819	102.144	51.1169	129.688	65.2044	96.342	6039.59	180.234	114.581	19.3351	70.0541	368.898	780.161	68.7291	73.2583	37.1327	111.706	16285.6	65.6775
MYOZ1	1	1	1	1	1	1	1	1	27.5147	184.063	15.5464	1	1	16.3977	1	1	1	1	236.923	1	1	1	1312.14
NAPSB	234.028	14573.2	7863.81	5688.9	30.2665	1	1	2.26822	3061.92	572.733	125.742	1	1	1	6.1801	3.86596	1	1	281.346	1	16.7927	5.34669	62.4024
NCAM1	1	41.2435	67.1009	12.6801	23.3309	1	1	29529.8	26.7029	5.74923	11312.9	11.9133	182.73	4.12	19.0449	67.0283	1053.13	1	266.917	29.1507	33.8315	1825.97	35.5607
NCF1	46049.4	12658.6	8156.79	9560.81	93596.6	37.614	26.8317	129.489	943.804	1988.31	1	30.9677	1	1	66.9342	92.138	56.5075	345.221	89150.1	1	124.086	96.6593	802.659
NCF1B	13126.9	5500.86	3650.71	6000.33	39737.3	144.449	172.894	28.0657	280.164	420.25	1	32.5442	1	2.71743	69.3883	51.9886	23.1902	44.5476	44457.9	1	83.0572	58.1983	3.27416
NCF1C	29461.7	5276.69	4703.42	5619.35	34693.4	34.5881	24.0158	112.859	575.206	1036.2	1	26.4178	3.73484	33.4287	26.7076	36.5568	18.9111	150.733	45651.5	1.89306	52.6628	13.1503	6.44417
NCR1	1	33.5995	44.5552	2.09036	287.583	1	1	6976.7	7.23123	6.50216	824.08	7.65509	1	1	1	52.963	696.554	1	9.04494	1.5135	10.6493	1072.56	1
NCR2	1	1	1	1	1	1	1	420.582	1	1	1	1	1	1	1	1	1	1	1	1	1	1	1
NCR3	1	1604.65	23.0633	943.053	38.825	1734.55	1167.33	5149.2	29.82	27.2178	4086.46	1008.57	1	1	267.598	894.09	1762.68	11.005	4.27999	1	612.947	6044.32	14.9993
NDUFA4L2	1	55.5202	1	12.3768	2.77218	26.6854	6.96483	1	22.5711	16.9706	1	44.3215	16006	69.1533	1	38.9267	1	173.127	25.3985	2.47601	16.7927	1	2.21826
NEFL	1	1	1	1	1	2669.05	2739.25	1	3.85285	3.80733	1	95.298	1	1	926.174	459.084	47.7163	1	1	1	1	1	1
NELL2	16.4424	1	8.52287	18.8538	7.92891	1132.38	2696.66	2683.46	22.989	24.7462	101.374	223.696	79.639	1	7928.05	4591.69	738.397	314.332	1	11.9911	44062	5608.29	1.77774
NES	1	1	1	1	1	1	1	1	52.3513	701.746	6.17991	1	11279.7	178.295	1	1	1	23.9031	1063.12	96217.2	1	1	1733.07
NETO1	1	107.76	1	732.656	1	1	1	1	13.1498	6.90525	1	1	1	1	1	1	1	1	1	1	1	1	1
NEURL3	1	1	1	1	1	1	1	1	21.2632	150.762	1	11.1949	1	492.835	1	1	1	1	2657.56	4.83758	8.23697	1	30.5458
NFAM1	2736.55	901.781	32124.5	77.6564	84800.1	34.2429	35.8943	214.397	3378.72	5233.86	241.984	15.9838	1	6.65009	21.4626	40.2124	15.5098	608.281	18721	1.37144	32.3602	26.6703	6578.48
NFE2	19273.4	666.736	4980.94	9.28624	31222	1	1	1	511.468	265.41	47.2052	1	6.39296	5.96712	1	1	1	2247	12.9043	1	1	9.28103	126.626
NFIB	9.8569	5.42111	4.05795	1	1	1	1	32.2073	1	1	124.505	1	4105.36	9330.22	7.41933	8.03481	4.25657	1	1	31484.9	8.3804	15.4809	1
NKAIN2	1	1	1	1	1	1	1	1	1	1	6.94008	1	1	1	1	1	1	3943.64	1	1.71186	1	1	1
NKG7	782.773	453.556	666.841	115.994	236.079	1275.88	662.912	50967.8	200.834	92.2789	80985.5	94.6146	1	1	605.505	19928.3	134677	42.2637	924.251	1	281.455	51843.7	28.8871
NLRP3	278.038	483.949	48417.7	194.647	9461.5	590.341	558.939	332.584	3424.32	3850.76	221.582	11.6853	1	1	629.178	218.719	95.4404	74.1108	2171.35	13.7934	664.389	207.343	1504.98
NME8	704.251	6.42639	540.149	1	1332.43	1	1	38.3032	179.564	212.129	3042.56	1	1	1	1	24.6115	218.609	127.45	157.897	1	1	270.127	121.966
NMUR1	1	65.6864	35.9483	3.08705	27.358	51.4594	10.3815	1702.73	6.39277	1	8868.82	73.0639	1	1	40.1791	228.543	888.174	313.185	1	1	53.6422	3154.53	31.138
NOG	1	11.9755	15.1881	1	1	1	47.8937	1	1	1	1	156.411	1	1	96.1707	19.5652	1	1	1	1	461.292	66.1641	1
NOVA2	1	26.9	3.55964	9.36111	1	1	1	1	5.85924	1	20.5009	99.3742	25.3891	1	1	30.5926	1	1	1	5177.23	40.6803	45.6779	1
NPAP1	16.0341	138.054	7.32865	1	1	1	1	1	1	1	1	1	1	1	1	581.512	506.616	1	1	1	723.182	559.55	1
NPNT	1	1	1	1	1	1	1	1	2.49578	1	1	1	7297.55	6905.45	1	1	1	1	1	5.84493	1	1	1
NPR1	1	1	1	1	1	1	1	1	116.99	2286.17	119.668	1	1	1	1	1	1	1	359.965	847.405	1	1	2437.54
NR0B1	1	1	1	1	1	1	1	1	1	1	1	1	1	1	1	1	1	801.188	1	1	1	1	1
NR2F2	1	1	1	1	1	1	1	1	1	1	1	1	15152.4	1665.67	1	1	1	1	1	4532.95	1	1	1
NR5A2	1	71.7377	12.8743	3.42463	3.93343	1	1	1	1	1	15.5464	7.65509	5.5874	2.3657	1	69.6125	1	2785.27	1.60456	1678.52	32.5853	98.5663	1
NTN4	1	1	1	1	1	52.3187	107.072	1	1	1	1	4.88965	5464.89	10315.8	140.812	74.0103	276.227	1	1	38255.2	1	160.159	1
NUTM2F	1	1	1	1	1	1	178.938	1	1	1	1	1	1	1	11.8782	1	1	1	1	1	1	1	1
OCSTAMP	1	1	1	1	1	1	1	1	27.0319	2034.84	1	1	1	1	1	1	1	1	567.194	1	1	1	1661.59
OLIG1	13557.7	1	461.144	1	249.215	1	1	1	1	1	1	1	1	1	1	1	1	1	21.5167	1	1	1	25.0898
OLIG2	3910.51	1	15.3661	1	12.6714	1	1	1	1	1	1	1	1	1	1	1	1	1	36.0219	1	1	1	2.60171
OLR1	271.614	71.0769	251.573	5.37197	220.993	1	1	1	354.116	11187.4	1	1	1	1	1	58.5388	1	44.5476	2166.21	1	67.4236	83.8439	150.225
OR51E1	1	1	1	1	1	1	1	1	1	1	1	1	386.191	7546.07	1	1	1	1	1	1	1	1	1
OR51E2	11.1317	44.466	1	1	1	1	1	1	1	1	7.50029	34.435	1	52675.6	1	61.3388	4.25657	1	1	1	32.5853	58.0325	1
OR6T1	1	1	1	1	1	1	1	1	1	1	516.468	1	1	1	1	1	1	1	1	1	1	1	1
OR8D2	1	1	1	1	1	1	1	1	1	1	1	1	1	1	1	1	1	308.919	1	1	1	1	1
OSCAR	226.805	157.009	6551.97	16.3087	9433.42	7.47571	12.0309	1	3680.36	7653.1	107.272	1	1	1	1	45.3483	36.2214	35.3547	9581.19	2.24361	18.211	67.3488	2817.19
OSR2	1	32.3147	128.146	1	1	1	1	14.3602	1	23.4872	1	1	12737.1	1394.49	1	1	1	1	45.9631	2.12173	1	1	2.52626
P2RX1	27904.9	1072.42	12704.5	4710.59	16361.5	1	1	5.47038	1907.98	4265.17	49.7658	1	7.30293	1	7.55077	1	1	15176.3	530.829	1	23.948	6.96889	1528
P2RY13	24813.4	381.484	9376.53	62.2878	68197.2	1	1	9.14443	486.367	484.814	231.907	1	1	1	1	1	1	31.9443	199.982	1	2.91234	1	432.239
P2RY2	20193.2	1	1731.47	1	506.794	1	1	1	146.985	132.856	27.2994	1	3.39489	88.98	1	1	1	11.4444	479.899	123.289	1	1	229.594
P2RY6	1034.43	34.9692	190.529	1	35.7455	1	1	1	737.19	743.633	28.1397	25.5002	1	1	1	21.6351	1	1	1051.28	6.88975	17.8863	33.365	29.1009
PACSIN1	27.5707	50.9992	6.65079	6.9868	1	1	1	3148.82	7.29819	1	68.5535	39.1668	1	1	168.473	726.886	198.711	1	1	1	14.3864	366.092	1
PADI2	28644.2	190.105	5075.46	45.3769	87964.4	1	1	1	1412.43	106.564	95.6373	6.97645	9.88473	291.079	1	12.1543	1	15980.4	2741.41	7.37854	8.93606	7.35783	858.944
PADI4	1	234.601	6129.5	44.4729	47069.4	1	1	1108.66	69.4116	14.1089	510.921	25.9606	1	1	14.0058	31.003	9.14142	161.08	8.64073	1	262.99	72.7207	7.42777
PALMD	16.891	24.5094	1	1	1	1	1	1	1	1	1	34.9912	138.96	1550.51	1	22.3734	1	19.4389	1	10998	16.8721	30.4929	2.31791
PAMR1	1	4.6585	1	1	1	1	1	1	1	1	1	1	13691.3	73.9105	1	1	1	1	1	10.1905	1	1	1
PAQR5	1	44.342	11.9777	1	111.329	1	1	1	19.4142	52.3444	6.25988	1	344.923	178.212	1	63.0231	1	12148.4	1497.66	9.33549	56.5525	55.3339	6317.34
PAX5	16.4424	18177.9	43.7531	38790.6	103.336	1	1	254.121	114.794	76.1943	218.118	6.43219	1	1	11.7466	30.2731	6.19502	1	119.258	1	68.5451	36.1299	2.93894
PCA3	3.11668	13.5259	1	1	1	1	1	1	1	1	1	11.3608	1	12342	1	3.59987	1	1	1	1	8.93606	9.28103	1
PCAT4	1	1	1	1	1	1	1	1	1	1	1	1	1	2310.65	1	1	1	1	1	1	1	1	1
PCDH18	1	1	1	1	1	1	1	1	1	1	1	21.7779	6273.59	1	1	1	1	1	1	237.127	1	1	1.56854
PCDH9	61.1364	1288.14	86.431	19015.7	14.3607	1	1	321.096	98.0238	27.6881	172.518	24.9058	3155.3	58.6682	70.5202	81.074	17.2828	328.829	11.5395	2286.52	64.4885	121.772	5.94953
PCP4	1	1	1	1	1	1	1	1	1	1	1	1	7879.41	129.269	1	1	1	1	1	1.40187	1	1	1
PDCD1	1	26.6435	12.7476	3.18072	1	3104.73	1786.43	1	52.1846	141.335	1	896.459	1	1	813.982	1740.88	1669.3	1	59.6295	1	58.9065	833.237	25.4201
PDE3A	47.3272	11.9755	34.6954	1	2.90118	1	1	1	2.47501	1	1	1	5112.42	69.1431	1	21.1774	1	13478.2	1	3321.22	6.12857	8.77636	3.14753
PDGFRA	19.7099	17.2792	14.2921	1	7.56632	1	1	1	15.7919	54.7102	1	6.22002	30713.4	32.2511	1	9.13032	1	1279.53	953.713	82.7438	15.7608	26.0236	466.882
PDK4	21548.4	98.7985	6409.37	237.933	789.329	1	1	512.81	779.144	19.1376	164.453	1	1226.94	1129.69	1	1	1	178.358	73.953	5438.74	1	1	2109.25
PDPN	1	37.4075	1.52654	1	1	1	1	1	1	1	14.0006	1	1590.99	1291.71	1	56.789	1	4.86803	3346.91	1	30.5216	55.7114	1217.94
PDZRN3	1	1	1	1	1	1	1	1	1	1	6.94008	1	4148.45	1385.94	1	1	1	1	1	3.67697	1	1	1
PGBD5	19.7099	46.5008	30.6166	3.95285	1	1	1	9.85604	39.4823	25.2178	6.17991	1	1	1	6.35625	68.5903	68.4044	4241.33	155.171	2.84484	37.902	53	891.976
PGLYRP1	6074.78	1	7.97592	1	7681.32	1	1	1	1	1	2.87632	4.84767	1	1	17.6901	1	1	10.759	1	1	1	6.7544	1
PHOSPHO1	10583.2	385.142	275.823	15.8518	40517.4	1	1	24.9164	73.3015	974.254	40.0261	16.0119	1	1	69.4194	56.4307	20.5394	1	35.5961	2.07373	11.5284	202.976	341.548
PI3	1	1	1	1	5542.28	1	1	1	1	1	4.25014	1	1	240.043	1	1	1	1	6.9111	1	1	1	1
PID1	9.8569	137.508	5669.92	4.34455	9.43639	1	1	1	39.2796	5.47593	44.6392	1	1231.06	321.743	1	3.55638	1	58.2578	104.037	8.50796	1	6.60789	273.687
PIGY	1	1	1	1	2.19143	17052	17825.3	71.9436	1	1	4600.1	1	1	1	1	1	1	4275.17	1	48.8301	1	1	85.6252
PIK3R6	57594.2	1725.97	1085.44	85.2104	1186.44	8.96938	13.6309	589.444	1052.75	1767.4	123.556	16.2292	1	1	87.7578	231.021	144.472	10215.6	560.585	1.63595	98.4429	697.264	1528.53
PKD1L2	21.2633	264.265	6.28401	1	1	1	1	1	3.39393	1	30.6669	1	1	1	266.761	197.18	1	1	1	1.40187	288.836	293.846	1
PKP1	1	1	1	1	1	1	1	1	1	1	6.17991	1	14.3985	2448.38	1	1	1	1	1	5.58646	1	1	1
PLA2G2A	1	1	1	1	1	1	1	1	1	1	1	1	1	72310.5	1	1	1	1	1	1	1	1	1
PLA2G7	1	207.463	2579.3	3.1379	12.364	1	1	12.6905	3086.73	30517.5	48.5206	24.4601	1	558.215	1	1	1	607.933	37741.6	1	37.902	20.8192	26434.3
PLAC4	320.564	151.22	1	39.8237	1	7.40737	13.2625	1	8.61107	1	1	32.456	1	331.281	44.6841	65.7751	45.7557	4972.54	1	7.70616	37.902	50.9453	1
PLAT	18.7138	27.0336	5.50037	1.79132	2.88827	92.8618	102.044	1	43.4438	157.637	31.8136	68.408	7270.74	3228.78	214.92	27.0697	4.25657	38499.5	55.723	3852.26	27.3211	43.7752	2.97173
PLAU	21.2633	1	203.517	5.78725	1381.02	1	1	1	1029.24	76623.9	1	40.3497	3391.67	6612.45	1	1	1	2097.26	3652.6	4360.35	1	1	3001
PLD4	15583.5	7181.08	1781.08	2787.05	42.5506	1	1	1	839.551	369.098	15.5464	8.864	1	1	7.17922	1	1	1	57.47	1	2.91234	8.24045	171.411
PLEKHG7	1	1088.8	1	49.393	1	1	1	1	1	1	20.5009	12.3473	1	401.34	10.224	1	1	74.1108	1	1	3.41232	1	1
PLS3	1	1	4.37528	1	1	1	1	1	12.1858	6.66761	9.51002	52.1284	28082.5	19643	1	27.9636	1	1	118.881	68804.2	1	1	25.1524
PLSCR4	1	1	1	1	1	1	1	20.6107	6.34789	1	16.7796	1	5051.57	343.114	1	1	1	657.226	30.0983	11538.4	1	1	3.87531
PNOC	1	2224.27	89.9246	1614.38	1	1	1	1	27.6808	7.23216	1	1	1	1	1	1	1	1	4.06504	1	1	1	12.2988
POSTN	1	1	1	1	1	1	1	1	1	1	12.7602	1	31667.4	244.521	1	1	1	1	1	2573.53	1	1	1
POU2AF1	17.7441	17217.9	29.4613	8039.24	15.0592	121.65	133.906	1	180.846	53.9166	21.1102	250.069	1	1	252.241	122.565	91.776	1	1	1	139.361	146.778	1
PPBP	3884.84	297.636	306.224	104.953	71.3084	1	56.2104	1	7.14408	13.1793	413.916	1	1	1	1	7.6068	1	1	53.582	1	1	1	10.3982
PPP1R3C	1	1	1	1	1	1	1	1	1	1	1	1	11054.7	1981.82	1	1	1	49.795	3.13115	369.448	1	1	1
PPP1R9A	204.709	570.927	16.4186	702.618	19.3939	1	1	8621.88	10.5439	1	1011.21	1	114.097	3503.03	1	15.2383	1	1	42.488	952.86	16.3857	14.0839	100.932
PPP2R2B	1	119.592	34.7981	8.02384	11.4545	206.617	139.254	4525.23	13.9178	37.523	6523	449.404	69.4745	1	731.444	1670.04	1482.55	178.358	1	1	195.886	6022.56	11.441
PRAC1	1	1	1	1	1	1	1.64701	1	1	1	1	1	1	3119.56	1	3.53042	1	1	1	1	1	1	1
PRAM1	787.971	480.757	16698.6	52.9018	12313.6	1	1	1874.47	2401.78	3129.65	196.13	58.6193	1	1	123.666	59.7769	21.0083	40.036	1202.79	1	120.041	81.7214	2903.59
PRAMENP	1	1284.9	1	78.0314	1	1	1	1	8.19592	1	1	1	1	1	1	2.56397	1	1	1	1	1	1	1
PREX2	1	94.2422	14.9557	1	1	1	1	1	6.77118	1	1	1	49.5492	44.8004	6.12297	81.0578	1	1	9.20086	24069.1	47.1572	105.977	3.82177
PRF1	91.2046	1422.44	193.733	104.963	218.444	5966.71	3318.75	64353.1	22.4058	35.1132	86555.5	2948.97	1	1	4177.25	16376.8	123602	157.144	31.6604	1	5389.59	156497	5.56862
PRG2	16.391	1	70.4538	5.26827	2.9893	7.47571	1	1	13.4384	113.448	1	1	1	1	1	11.5611	22.9679	69446.2	83.3912	15.8636	1	1	4612.17
PROK2	1248.83	26.6095	1417.78	16.9687	43391.9	64.4929	1	1	12.9479	7.0576	21.8431	14.5246	1	1	65.21	78.0519	787.725	1	1	1	1	99.2925	4.08914
PRR15L	1	1	1	1	1	1	1	1	6.86823	1	6.17991	1	1	3080.54	26.7135	1	1	10.1603	1	1	16.7927	1	1
PRRX1	1	1	1	1	1	1	1	1	1.71321	1	1	1	18102.3	6.70748	1	1	1	1	52.8329	33.9127	1	1	1.76568
PRSS30P	16.0463	1	21.2834	1	1	1	1	213.13	11.6958	25.7655	1676.1	8.08435	1	1	12.8952	155.183	297.03	21.3187	21.7473	3.73523	58.3701	733.418	32.8383
PRSS33	66496.8	1	1	1	5.41655	1	1	51.8021	6.57207	18.1148	1	1	1	1	1	1	1	1	1	1	1	1	2.67422
PRSS41	2271.03	1	1	1	1	1	1	1	1	1	1	1	1	1	1	1	1	1	2.20912	1	1	1	9.82226
PRSS8	61.79	19.5397	15.507	6.37578	22.9148	1	1	1	6.21322	1	11.5198	12.5024	1	6285.92	44.6458	45.3519	20.8838	11.005	5.04087	1	27.3211	48.7774	2.21826
PTAFR	133850	2671.7	15050.6	367.526	81734.9	44.3983	51.4693	866.359	5994.16	12105.7	863.079	71.8685	1	58.6682	69.9552	87.9332	33.099	20613.8	39445	15.8364	104.169	219.135	15417.4
PTGDR	64.9129	13.8217	8.39723	2.79768	26.0997	103.494	103.747	11107.4	7.90959	6.9077	14694.8	1	1	1	165.842	790.546	2249.05	10.2194	1.76955	1	159.986	5114.19	1
PTGDR2	65868.2	17.2792	73.3071	10.8176	33.0531	1305.44	352.492	2.40484	18.2241	1.8747	1	35.9931	131.522	1	34.6468	1332.04	263.717	437.28	6.93448	2.07373	10.5617	1	2.5533
PTGER3	46.1389	9.65465	7.1159	16.0679	5.2651	1	1	123.214	103.329	86.106	14.0006	1	217.694	13.1015	1	1	1	8673.86	3.93393	4.26814	8.93606	8.77636	2.97659
PTGES3L-AARSD1	1	1	1	9.18934	4.58221	1	1	1	1	1	1	1706.31	14.7199	14.0805	1	1	1	1	1	16.3161	10.3804	1	15.2168
PTGS2	616.641	319.32	15559.1	72.7029	167484	1	1	43.5788	415.388	6133.1	41.2752	6.09745	2462.18	5376.2	1	3.59987	1	88665.2	11549.9	2083.25	3.34511	8.80932	123.968
PTPRB	8.94548	938.33	6.7962	35.8536	4.04286	14.3015	12.4238	1	11.6514	1	428.814	7.36916	214.956	143.898	19.1363	25.6447	1	2028.78	10.7422	51564.6	24.8082	40.1677	10.2828
PTPRCAP	1	9473.67	313.673	8979	198.911	55652.3	37549.1	19596.4	128.036	189.484	16270.2	15937	1	63.9107	6196.89	9704.1	11256.9	28.2173	29.333	15.8288	7860.49	17807.8	102.815
PVRIG	102.317	2096.5	25.5625	889.735	34.6579	4518.6	4080.82	9.2896	23.5394	74.0978	2420.42	111.703	2.55624	1	92.3803	6163.03	7837.86	60.5562	4.0842	1	3289	8999.1	87.0672
PXDC1	1	310.695	76.842	92.6049	125.443	66.1593	1	2.33888	1970.28	12376.6	1	12.6165	1	1	1	1.81008	1	175.842	5076.82	1	2.91234	1	1638.19
PXDN	1	24.5094	1	53.5177	3.69805	1	1	82.3157	24.5521	1	62.9807	1	54580.3	10932.4	15.0082	56.0066	21.8942	1	1	78466.1	103.571	319.859	2.24237
PYHIN1	80.0316	2239.5	102.014	419.122	49.7008	1378.65	1402.24	6939.79	66.7302	24.9723	23044.9	7220.27	1	1	6029.93	3853.89	9363.26	1	42.7308	1	659.693	15899.1	140.212
PZP	1	27.0336	1	1	1	1	1	54.3493	7.13134	4.99866	446.664	35.507	1	1	485.351	842.745	16.9413	8013.89	4.04338	38.574	88.2967	3719.6	12.3134
RAB27B	382.383	16.5784	39.7323	12.2399	13.6882	34.6054	26.0813	1894.9	22.1337	8.99732	2613.16	6.48957	81.3878	4514.84	303.124	345.739	547.775	136994	1	10.2059	1	882.923	1
RAB42	46.1023	54.9053	23.4334	4.72365	20.7371	12.3141	23.8499	22.0364	554.828	400.428	598.074	1	1	1	1	40.9598	1	20.518	872.71	47.273	40.6803	62.3882	3458.62
RAB44	10223.8	41.8901	1637.24	23.1885	99.7504	19.2885	1.62905	209.908	32.8746	16.0016	30.0928	4.14198	8.05715	1	1	1	1	2904.78	10.664	3.22896	1	1	4.11764
RAMP1	9.08741	1	1	1	1	6.95222	19.2949	347.138	5711.38	28310.7	594.295	8.69533	525.193	204.74	1	1	10.7697	1	225.031	1	1	24.9071	463.731
RCAN2	1	1	1	1	1	1	1	1	4.29846	1	1	13.8226	16393.4	1395.56	9.4593	215.242	436.294	1	26.4572	40.6055	1	430.513	1
REG4	1	1	1	1	1	1	1	1	1	1	1	41.2584	1	1	1	45.3418	1	1	1	1	429.063	1	1
RGS13	151.463	282.804	82.1968	75.4244	6.99382	1	1	18.8815	20.7567	17.844	24.2781	6.97645	1	1	9.57754	136.959	51.2174	9524.68	3.48884	1	406.922	345.875	6.44446
RGS18	41194.4	457.393	7767.03	63.7294	30824.1	16.6722	1	369.312	1022.53	418.975	502.758	1	1	1	116.252	48.9044	14.4131	4120.72	24.4327	1	8.3804	86.9026	362.514
RHOJ	1	37.4471	1	1	1	1	1	1	1	1	15.5464	21.3143	1266.99	8.61337	1	38.8782	1	1	1	11376.1	42.0286	35.461	1
RIPK4	1	1	1	1	168.256	1	1	1	1	1	1	10.9575	1	3804.69	22.0977	54.0695	1	1	1	1	83.2304	1	2.15455
RN7SK	1	7.26294	143.055	368.302	3.6173e+06	1	4.94865e+06	25.3401	14.7629	1	18.8202	144.961	1059.01	2231.04	18.8561	1	8.77514	84.2938	1.19433e+06	1.19235e+06	48.378	8.24045	1.3537e+06
RN7SL1	1	132.522	467.239	211.134	3.33473e+06	1	2.68006e+06	51.5636	1	1	1	108.398	767.142	2447.49	201.876	10.9815	302.702	52.4124	3.72281e+06	2.88777e+06	262.557	221.769	3.76816e+06
RN7SL2	264.423	153.026	611.619	628.594	9.28343e+06	423.093	2.34413e+06	56.1711	462.559	1	6.25988	138.063	1020.53	2010.4	170.633	334.793	285.932	1	3.7222e+06	2.35483e+06	303.586	223.563	2.35124e+06
RNASE1	1	1	57.1279	1	1	1	1	1	633.491	8924.68	13.0386	1	5.02693	2.33296	1	1	1	1	1577.6	4082.03	1	1	14238.4
RNASE2	10466.7	11.4021	1312.28	2.49339	75.4434	1	1	1	67.6196	1	66.7919	1	1	1	1	1	1	49.795	13.8604	1	1	1	113.625
RNASE3	2030.23	1	40.1261	1	45.6965	1	1	6.59515	6.14338	1	1	1	1	1	1	1	1	19.4389	1	1	1	1	4.74373
RNASE6	560.238	3574.58	6088.61	3235.6	2268.99	15.8806	62.3096	494.307	10685.4	14504.7	274.878	1	1	1	70.347	166.139	80.7066	293.443	1588.55	7.94635	15.7608	22.7582	7678.28
RND3	1	1	1	1	1	1	1	1	16.7997	116.035	1	1	23333.1	10842.9	1	1	1	55.1833	1762.47	8693.64	1	1	418.207
RNF165	9.08741	71.5282	32.1417	1	20.1896	22.6854	13.144	4734.49	6.67314	1	4125.6	19.8345	11.9671	316.423	81.0304	96.0236	81.0333	468.207	4.72261	1	104.326	132.143	8.65683
RNF212B	16.391	1	1	1	1	1	5.81526	1077.64	10.7366	16.5639	896.612	1	1	37.6979	6.9508	1	1	1	1	1	1	1	10.1582
RNU1-1	1	11.4021	37.0152	19.4226	61606.4	1	282.235	1	2.53895	2304.98	1	12.543	12.8656	46.2007	11.3602	10.5228	11.6363	1	8461.41	10846.2	11.5284	4.32122	12421.3
RNU1-2	16.0341	11.4021	32.5805	19.4226	61606.4	3.71068	84.7357	1	1	2304.98	7.50029	12.543	36.5389	30.013	11.3602	10.5228	11.6363	1	7067.86	16421.3	11.5284	5.95331	12421.3
RNU1-27P	1	11.4021	37.0152	19.4226	61606.4	1	110042	1	1	2304.98	1	12.543	3.39489	1	11.3602	10.5228	11.6363	1	7067.86	16421.3	11.5284	5.95331	12421.3
RNU1-28P	1	11.4021	37.0152	19.4226	61606.4	1	110042	1	1	2304.98	1	12.543	1	1	11.3602	10.5228	11.6363	1	6242.33	10846.2	11.5284	5.95331	12421.3
RNU1-3	1	11.4021	31.4615	19.4226	61606.4	1	110042	1	1	2304.98	1	12.543	1	1	11.3602	6.9641	8.38396	1	8650.67	10846.2	11.5284	5.95331	12421.3
RNU1-4	1	11.4021	31.4615	19.4226	61606.4	1	1	1	1	2304.98	1	12.543	4.28588	1	11.3602	8.23157	8.38396	1	9616.9	16421.3	11.5284	5.95331	12421.3
RNU11	1	1	1	1	1	1	1	1	1	6.70493	1	1	5.44237	11.4851	100.925	1	1	609.334	5.17629	1	1	1	11.1327
RNU4-1	1	1	15.5608	16.9687	7964.59	11.8427	7903.56	1	15.7743	524.172	1	1	1	1	1	2.4724	1	1	130.034	3405.26	11.5284	1	3.20512
RNU4-2	9.8569	1	56.7721	42.2678	39969.4	19.2842	79528	1	23.7451	1994.93	30.7004	2.43304	113.128	141.025	1	8.51207	1	1	1315.39	4015.46	1	1	1741.68
RNVU1-14	1	1	1	1	1	1	670.678	14.2075	1	1	1	6.69879	17.1831	36.8463	1	1	1	3.80279	44.82	31.5108	1	1	8.63415
RNVU1-7	1	1	1	3.48898	9163.25	14.0601	1	1	11.325	2350.4	1	1	1	1	1	1	1	1	6001.07	26378.7	1	1	5505.1
ROBO4	1	1	1	1	1	1	1	1	10.7736	1	6.94008	1	74.1966	1	1	1	1	1	1	40815	1	1	6.35659
RPH3A	14.479	59.5359	1475.86	1	160.94	1	1	1	8.50847	1	24.7603	54.2187	1	1	6.81329	37.9452	1	1	1	1	42.0286	42.2939	4.74373
RPL13AP5	46.1023	22.5621	761.204	1481.63	68.1257	113.317	6091.04	91.3954	41.4871	1	1358.14	6.3182	1	1	14.3917	39.9125	27.9676	1	2571.13	1	37.8496	22.6973	307.721
RPL17-C18orf32	1	73.8942	226.363	80.5301	74.7119	1	73.9127	220.398	1	1	37484.7	35193.5	1	1	12.7807	166.969	143.488	1	11.3021	366.946	169.863	162.045	114.993
RPL36A-HNRNPH2	1	1	1	1	1	1	11.2758	160.277	1	1	14741.8	1	1	1	1	1	1	1	1	12.7749	1	1	2.92024
RPPH1	1	4.70795	26.6556	22.5046	660627	55.825	63.0056	5.65305	47.8024	155.547	1	1	188.758	222.17	16970.5	51.8667	39471.7	254216	33279.7	510399	8.93606	1	276677
RPS10-NUDT3	1	2280.2	1286.98	9.31801	4.42874	1	1	196.67	1	1	27079.2	1454.57	1	1	1	1379.49	1416.61	1	1	158.559	1596.15	1783.54	64.6602
RPS17	1	4735.09	16360.2	35854.5	1779.13	60404.2	286.341	82.4636	583.26	1	295.755	29493.1	1	1	17993.2	3228.73	4169.36	1	11076.1	32020.1	10787.4	6856.27	19548.7
RTKN2	1	99.1497	34.593	89.0236	19.3214	2327.72	2572.72	161.934	17.9077	11.8096	104.363	12289.3	107.791	356.509	1053.42	1551.94	575.362	30.7781	11.1165	264.842	179.984	3471.91	31.5136
RUBCNL	161.868	27351.9	1924.74	32112.9	27579.9	40.4923	1.62905	1	934.913	1012.35	43.5254	11.4947	90.4246	4.15647	1	10.5228	6.97534	155.237	2003.19	1	8.93606	1	1853.58
S100A12	1072.62	44.8775	13472.3	30.4636	26720.5	1	1	1	21.6024	1	222.251	1	1	1	1	1	1	16.4721	101.608	1	1	1	5.29004
S100A16	1	1	1	1	1	1	1	1	13.1318	93.9029	1	1	1413.59	4393.62	1	1	1	1	100.351	17719.6	1	1	862.407
S100A8	39661	381.272	62884.6	244.601	478290	1	6.3492	161.048	403.399	112.144	1843.62	1	1	81.1455	1	1	1	231.566	9579.51	1	1	7.55283	362.188
S100A9	71304.6	1214.94	147072	527.613	1.12949e+06	11.4481	42.0486	1	3505.97	1398.55	520.945	11.489	15.823	803.112	32.4718	12.7091	9.83566	781.463	24006.7	3.38881	11.2571	12.0576	20629.6
S100P	8134.45	4.70795	462.927	20.7935	22665.3	29.5784	13.538	15.3498	20.2474	50.5194	68.4912	18.4335	1	663.929	9.92792	9.35309	5.43804	10.759	129.203	1	5.82465	12.2158	205.004
S1PR5	1	102.685	30.3102	16.079	32.9627	1	1	4756.2	17.7668	47.5168	30609.9	6.48561	198.153	130.653	231.651	391.211	2226.53	1	1	1	80.3606	27569	1.38887
SAMD3	16.0463	410.22	58.8968	11.4141	54.4314	1511.43	1564.91	14701.1	18.3923	7.56126	17478.8	1573.16	1	1	2153.31	24080	35378.3	21.6318	1	1.5135	5667.35	29204.1	4.30909
SCARA3	1	1	1	1	1	1	1	1	1	1	1	1	611.213	846.162	1	1	1	1	12.943	8011.47	1	1	1
SCG2	1	1	1	1	1	1	1	5.65305	3.7254	1	14.0006	1	1	33.4287	1	1	1	1335.26	2.37449	4.20789	1	1	3.61728
SCIMP	204.224	21260.9	6723.22	2325.42	18.9327	1	1	587.842	4067.78	18594.4	1146.25	6.09745	1	1	54.4555	168.249	65.7587	9.16518	1580.7	1	237.173	192.325	4435.13
SCML4	1988.08	3524.08	31.8112	2061.98	2756.55	1022.51	1824.43	4626.86	42.174	7.72663	4450.17	903.855	1	1	9714.18	8275.94	6386.58	1	1	1	14112.3	12188.7	4.30909
SCN3A	1	978.8	1	4455.87	1	1	1	1	22.7069	1	33.5014	1	17.4639	5.36915	1	1	1	235.216	1	1	1	1	1
SDC1	1	1	1	1	1	1	1	1	18.4772	135.923	1	1	2467.02	18448.6	1	1	1	1	229.252	377.983	1	1	1896.21
SDC2	1	1	311.886	1.91729	970.603	1	1	1	3452.37	24520.1	1	1	37140.7	10524	1	1	1	55.1524	14967.9	268.169	1	1	32277.1
SDS	21.2633	49.5148	146.496	9.29254	1	1	1	1	537.026	544.905	31.8136	23.2595	1	1	58.4669	33.8788	5.88485	351.339	5439.24	1	60.0432	24.9071	4931.24
SERPINA1	6177.96	2507.91	135462	199.994	169490	1	1	89.9588	2816.24	4673.87	167.794	1	1	298.384	2.56098	13.7621	7.79693	101.569	19662.1	1	11.2571	29.1606	212.497
SERPINA3	1	1	1	1	1	1	1	1	1	1	1	1	1537.01	16414.6	1	1	1	1	1	1.40187	1	1	1
SERPINB5	1	1	1	1	1	1	1	1	1	1	1	16.5342	1	4541.54	1	25.2183	1	1	1	1	6.12857	9.05442	1
SERPINE1	88.4003	33.5006	70.3585	11.5538	15.3442	1	1	221.031	265.325	15656.7	67.7319	12.9529	90421.9	6500.23	8.04555	28.3292	21.943	184.225	2346.23	291381	37.1849	43.3642	911.215
SERPING1	33.3496	19.5397	1158.69	1	1443.87	1	1	1	210.246	125.393	5.82715	1	9792.63	1470.24	1	1	1	10.2194	64564.6	8.07671	10.6493	1	782.747
SEZ6L	17.1748	41.7874	600.58	6.16769	1	1	1	1	180.814	144.401	1	1	1	1	1	1	1	1	2.3003	1	1	1	5.51816
SFRP1	1	1	1	1	22.2477	1	1	1	1	1	1	1	11730.5	3666.95	1	1	1	1	1	586.175	1	1	1
SFTPA2	1	1	1	1	1	1	1	1	1	1	2.50197	1	1	2125.88	1	1	1	1	1	1	1	1	1
SH2D1A	46.1609	81.4922	51.7882	16.5893	15.0802	4550.1	5060.35	15196.7	18.2731	17.9251	11228.6	6168.22	1	1	4574.63	7768.52	9277.62	1	1	1	4175.63	16484.4	1
SH2D1B	8.72121	316.98	96.4517	16.3807	64.3366	1	1	17075.1	14.5735	17.8772	43743.4	1	1	1	1	1	41.0883	1	2.73222	1	1	34.1241	1
SH2D2A	9.8569	38.1502	16.2818	53.3237	8.85899	14339.3	11027.9	8499.19	33.1463	36.8074	15348	3959.04	5.22728	40.1021	4100.78	3420.33	7670.06	154.96	6.6618	7.6549	1934.47	9352.66	5.63378
SHANK3	1	1	1	1	1	1	1	1	28.3623	49.6974	7.50029	1	6.82511	15.5065	1	1	1	1	74.3051	6544.62	1	1	553.639
SHROOM1	17.7441	48.5604	606.853	7.49397	5.44437	12.2018	11.5623	4327.43	143.156	287.897	23344	16.2923	1	1	11.5491	25.8782	16.6831	850.179	137.272	1	32.7443	23.5392	385.575
SIGLEC1	1	83.8798	2266.66	16.079	34.5019	1	1	1	1730.91	7131.64	1	1	1	1	1	1	1	93.1718	34543.6	1	2.91234	1	892.421
SIGLEC10	98886	10290.6	9170.19	3784.44	31251.1	38.0866	37.4143	712.671	2731.6	8206.31	703.118	32.88	1	1	54.5775	261.803	112.589	11635.7	4138.6	1	96.2328	576.606	810.819
SIGLEC17P	377.158	1	91.5473	1.8804	168.329	6.29108	1	1331.67	171.139	183.42	14993.8	1264.09	1	1	101.783	505.688	1026.77	4020.7	127.347	1	215.274	4345.53	658.817
SIGLEC6	1	3166.56	1	107.682	1	1	1	106.604	81.2711	79.6534	7.50029	1	1	1	1	1	1	37404.9	1	1	1	1	18.2327
SIGLEC7	7337.64	218.33	2998.28	1	2567.84	1	1	2692.73	845.453	3871.58	12430.2	1	1	1	1	3.86596	1	625.37	2020.54	1	1	262.099	1807.49
SIGLEC8	41865.2	62.8955	7.1159	1	17.4829	1	1	1	40.7568	231.069	24.7603	1	1	1	1	29.4246	1	3444.86	1	1	45.2824	56.7042	15.8786
SIRPA	32862.1	311.972	19908.5	442.069	58417.3	1	1	89.9588	17545.4	61467	95.4137	1	134.51	355.793	6.16414	1	1	5273.59	74575.2	2936.93	15.7608	1	25729.5
SIRPG	1	1	18.9976	1	24.4361	1311.78	1214.76	1958.09	5.13087	8.28893	217.252	5041.99	1	1	3627.4	6529.91	2967.97	1	1	1	7654.48	3011.08	2.92376
SIT1	18.7138	3452.7	6.48884	1481.99	1	13533.6	13443.4	1	84.4098	86.2078	1	4004.08	1	1	2307.1	5940.68	6719.04	1	13.2446	1	3622.79	3668.49	102.349
SLA2	837.088	326.584	143.238	79.1075	199.05	4320.44	3407.16	7062.33	48.1883	38.8307	8491.02	4839.99	1	1	3418.23	8005.37	12406.2	68.0534	7.93784	1.36427	10355.6	17168.1	5.53098
SLAMF7	224.695	1948.72	2392.91	546.597	332.286	275.328	75.6719	11565.6	2873.04	23052.3	16267.8	172.104	1	13.2637	341.851	3460.35	11551.3	256.29	338616	1	849.747	38865	11963.2
SLAMF8	17.7441	1	232.33	3.96744	19.7482	22.4081	1	96.1175	3923.35	16875.9	263.156	16.7401	1	1	63.861	635.137	653.637	135.001	20578.2	1	183.529	996.408	10085.7
SLAMF9	1	1	3.67782	1	1	1	1	1	269.38	667.007	1	1	1	1	1	1	1	1	420.334	1	1	1	1843.25
SLC11A1	1047.59	2068.12	60473.2	411.179	194775	27.039	63.7034	104.843	1201.68	1760.35	347.609	174.472	22.4375	43.1084	192.545	172.474	63.9715	120.909	17029.5	8.63378	167.657	196.971	5490.8
SLC16A14	4464.4	20.411	1	16.5426	11.1907	1	1	84.5145	9.87456	1	101.981	25.705	373.211	385.942	14.9672	12.2841	1	7.77291	2.1795	40.6432	33.8315	7.55283	19.8404
SLC18A2	647.991	17.2792	114.665	23.5271	1063.28	75.4028	133.768	1	158.968	390.957	1	251.872	1065.53	1746.88	82.9039	248.549	42.7884	113051	5.93874	1.89245	754.926	109.127	82.997
SLC1A2	16.9782	49.8376	98.8398	44.878	21.3208	7.66752	13.2462	1	145.057	232.313	1	5.91871	205.305	1.47131	140.079	43.2231	2.29875	10.759	8139.82	1	36.9	62.4853	2412.95
SLC1A3	1	1	268.386	1	44.171	1	1	70.2287	753.722	2264.56	3.97004	1	225.12	646.769	1	1	1	176.371	30046.2	7.2836	1	1	11364.3
SLC1A7	1	1	1	1	1	1	1	5.07222	7.42798	1	1030.88	16.2223	1	1	1	40.003	18.6107	1	6.93638	1	1	613.796	56.8381
SLC22A10	1	1	1	1	1	1	1	1	1	1	1	1	1	29.2504	1	1	1	899.399	1	1	1	1	1
SLC22A24	1	1	1	1	1	1	1	1	1	1	8.27321	1	1	1	1	1	1	931.466	1	1	1	1	1
SLC24A3	738.269	1	16.8989	1	149.172	1	1	322.795	6.7388	7.0576	7.50029	1	321.915	50.7673	1	1	1	10944	71.8801	1	1	1	15.2076
SLC24A4	532.073	590.018	14535.9	23.0964	4361.71	47.3583	57.6368	12.3041	634.433	330.605	146.464	6.09745	1	1	38.2174	164.318	44.9358	7.14478	158.188	5.11019	185.248	163.933	454.475
SLC28A3	166.509	1	151.22	1	21.9604	1	1	7.32969	99.514	885.264	22.0395	1	1	1	1	1	1	31.1896	2956.76	1	1	1	1700.87
SLC30A2	16.0463	102.908	3.99276	1	1	1	1	1	1	1	1	1	1	1	11.0043	93.8401	1	4186.66	1	1	72.4246	137.921	1
SLC37A2	166.509	619.609	6939.51	293.109	465.573	53.1778	68.3658	45.7944	5068.89	12603.5	130.184	108.771	1	83.0397	150.885	110.408	32.684	166.909	5148.62	40.7106	200.334	148.444	30671.2
SLC38A11	1	292.577	1	1683.84	1	1	1	1	8.41527	1	21.7196	1	6671.85	1787.9	1	1	1	53.222	1	1	1	1	1
SLC45A3	352.521	347.145	80.1864	391.921	5.89215	1	1	2.26822	121.481	424.777	1	6.07639	1	16568.9	1	1	1	21804	194.69	667.777	15.7608	1	1173.19
SLC46A2	96.8693	190.105	3640.29	16.3087	13.0907	1	1	1	41.4192	23.0086	1	1	1	1	11.8852	1	1	21.8888	44.894	1	1	1	55.3352
SLC4A10	1	1	4.30504	1	1	16.9388	66.0449	1729.38	6.10666	24.5489	329.697	21.0219	1	1	596.181	288.206	17.0304	498.727	1	4.45883	104.73	2095.54	1.37171
SLC6A12	1	11.9755	1024.75	1	465.715	1	1	1	121.987	965.601	1	1	1	1	1	8.89973	1	4.86803	12531.4	1	16.7927	13.1213	2703.46
SLC7A3	1	1	1	3.42333	1	1	1	1	1	1	1	1	267.326	1	1	39.0065	1	1	1	1	186.497	1	1
SLC8A3	13.7001	1	1	1	1	1	1	4.3707	6.32569	1	32.0795	1	2.0604	1	1	1	1	10746.1	58.6845	12.1122	1	1	1
SLCO2B1	1	25.2637	16.4316	1.79132	1	1	1	1	2379.22	17649.1	22.0707	14.3948	5.74625	1.40473	1	32.4064	1	8955.21	6133.9	40.6351	45.2824	43.5236	23022.8
SLPI	201.929	1	13.7619	1	2864.22	1	1	1	1	1	1	1	1	11305.4	1	1	1	1	19.9108	1	1	1	1
SMPD3	47262.3	734.914	310.859	237.217	133.677	237.409	137.036	187.516	110.545	29.4856	691.767	1409.32	9.48797	17.4106	584.307	340.426	236.247	41.3837	58.0484	4.35488	524.78	1189.82	58.0315
SNAI2	1	1	1	1	1	1	1	1	1	1	1	1	8944.9	2588.42	1	1	1	1	1	92.6793	1	1	1
SNORA73B	142.71	109.78	39.35	262.414	55052.5	631.936	144257	26.3293	41.1176	43.9224	261.011	94.0174	1	1	212.14	303.354	247.201	34.8008	8224.56	20192.8	556.525	331.866	7444.44
SNORA7A	1	1	1	1	734.968	1	2444.89	1	1	1	1	1	1	1	1	1	1	1	1	180.252	1	1	30.119
SNORD112	1	1	1	1	1	1	146.825	2.26822	1	1	1	1	1	1	1	1	1	1	1	1	1	1	1
SNORD116-19	1	1	1	1	1	3.60551	181.522	1	1	1	1	1	1	1	1	2.05921	1	1	1	2.06482	1	1	1
SNORD116-20	1	1	1	1	1	1	1	7.12865	1	1	1	19.8713	1	1	1	1	1	241.12	1	1	1	1	2.99473
SNORD118	1	1	10.3122	8.93667	420.41	1	947.693	1	1	10.1311	1	1	1	1	1	1	1	1	1	84.175	1	1	23.1059
SNORD14B	1	1	1	1	1	472.684	3.30497	1	1	1	1	1	1	5.00842	1	1	1	1	1	1	1	1	4.91074
SNORD14C	1	1	1	1	1	334.35	23.3944	1	1	1	1	1	1	17.5891	1	1	1	1	1	1	1	1	6.36515
SNORD14D	1	1	1	1	1	307.103	3.04451	1	1	1	1	1	44.7796	32.8634	1	1	1	1	1	1	1	1	8.47299
SNORD15B	34.8707	65.1087	61.3189	114.812	1416.66	37.577	22.9601	23.0565	23.3949	25.3487	69.3784	13.4692	1	1	78.1229	23958.2	25064.9	959.586	86.1765	580.133	112.105	125.504	190.335
SNORD86	1	1	1	1	1	791.195	79.6217	1	1	1	1	1	1	1	1	1	1	1	1	1	1	1	1
SNORD94	78.2121	130.778	77.7808	160.55	424.745	27.6029	19.5556	24.7234	24.1542	16.5639	66.3409	1	1	1	117.064	1442.28	10429.5	240.818	53.0743	80.9966	137.87	112.398	76.2501
SNX31	1	1	1	1	1	1	1	1	1	1	15.5464	1	3099.09	137.307	1	1	1	1	1	1	1	1	1
SOAT2	1	1	1	1	1	7.65073	1	71.6844	1	1	1	6.06937	5.78977	1	113.788	474.917	54.1246	1	1	1	453.606	59.5667	1
SOD3	1	1	1	1	1	1	1	1	1	1	1	1	5147.95	398.696	1	1	1	1	1	1	1	1	1
SOX17	1	1	1	1	1	1	1	1	1	1	1	1	1	1	1	1	1	1	1	1940.13	1	1	1
SOX9	1	1	1	1	1	1	1	1	1	1	1	1	2840.97	7400.96	1	1	1	1	1	1	1	1	1
SPACA3	1	6.39053	1	1	1	1	1	1	1	1	6.25988	1	1	1	1	1	1	2982.3	7.55998	1	8.93606	7.25024	2.20469
SPARC	861.658	226.744	935.251	133.862	25.8678	1	1	5.47038	159.626	2197.4	205.189	1	394892	6871.97	6.19136	1	1	160.623	16435.1	131355	1	1	29987.6
SPDYE7P	1	1	1	11.5092	48.3208	1834.57	3666.07	1	1	1	1	6.38139	1	1	32.2481	419.517	536.008	1	6.93206	3.47939	1	1	3.33322
SPI1	48344.8	1030.59	20652.8	1255.17	57055.6	11.8427	1	5.1448	26620.7	54013.8	9.43005	1	1	1	1	1	1	2499.3	32026.7	1	1	1	17959.1
SPIB	79.3171	29711	201.273	9171.19	46.8369	26.8739	31.4847	68.0719	811.243	38.6967	1029.12	1	1	44.5196	13.4249	150.614	13.5103	1	13.7983	1	227.362	190.836	11.4172
SPNS3	49849.4	9.65465	577.044	20.4664	28.4412	185.764	143.047	191.082	179.458	1	251.1	124.546	1	1	72.2409	235.019	73.1367	1	1	8.26325	262.89	109.791	3.25881
SPOCD1	68.7414	31.9477	22.3072	1	1	1	1	1	40.3003	6686.54	7.50029	4.13861	2602.98	149.257	13.5224	44.4989	18.7082	1	1194.61	3284.8	45.2824	44.41	18307.5
SPOCK2	124.128	7014.46	161.362	10451.1	2798.01	23825.6	23566.9	12681.9	162.839	200.256	17964.2	58196.8	13.64	42.2524	77221.4	24974.1	14784.6	54.2075	35.7166	110.672	41509.4	40648.4	41.0599
SPOCK3	1	1	41.873	1	1	1	1	1	7.24112	8.48494	7.50029	1	16107.2	445.934	1	1	1	2877.46	1	13.4657	1	1	1
SPP1	1	1	1	1	714.34	1	1	1	272.825	96350	26.1933	85.9309	43.6937	1.71655	1	1	1	1191.96	282165	1.97817	1	1	216133
SPTB	168.441	146.582	90.3579	5.04321	620.165	14.4487	34.0114	1	20.9442	1	40.0017	53.2451	6.36924	11.4496	184.523	45.9157	17.6482	21709.2	9.36058	10.061	62.1947	81.0882	3.02692
SPTSSB	1	1	1	1	1	1	1	12557.1	1	1	854.546	1	30.5729	3777.78	47.5818	100.404	18.7082	1	1	1	1	83.495	2.52626
SRD5A2	1	1	1	1	1	1	1	1	1	1	8.27321	1	6123.19	316.193	1	1	1	1	1	1	1	1	1
SSTR3	1	123.67	14.2607	99.9273	359.963	1	7.84929	8.66009	8.05913	7.56126	1	1295.69	1	1	520.768	154.564	18.6107	1	3.4766	1	1115.49	12.9378	1
ST14	2891.3	1200.99	1965.34	972.285	563.803	1	1	1	7334.44	10999.4	25.8591	1	1	9529.85	1	1	1	69.7094	9480.21	5.05287	1	1	35796
STAP1	2278.19	9079.36	32.2295	9353.62	9.12813	1	21.8291	4182.06	84.5764	91.3403	1150.13	122.453	1	1	82.1257	55.3032	21.943	9102.48	212.223	1	247.018	219.708	15.3832
STEAP1	1	1	1	4.40543	1	1	1	1	4.79098	1	1	1	2948.42	35396.6	1	1	1	1	20.9199	1041.14	1	1	3.72708
STEAP2	16.391	52.9113	7.6687	1	1	10.0257	8.83775	1	32.1358	1	1	1	5459.7	37776	1	55.2234	1	1	8.10972	430.279	72.8	64.6588	1
STEAP4	223.897	259.39	1493.96	12.6531	113119	1	1	1	70.5133	29.4954	31.3455	1	347.947	1340.8	20.213	121.269	17.7391	18.7358	46.038	1	149.729	141.709	6.56518
STYK1	1	1	1	1	6.22727	1	1	4170.67	1	1	233.635	1	7.26588	679.09	1	359.883	413.841	1	1	1058.34	36.9	460.847	1
SUCNR1	302.127	1	38.0693	1	119.05	1	1	2.35069	688.66	4856.96	1	1	1	1	1	1	1	1104.98	2444.1	1	1	1	5200.99
SULF1	1	1	1	1	1	1	1	1	1	1	6.17991	1	11745.9	559.792	1	3.55638	1	8.73606	1	2993.25	1	5.51515	1
SYK	35599.1	31634	33617.5	24990.2	61972	9.67967	9.00608	16091.1	22366.1	20904.4	13196.1	21.7779	1	490.304	41.0382	35.8644	40.7676	12008.7	12912.1	1	72.4246	64.6588	20417.9
TACSTD2	470.07	1	10.9447	1	325.813	1	1	1	214.119	1606.17	1	1	411.226	72202.3	1	1	1	1	45.4843	2497.83	1	1	427.695
TBC1D3	1	1	80.8087	306.696	2293.15	678.476	2736.31	13.7477	1	1	1	1	1	1	1	983.353	1632.7	1	235.615	281.394	864	1	77.0306
TBC1D3F	1	1	1	1	1	130.139	2852.71	124.417	2.90363	1	1	1	1	1	1	201.819	242.278	1	2.05939	1	1	1	1
TBX21	24.1636	301.87	29.0429	118.774	6.70721	1050	328.417	12811.1	62.082	126.677	17770.4	455.634	1	1	585.159	2237.82	12383.6	1	1016.13	1	62.5429	3161.53	322.103
TC2N	61.1853	810.735	71.8974	856.804	56.416	3494.17	6191.87	13668.8	86.4798	49.717	5071.13	6959.48	1	1	14799.7	13864.4	13166.4	7.77291	33.3573	8.07621	18038.7	29082.5	72.6362
TCEAL7	1	1	1	1	1	1	1	1	1	1	1	1	7590.18	1	1	1	1	1	1	326.676	1	1	1
TCF21	1	1	1	1	1	1	1	1	1	1	1	1	4275.3	1	1	3.55638	1	1	1	1	1	1	1
TCF7	4359.24	1506.01	147.213	270.671	239.113	3149.8	4838.2	15222.9	175.802	136.333	3721.44	11119.8	259.417	174.105	79504	10617.8	4829.72	344.547	41.9532	51.6112	41532.2	14400.9	93.687
TCL1A	122.58	556.629	8.71582	31265.9	10.8193	1	1	1	21.2775	8.66685	34.8164	8.69533	1	1	1	4.10214	1	1	1	1	11.2571	10.0376	1
TCL1B	1	6.20107	1	562.312	1	1	1	1	1	1	1	1	1	1	1	3.78697	1	1	1	1	6.26422	1	1
TEK	1	1	1	1	346.729	1	1	1	1	1	1	1	684.938	5.97178	1	1	1	462.879	1	17322.6	1	1	1
TESPA1	192.739	1107.98	103.381	1798.65	138.914	19733.6	23837.9	5712.37	276.479	96.6377	4884.4	7961.98	1	1	22500.8	15755.4	5874.63	5499.38	73.8276	1	17068.9	5026.3	17.4378
TEX15	1	1	1	1	1	1	1	1	1	1	1	5.91967	3.42513	1	1	18.3522	1	5499.5	1	165.697	11.2571	15.3456	1
TFEC	151.965	3930.22	8768.41	515.101	515.224	1	1	5.47038	9216.97	17913.5	48.0606	1	1	1	1	1	1	308.239	29180.8	1955.86	8.3804	1	12034.2
TFF1	1	1	1	1	1	1	1	1	1	1	1	1	1	1372.53	1	1	1	1	1	1	1	1	1
TFF3	1534.48	1	1	1	28.8147	1	1	1	1	1	1	1	10.505	2838.51	1	1	1	1	1	27.1356	1	1	1
TGM2	11.1317	1064.14	706.19	96.8657	57.5723	1	1	6.59515	2328.6	77761	14.2133	1	8065.98	10286.7	3.33083	79.3821	1	92.6125	44448.4	66062.9	82.1845	100.607	115501
TGM3	1	1	1	1	2373.78	1	1	1	1	1	1	1	1	47.1349	1	1	1	1	9.05191	1	1	1	1
THEM5	1	6.20107	1	3.9587	1	74.228	74.134	1	2.75765	1	14.5957	320.484	1	1	458.55	168.735	38.005	1	1	1	1	117.859	1
THEMIS	1	11.7811	13.7584	1	21.0601	2687.32	4435.67	86.1576	7.85014	8.5474	64.8761	650.286	1	1	1480.84	9099	9567.72	1	1	2.87659	27561.9	8492.26	1
THRSP	1	1	1	1	1	1	1	39.0058	1	1	1904.08	2.4641	1	1	6.04093	1	1	46.8063	1	1	1	1	2.20469
THY1	1	1	1	1	1	1	1	1	1	1	1	1	20487	12.4651	1	1	1	1	1	48.9913	1	1	1
TIE1	31.395	49.7528	33.7305	2.66398	12.1849	1	1	4199.45	142.535	301.383	516.216	26.0255	28.9434	1	32.7236	22.1115	3.59751	1225.78	1920.14	93682.2	53.6422	36.915	18984.1
TIFAB	1	1	56.4225	1	1	1	1	1	653.099	642.894	1	1	1	1	1	1	1	1	440.837	1	1	1	154.503
TIGIT	19.7099	259.788	17.7446	151.569	29.2161	20583.2	12164.9	5408.51	15.431	15.5462	10928.4	17053.5	1	1	4394.77	11661.8	14836.3	138.405	4.0431	1	830.954	5034.07	11.6043
TIMP3	64.9129	1	1	6.20258	1	1	1	1	627.327	15800.9	1	1	187856	20443.4	1	1	1	26991.1	1102.49	11235.1	8.93606	1	6757.08
TINAGL1	1	64.0857	43.049	1.79132	1	1	1	1	18.7757	31.1402	6.85207	83.6342	1878.92	7717.69	3.80421	61.0952	1	1	1	36483.1	96.9453	113.217	4.80288
TKTL1	6447.46	28.2408	142.762	7.45324	107.649	77.7144	16.3771	827.913	4.6132	1	11465.6	210.268	1	1	270.222	175.511	225.684	1	1	2.14561	657.457	518.558	3.69798
TLR10	286.88	24506.4	209.492	8888.58	4817.01	17.9711	12.7658	5.47038	374.889	23.6422	511.175	11.4947	1	1	38.9657	44.5777	1	1	35.0721	1	17.4158	40.0968	21.2985
TLR8	152.975	183.235	14758.7	39.1579	59394.8	1	1	1	1757.25	2957.44	39.9232	1	1	1	1	1	1	88.831	18497.3	1	1	1	3892.33
TM4SF1	1	1	1	1	1	1	1	1	7.56815	52.6987	1	1	19694.5	34296.8	1	1	1	99.3165	189.975	36905.8	1	1	20.1437
TM4SF18	1	6.42639	1	1	1	1	1	1	1	1	44.6392	6.0741	1	74.4512	1	14.4737	1	1	1	11977.6	6.12857	6.96889	1
TMEM125	1	1	1	1	1	1	1	1	1	1	1	1	1	3939.52	1	1	1	1	1	2.13089	1	1	11.851
TMEM150B	9.8569	19.7888	679.554	2.26869	25.32	1	1	2.26822	332.458	989.814	30.0928	6.22002	1	1	1	27.8021	18.7244	28.2173	5420.3	1	16.3857	17.0961	1267.93
TMEM176A	626.418	18.6321	2610.06	3.08705	18.6768	1	1	1	244.89	708.351	11.5198	4.88965	38.0308	4.2694	1	6.57395	1	436.476	4936.98	1	1	7.55283	1927.45
TMEM176B	842.91	35.127	7953.86	5.24788	26.8427	1	1	1	349.51	2129	106.726	1	40.9093	4.24832	5.01304	1	1	1604.22	17392.3	1	6.26422	1	4001.32
TMEM47	1	1	1	1	1	1	1	1	2.49578	6.70493	1	1	31039.5	4422.92	1	1	1	1	8.36068	10045.2	1	1	1
TMIGD2	1	20.411	10.0286	1	1	110.731	255.109	3922.17	8.82776	6.9077	4679.98	143.053	1	1	635.884	254.442	139.148	1	1	1	1443.57	356.149	1.74342
TMIGD3	3714.42	1	98.3694	8.91247	180.453	1	4.56441	1	99.3152	212.222	6.88008	1	1	1	1	1	1	68.1538	43.0986	8.92476	1	1	589.771
TMPRSS2	1	27.0336	1.97436	1	1	1	1	1	2.47501	1	16.7796	1	1	29910.1	18.3978	14.8734	1	1	1	1	37.902	26.5295	1
TMSB15A	1	1	1	1	1	1	1	85.5872	1	1	24.7603	81.6214	720.401	8743.36	1	2.62017	1	1	1	110.802	1	1	2.13708
TNFAIP6	19.7099	28.1662	392.582	1	7795.18	1	1	1	43.3653	2691.05	6.25988	1	1093.48	1	1	1	1	128.531	82019.1	2.44591	1	1	78.371
TNFRSF10C	33602.2	25.7668	1019.27	9.34585	167413	1	1	13.4344	55.4148	73.1738	1	5.45743	1	175.078	6.19136	6.27788	1	310.443	293.779	3458.05	1	1	291.056
TNFRSF13B	1	6906.54	1	563.317	1	10.5367	1	1	13.8258	1	1	24.6863	1	1	1	3.67802	1	1	1	1	8.3804	2.68418	1
TNFRSF13C	39.606	56656.5	113.359	46574.6	20.4089	42.1233	48.3926	10.5666	50.2468	7.5379	1	167.549	1	1	964.045	1528.1	588.774	1	2.32708	20.2755	964.84	829.938	3.0321
TNFRSF17	9.8569	523.821	1	260.774	1	1	1	1	6.20103	1	1	5.47437	1	1	1	1	1	1	1	1	1	3.60292	1
TNFRSF18	31.0682	283.078	1	270.671	1	20254.2	11564.9	8096.25	108.086	658.637	2146.99	2524.84	1	56.7609	463.02	121.092	105.471	42.7776	439.249	1	1	158.716	42.9634
TNFRSF4	113.26	1	13.0626	5.94836	62.6261	44282.6	39650.9	797.13	38.3056	3002.94	588.69	1663.3	227.561	1	1110.52	338.744	69.3879	378.997	949.191	77.7208	1	55.3956	45.0806
TNFSF11	1	1	1	3.70004	1	345.413	75.1065	1654.83	8.1587	1	101.769	13.6432	1	1	1	57.6947	12.6888	1	1	1	1	1	1
TPSAB1	8.94548	1	1	1	1	1	1	1	1	1	1	1	784.128	1	1	1	1	192989	23.432	1	1	1	4.43354
TPSB2	21.2633	1	1	1	1	1	1	1	5.90553	1	1	1	392.564	1	1	6.34335	1	202029	30.5974	1	1	1	2.97927
TPSD1	1	1	1	1	1	1	1	1	1	1	1	1	1	1	1	1	1	26133.5	1.76955	1	1	1	1
TPSG1	1	1	1	1	1	1	1	1	1	1	1	1	1	1	1	1	1	2099.11	1	1	1	1	1
TRAC	201.083	987.314	19.3203	273.652	89.0308	40766.9	21709.5	911.079	59.3393	84.1473	3031.94	73118.8	165.961	1	60451.9	55829.1	65477.1	14.3063	14.6389	72.3476	36762.8	15777.9	2.76625
TRAJ14	1	1	1	1	1	16.3429	168.471	1	1	1	1	27.2226	1	1	589.489	18.8698	10.374	1	1	1	11.2571	6.60789	1
TRAJ16	1	1	1	1	1	8.83609	233.932	1	1	1	1	1	1	1	267.942	40.6794	30.0921	1	1	1	8.3804	1	1
TRAJ18	1	1	1	1	1	19.2842	129.112	1	1	1	1	1	1	1	521.428	38.4293	22.7345	1	1	1	16.7927	12.9378	1
TRAJ19	1	1	1	1	1	9.92834	230.154	1	1	1	1	1	1	1	365.454	10.6661	1	1	1	1	1	1	1
TRAJ21	1	1	1	1	1	16.6722	365.564	1	1	1	1	59.3441	1	1	130.057	114.381	104.323	1	1	1	88.2967	22.7214	1
TRAJ22	1	1	1	1	1	21.4572	193.169	1	1	1	1	55.4545	1	1	594.616	91.0381	55.8243	1	1	1	37.902	8.49141	1
TRAJ23	1	1	1	1	1	22.9795	181.522	1	1	1	1	139.012	1	1	541.743	103.714	78.1919	1	1	1	88.1857	16.6186	1
TRAJ3	1	1	1	1	1	67.4858	84.7357	1	1	1	1	84.9122	1	1	621.488	70.4291	58.2202	1	1	1	24.8082	27.0802	1
TRAJ36	1	1	1	1	1	11.4481	327.104	1	1	1	1	47.0041	1	1	57.177	41.2876	17.2371	1	1	1	15.7608	6.60789	1
TRAJ5	1	1	1	1	1	59.8144	105.161	1	1	1	1	6.07181	1	1	503.526	49.1552	25.9856	1	1	1	1	6.60789	1
TRAJ6	1	1	1	1	1	3.55715	210.339	1	1	1	1	46.6463	1	1	690.01	58.3063	39.8224	1	1	1	32.7443	17.8237	1
TRAT1	112.848	11.4021	15.0373	1.79132	20.9915	4609.01	7837.03	70.2287	11.9671	18.0914	190.512	5409.84	1	1	14074.8	4050.98	2046.62	1	1	3.17125	3853.57	4196.22	1
TRAV1-1	1	1	1	1	1	59.2018	117.46	1	1	1	1	246.341	1	1	261.901	243.527	115.644	1	1	1	458.585	1	1
TRAV1-2	1	1	1	1	1	157.722	83.6903	1	1	1	1	348.707	1	1	320.614	616.239	903.844	1	1	1	510.248	12.212	1
TRAV12-1	1	1	1	1	1	521.861	375.98	1	1	1	1	847.294	1	1	1078.2	571.046	436.093	1	1	1	949.786	8.80932	1
TRAV12-2	1	1	1	1	1	860.033	420.277	1	1	1	1	1374.62	1	1	1465.38	1039.35	1038.96	1	1	1	613.574	8.80932	1
TRAV12-3	1	1	1	1	1	648.174	618.551	1	1	1	1	1341.17	1	1	1930.36	657.111	552.066	1	1	1	739.04	27.4093	1
TRAV13-1	1	1	1	1	1	1294.92	698.879	1	1	1	1	1599.71	1	1	918.791	856.317	779.281	2.23279	1	1	768.562	14.1672	1
TRAV13-2	1	1	1	1	1	347.303	386.396	7.37311	1	1	109.778	566.817	1	1	607.072	437.382	545.611	1	1	1.5135	554.53	33.6374	1
TRAV14DV4	1	1	1	1	1	392.722	268.871	5.33188	1	1	1	518.321	1	1	474.18	673.94	775.058	1	1	1	635.715	50.6862	1
TRAV17	1	1	1	1	1	724.672	475.402	1	1	1	6.17991	1161.93	1	1	926.542	872.22	554.639	1	1	1	635.715	51.314	1
TRAV19	1	1	1	1	1	928.27	334.315	1	1	1	1	588.068	1	1	267.663	685.283	650.01	1	1	1	580.242	27.2113	1
TRAV2	1	1	1	1	1	839.744	398.745	1	1	1	1	661.086	1	1	332.129	102.915	150.249	1	1	1	377.401	5.20928	1
TRAV20	1	1	1	1	1	215.8	257.896	1	1	1	1	402.845	1	1	512.825	459.39	377.597	1	1	1	333.118	6.96889	1
TRAV21	1	1	1	1	1	171.429	334.315	1	1	1	8.27321	699.833	1	1	759.202	1021.87	879.726	1	1	1	598.813	46.3411	1
TRAV23DV6	1	1	1	1	1	388.627	364.08	1	1	1	1	533.506	1	1	783.11	120.093	101.962	1	1	1	183.919	20.6585	1
TRAV26-1	1	1	1	1	1	1080.12	332.927	1	1	1	1	1339.96	1	1	826.188	170.623	273.175	1	1	1	310.977	26.3852	1
TRAV26-2	1	1	1	1	1	28.1068	140.759	1	1	1	1	377.38	1	1	295.325	184.289	152.952	1	1	1	191.466	46.6179	1
TRAV27	11.7832	1	1	1	1	280.06	204.815	1	1	1	1	494.671	1	1	243.232	269.87	162.927	1	1	1	370.02	1	1
TRAV29DV5	1	1	1	1	1	465.941	309.634	1	1	1	1	765.617	1	1	835.308	792.225	756.015	1	1	1	867.729	361.775	1
TRAV3	1	1	1	1	1	304.596	396.812	1	1	1	1	782.854	1	1	519.215	657.586	368.082	1	1	1	421.683	16.6186	1
TRAV38-2DV8	1	1	1	1	1	74.1883	163.701	1	1	1	1	647.527	1	1	497.082	439.807	300.779	1	1	1	392.161	194.989	1
TRAV4	1	1	1	1	1	516.892	410.321	1	1	1	1	630.048	1	1	416.553	335.986	307.5	1	1	1	574.8	8.97592	1
TRAV41	1	1	1	1	1	267.888	136.612	1	1	1	1	389.578	1	1	448.465	89.2536	83.1829	1	1	1	200.271	23.4316	1
TRAV5	1	1	1	1	1	240.707	168.471	1	1	1	1	533.355	1	1	256.146	576.817	576.602	1	1	1	525.009	1	1
TRAV6	1	1	1	1	1	259.591	173.977	1	1	1	1	378.401	1	1	291.197	185.479	138.489	1	1	1	152.976	1	1
TRAV8-2	1	1	1	1	1	467.251	426.028	1	1	1	1	467.955	1	1	761.398	503.606	477.437	1	1	1	480.726	11.8791	1
TRAV8-3	1	1	1	1	1	208.129	691.82	1	1	1	21.7196	604.876	1	1	568.263	858.216	856.825	1	1	1	975.213	80.003	1
TRAV8-4	1	1	1	1	1	709.228	402.807	1	1	1	1	527.923	1	1	348.532	253.366	206.032	1	1	1	495.487	11.8791	1
TRAV8-6	1	1	1	1	1	391.011	406.896	1	1	1	1	918.159	1	1	406.173	714.417	345.287	1	1	1	657.457	14.0401	1
TRAV9-2	1	1	1	1	1	847.572	534.815	1	1	1	1	1168.57	1	1	373.194	240.203	244.31	1	1	1	399.542	14.3001	1
TRBC2	1	4593.51	92.6058	4273.78	137.395	34924	23148.6	19634.2	207.068	106.681	27648.5	44816.9	1	1	10376.7	37938.9	52936.6	206.65	7.08542	571.683	28142.5	21318.9	1
TRBV11-2	1	1	1	1	1	539.078	221.931	1	1	1	1	449.922	1	1	305.027	289.996	298.54	1	1	1	443.824	50.5569	1
TRBV19	1	1	1	1	1	1118.95	809.367	1	1	1	1	1681.85	1	1	397.954	948.643	816.644	1	1	1	1240.91	118.361	1
TRBV2	1	1	1	1	1	1468.96	579.873	1	1	1	1	873.351	1	1	428.837	362.114	271.5	1	1	1	377.401	44.4669	1
TRBV20-1	1	1	1	1	1	4101.88	816.26	1	1	1	1	2549.9	1	1	573	743.353	904.446	2.23279	1	1	458.585	131.328	1
TRBV27	1	1	1	1	1	816.684	252.758	1	1	1	1	571.421	1	1	107.973	646.777	533.116	1	1	1	613.574	70.5471	1
TRBV28	1	11.8528	1	1	1	19.2386	1392.77	5.68266	1	1	1	2359.62	1	1	18.7725	1390.83	1960.06	1	1	11.8946	768.562	257.455	1
TRBV29-1	1	21.8043	1	25.0487	1	1438.12	657.215	1	1	1	1	1488.38	1	1	297.092	1158.68	642.222	1	1	1	1285.19	78.5956	1
TRBV3-1	1	1	1	1	1	1177.29	507.942	1	1	1	1	630.048	1	1	86.1491	319.854	375.557	1	1	1	370.02	120.368	1
TRBV30	1	21.72	1	5.82135	1	1509.72	189.405	1	3.80069	1	1	164.383	1	1	107.327	311.401	294.938	1	1	1	347.879	54.72	1
TRBV4-1	1	1	1	1	1	433.158	158.563	1	1	1	1	586.692	1	1	80.8971	755.581	758.291	1	1	1	1226.15	30.8445	1
TRBV4-2	1	1	1	1	1	1185.49	245.578	1	1	1	1	666.277	1	1	83.6317	568.249	536.18	1	1	1	268.768	17.5621	1
TRBV5-1	1	1	1	1	1	2491.66	1055.02	1	2.41467	1	1	2897	1	1	273.205	582.231	706.923	1	1	1	746.421	174.845	1
TRBV5-4	1	1	1	1	1	921.573	438.476	1	1	1	6.17991	665.155	1	1	595.094	396.394	367.877	1	1	1	473.346	79.9424	1
TRBV5-6	1	1	1	1	1	504.758	161.988	1	1	1	1	355.147	1	1	259.304	372.506	306.285	1	1	1	266.695	38.5949	1
TRBV6-1	1	1	1	1	1	343.658	287.011	1	1	1	1	539.053	1	1	118.383	314.305	290.873	2.7804	1	1	399.542	66.1641	1
TRBV6-5	1	1	1	1	1	737.592	300.339	1	1	1	1	812.921	1	1	71.7935	657.298	514.723	1	1	1	569.291	17.1742	1
TRBV6-6	1	1	1	1	1	260.263	158.229	1	1	1	1	579.013	1	1	173.975	187.025	155.024	1	1	1	141.228	8.80932	1
TRBV9	1	1	1	1	1	682.739	386.396	1	4.46087	1	1	652.945	1	1	224.763	891.921	985.755	2.23279	1	1	606.193	133.496	1
TRDD3	1	1	1	1	1	1	1	500.219	1	1	1	1	1	1	1	1	1	1	1	1	1	1	1
TRDJ1	1	5.85275	1	1	1	1	1	1553.36	1	1	1	2.20174	1	1	1	1	1	1	1	1	1	777.891	1
TRDJ2	1	1	1	1	1	1	1	157.2	1	1	606.888	1	1	1	1	1	1	1	1	1	1	86.1868	1
TRDJ3	1	1	1	1	1	1	1	103.598	1	1	227.175	1	1	1	1	1	1	1	1	1	1	150.222	1
TRDV1	1	1	1	1	1	44.7081	65.0562	1	1	1	6.17991	152.381	1	1	82.4473	105.977	116.298	1	1	1	89.5649	7766.11	1
TRDV2	96.3457	1	1	1	1	1	1	1	1	1	6.94008	33.4019	1	1	13.7268	6.20965	1	1	1	1	8.03533	9978.34	1
TRDV3	1	1	1	1	1	6.42135	6.82329	1	1	1	88.2785	9.48067	1	1	12.2293	7.76101	7.1789	1	1	1	4.82467	1306.49	1
TREM1	632.032	890.014	22079.9	171.297	151668	1	1	1	400.494	469.068	55.321	4.88965	1	1	1	1	1	15.889	286.518	1	4.82467	1	35.7146
TREM2	1	1	19.4404	2.86249	23.2138	1	1	1	54.453	32921.6	1	1	1	1	1	1	1	20.3402	3551.03	1	1	1	25690.1
TRGC1	134.351	32.2064	21.4501	7.41369	60.3007	161.71	326.8	16151.6	19.9394	339.036	22702.3	46.877	1	1	709.883	3595.69	8410.41	718.937	87.5435	1	695.153	72381.7	1
TRGC2	76.2316	55.2639	39.7415	1	264.638	104.611	356.568	1266.67	7.50772	165.516	1009.94	80.2689	1	1074.53	1094.83	8411.64	14110	385.15	33.6936	1	1453.3	72293	6.27539
TRGJP	1	1	1	1	1	1	1	14.9586	1	1	1	1	1	1	1	1	7.76453	1	1	1	1	247.175	1
TRGJP1	16.391	1	1	1	1	1	1	353.107	1	1	1125.04	1	1	1	1	8.69306	16.2657	89.6435	1	1	1	87.9338	1
TRGJP2	1	1	1	1	1	1	1	87.7984	1	1	648.489	5.48901	1	52.8959	10.5313	34.8021	46.1214	44.8457	1	1	1	247.876	1
TRGV2	1	1	1	1	1	16.6331	32.2483	1	6.50655	1	104.598	15.8951	1	1	107.953	629.967	1009.47	1	3.88542	1	67.6714	2118.82	1
TRGV4	1	37.4075	24.3777	41.9865	1	47.8993	53.0805	44.3119	28.8808	7.56126	303.944	121.689	1	1	214.782	687.415	1180.15	2.92359	11.6768	1	60.0432	4923.77	3.26088
TRGV8	1	1	16.2133	1	1	1	1	705.425	6.19314	43.6102	1	16.3587	1	1	44.4377	442.377	805.898	24.2296	51.8402	1	22.0569	1850.93	18.0562
TRGV9	19.8706	4.6585	7.60943	1	3.2798	3.60551	1	901.023	4.86435	1.8747	332.372	1	1	1040.54	27.5338	580.039	822.911	2.7804	1	10.4187	37.8496	41538.7	1.75363
TRIM29	1	1	1	1	1	1	1	1	1	1	6.17991	1	1	9254.34	1	1	1	1	1	1	1	1	1
TRIM39-RPP21	1	1	1	1	1	1	1	58.6688	1	1	3620.36	1	1	1	1	1	1	1	1	2.97708	1	1	1
TRIM74	31.0682	118.642	135.996	2489.5	1662.07	11.4481	94.745	7.37311	7.30131	1	133.25	104.525	3.12079	7.39766	93.1876	183.421	4600.52	1	297.66	11.0746	9073.44	190.293	242.604
TRPM6	5275.38	59.8898	53.9075	2.79768	13592.6	22.1655	35.4369	1	14.6098	1	90.0006	5.91967	7.71155	44.7347	2.09928	36.3948	1	17.3304	1.60456	47.0082	24.8082	61.3788	1
TSHZ2	31.0682	314.147	9.99663	96.6418	12.8673	289.823	837.064	13.376	12.2099	6.9077	397.75	1090.04	1	1	2429.49	187.354	27.8262	10.759	2.54777	1	190.757	106.423	1
TSPAN33	252.885	707.916	994.338	5462.12	2.81003	3.44217	1	139.457	6140.39	5478.97	112.718	24.9953	654.62	293.556	43.7049	143.999	49.0911	28.0916	13762.8	14.2581	362.147	1	2583.95
TTC16	46.1023	196.597	32.2033	2.20665	27.2263	20.0734	20.381	86.1576	8.12649	1	1268.63	181.512	1	1	450.797	1717.35	1719.1	24.0486	1	1	1522.36	5589.26	1
TTC24	1	433.158	16.9393	2129.15	1	1	1	1129	15.7456	12.8154	228.227	117.678	1	1	80.9141	1197.87	842.854	1	5.4019	1	4054.45	1456.24	27.6959
TYROBP	65586	238.183	27985	89.8347	48354.7	72.2751	40.1801	21492	24370.1	42320.6	44963.8	4.88965	1	1	11.1038	78.8191	840.229	8401.03	35820.2	1	8.3804	1006.86	30916.9
UBASH3A	16.391	5.87528	11.4929	3.1379	6.39784	6116.48	7623	648.482	17.616	34.0129	32.3194	5850.6	1	1	7852.02	6579.42	5245.17	8.73606	1	1	6444.09	3872.37	1.46463
UBD	1	1	1	1	1	1	1.8269	1	1	67.7203	1	1	1	1	1	1	1	1	8853.71	7.9654	1	1	1
UGT2B11	1318.12	1	1	1	1	1	1	1	1	1	1	1	1	1	1	1	1	1	1	1	1	1	1
UGT8	80.0316	1499.39	1	2370.71	7.92891	1	1	73.3149	21.9762	1	212.453	1	1	1	33.9205	79.9052	54.4984	1	2.39148	3.65321	16.2987	71.0879	5.91026
VCAN	1855.09	5983.53	279493	194.908	951.961	1	1	159.401	1383.95	317.151	705.542	11.3889	61305.7	1679.45	37.6598	6.2344	6.34984	109.367	719.968	543.377	19.7609	25.1632	197.475
VMO1	1	1	139.767	1	1	1	1	7.32969	70.9815	37.3456	1	1	1	90.1235	1	1	1	1111.76	645.849	8.26325	1	1	172.45
VNN2	752.705	5096.38	18319.4	1789.15	258090	37.577	288.171	2855.19	484.042	127.963	4204.06	384.933	2.35492	40.869	789.195	948.003	1553.01	56.3031	1900.8	1	5130.38	4743.28	970.368
VPREB3	1	929.756	1	1589.27	1	1	1	1	13.8624	10.1311	1	1	1	1	1	1	1	1	4.67102	1	1	1	7.22747
VSIG4	26.4002	1	707.386	1	84.4677	1	1	1	85.6033	64.7886	1	1	1	1	1	2.62017	1	480.411	2946.6	1	1	1	10186.5
VSTM1	40.7274	22.951	1274.05	2.67794	454.439	1	1	1	13.5004	14.2905	1	1	1	1	1	1	1	1	1	5.56734	1	1	3.27416
VWF	196.443	1	291.141	2.09036	498.904	1	1	1	110.97	382.825	14.204	1	83.686	86.7211	1	1	1	51.9177	105.354	463633	15.4739	1	494.125
WDFY4	151.463	32866.5	8426.68	56888.2	37418	1	1	5.1448	17268.1	29466.6	109.471	271.529	2.39717	1	8.90771	1	1	8712.49	18199	431.019	23.1412	1	14764.3
WDR86-AS1	1	17.2997	16.3436	11.8954	1	1157.9	1403.52	1	1	5.74807	8.27321	20.0818	1	1	1142.29	1604.05	497.283	1	1	1	64.1707	424.557	1
WNT10B	1	20.5004	3.83037	17.794	1	160.388	28.0265	34.4829	22.321	16.1177	244.546	56.7141	1	1	714.719	935.027	1475.93	1	2.3003	1.89306	422.138	902.02	3.63921
WNT16	1	1610.57	1	472.234	1	1	1	1	5.85924	1	1	1	30.6211	1	13.676	1	1	52.9119	1	1	1	34.9902	1
WNT7A	1	7.26294	1	1	1	443.937	825.166	1	1	1	14.0006	17.2071	1	3357.34	1530.16	1268.78	57.8737	1	1	1	152.976	24.1973	1
WSCD1	8.72121	1	1	1	1	1	1	81.9447	3.37637	1	22.8196	11.1949	1	1	12.1426	1	1	333.051	3.86339	7155.9	5.69022	1	10.4496
XCL1	1	1	1	2.81164	1	186.018	150.603	13586	11.3499	10.3601	2203.64	1	1	1	3.59005	83.4183	118.987	11.8869	1	1	1	314.367	1.82704
XCL2	1	1	1	1	1	51.4594	14.3502	13939.6	2.94679	6.49399	3509.29	1	1	1	1	149.951	494.384	1	1	1	6.26422	365.419	1
XIST	11.7832	180.504	21464.7	37485.1	2588.27	229.881	49.3011	1	8.57741	1	53.8632	48786.8	1	1	1671.71	56066	44750.4	56.2613	7.12833	52880.4	8.3804	21548.7	6.29531
ZAP70	106.324	748.167	240.645	1022.05	256.522	12112.4	12024.3	26072.2	104.903	152.596	24366.5	37282.9	1	1	40054.8	57031.9	63887.6	1	18.0243	5.80153	49317.4	69709.9	46.5292
ZBED2	34.4881	420.617	1	41.2497	1	296.674	543.963	1	2.513	1	182.654	439.31	1	1	698.441	352.851	42.7884	1	1	1.63595	1211.34	435.427	1
ZBTB32	77.9551	5900.22	1	175.546	1	1613.32	1072.84	1	14.7499	4.99866	1	1411.86	1	1	129.385	200.341	1	144.117	12.8687	1	1030.5	72.7906	1
ZMAT4	1	1	1	1	1	1	1	1959.62	1	1	402.062	1	16.5624	26.9306	1	1	1	186.077	1	3.12252	6.26422	12.2158	1
ZNF366	1	30.6636	126.119	1	55.7835	1	1	1	2542.67	5167.05	81.113	11.3552	4.34949	1	14.7854	13.8006	1	1	1729.17	599.545	11.5284	18.1364	4784.75
ZNF521	38.4199	1	22.5553	4.63226	1	1	1	445.794	22.6156	7.27806	13.0449	1	110.449	1	1	1	1	5445.9	11.9599	11656.6	1	1	34.559
ZNF608	23.5805	583.519	1	1436.25	874.267	1	1	45.9798	78.8144	8.66685	11.5198	1	1	1	1	1	1	150.733	7.12222	1	1	1	1
ZNF679	1	1	1	1	1	8.2334	505.935	1	1	1	1	1	1	1	1	189.838	143.203	1	1	1	1	1	1
ZNF683	1	1	1	1	1	1	1	1512.6	3.11618	1	1615.81	18.2536	1	1	32.3637	2187.4	3602.5	1	1	1	16.7927	5877.21	1
ZNF831	825.187	244.613	30.4088	1411.48	288.072	545.628	536.763	2847.68	14.0159	8.55885	3431.64	4729.5	1	1	10651.2	9181.4	12548.6	1	1	1	2516.73	4617.28	1.93412
ZNF860	1	3208.93	1	1955.5	1	1	1	1	23.8154	12.2436	6.94008	12.3241	5.75249	796.171	1	8.9559	1	1	1	114.636	3.41232	2.37793	1

## Sheet: raw_2000_markers
symbol	eosinophil	b_memory	monocyte	b_naive	neutrophil	t_CD4_memory_effector	t_CD4_memory_central	nk_cd56bright	dendritic_myeloid_immature	dendritic_myeloid_mature	nk_cd56dim	t_reg	fibroblast	epithelial	t_helper	t_CD8_memory_central	t_CD8_memory_effector	mast_cell	macrophage_M1	endothelial	t_CD8_naive	t_gamma_delta	macrophage_M2
A2M	16.391	40.0022	81.6995	1	1	26.6235	45.4943	161.048	2940.19	193260	578.892	420.366	75723.3	132.064	1444.02	1409.36	212.329	9168.09	68012.4	7858.14	303.586	8550.23	148277
A2MP1	1	1	1	1	1	1	1	1	1	1	586.026	1	1	1	609.709	459.558	21.0083	883.503	1	1	74.804	1854.34	1
AATK	78.2121	26.6435	564.76	3.3541	19634.4	1	12.0086	667.866	125.876	506.448	429.854	15.1466	15.2575	1	36.9642	1	7.6991	240.434	253.239	37.6963	12.474	1	186.264
ABCB1	9.8569	330.265	17.8764	2924.52	27.2315	184.724	320.939	6936.4	132.43	175.649	7337.54	42.8577	30.6911	2.04192	983.093	2440.07	3120.45	240.705	45.7974	624.734	4617.72	10273.6	15.0528
ABCB4	1	1079.75	20.2109	4982.31	1	1	1	1	300.236	538.378	62.6272	1	53.1095	1	27.7089	14.3378	9.03892	88.831	211.007	11.0382	5.82465	11.8791	463.424
ABCD2	1	371.507	1	57.8936	1	165.597	383.305	171.315	32.725	14.6966	108.928	2927.66	1	1	3581.18	4067.83	2482.41	8.5474	7.55689	1.5135	5637.3	3205.33	6.81161
ABHD12B	3372.4	44.8775	123.255	1	78.9031	1	1	1	15.1979	7.64525	1	56.006	2.30274	1	1	48.6471	1	151.853	4.76077	1	56.5525	56.0058	8.60861
ABO	1865.23	202.217	106.117	8.81516	8.6082	1	1	1	18.8593	6.42351	1	20.6787	23.7514	211.345	25.5922	204.752	71.8975	10.2194	2.52169	1	201.014	200.07	7.39613
ABTB2	8153.06	68.9385	453.642	190.513	1001.06	96.2394	177.667	28.1545	249.763	449.715	64.2715	129.902	1	1	137.266	36.4864	90.4771	81.161	2100.86	1	111.22	29.9618	175.785
ACE	11.1317	367.556	47.2665	13.6905	5.59977	155.112	268.168	1	2630.13	46587.9	30.7004	12.9852	1	406.359	1795.16	2002.99	418.884	287.234	521.706	7847.98	120.041	315.95	1487.08
ACP5	3128.09	12308.1	2409.17	2554.46	231.245	2680.78	1861.07	520.215	6824.96	180474	539.707	2542.58	32.3294	604.263	777.242	2627.31	1961.39	481.966	33808.2	20.4665	939.394	1843.97	92882.3
ACSL6	64.9129	125.961	58.4441	2.97812	47.8723	362.594	264.636	4015.29	58.067	6.69712	2523.36	392.454	1	1	2699.25	1525.64	351.083	1	11.2298	3.22896	2531.37	1388.06	111.961
ACSM2A	1	279.046	1.52654	1	1	1	1	1	1	1	27.7043	1	1	1	1	226.723	1	1	1	2.69929	264.211	323.956	1
ACSM5	1	7.26294	8.58827	1	1	1	1	1	105.839	452.066	14.3522	1	1	1	1	1	1	1	35.901	1.66184	1	1	312.296
ACTG2	1	27.0053	5.04459	1	1	1	1	3.04788	1	1	14.0006	40.5309	4741.3	115.095	12.2505	17.9588	12.4686	1	1	2.67694	10.5617	20.5102	1
ACVR1C	1	42.1415	1	6.95901	1	107.977	223.32	7.41522	14.5236	10.4961	26.8996	64.9953	17.0781	48.4229	878	283.388	88.8717	30.277	12.8029	4.86814	1052.36	211.815	10.632
ACVRL1	1	30.1165	206.017	1	1	1	1	1	127.583	337.81	6.94008	16.271	1579.34	2.62464	2.14462	27.172	1	46.8063	3501.58	62874.2	15.7608	17.1952	937.246
ACY3	1	6.20107	31.8562	29.5498	1	1	1	305.22	6.32598	1	1	26.5711	1	1	1	73.7448	23.9372	1	2.70949	1	11.5284	35.2391	1
ADAM28	12766.9	29059.7	1772.72	36684	3176.12	1	1	1533.77	5624.24	38.3349	2662.75	21.2114	8.83236	276.44	10.6486	20.5319	13.45	163.55	3702.85	11.3439	36.1766	90.804	2248.27
ADAM33	1	21.72	1	1	1	1	1	1	1	1	1	1	2542.64	1	1	13.9123	1	1	1	5.69267	6.12857	37.3957	1
ADAMDEC1	121.273	372.373	147.601	38.3531	1	1	1	1	12.1975	41.2834	1	1	1	1	1	18.0886	1	233.082	38853.2	1	1	1	6940.99
ADAMTS1	11.5834	115.098	7.1159	1	8.35946	1	1	4280.9	7.00705	1	1964.56	31.6535	33567.7	7314.16	21.5364	84.1511	266.623	1	1	3735.89	57.4143	771.04	1
ADAMTS12	1	1	1	1	1	1	1	2.26822	1	1	16.7796	1	4681.13	46.2297	1	1	1	1	1	116.387	1	1	1
ADAMTS14	1	1	1	1	1	1	1	297.563	31.241	280.947	44.2368	1	415.959	5.57969	1	1	13.5103	21681.9	207.654	2.20404	1	1	4.84483
ADAMTS18	1	1	1	1	1	1	1	1	1	1	20.5009	1	1	1.47131	1	1	1	1	1	4998.11	1	1	1
ADAMTS2	1	42.6085	33.5634	2.20665	1	1	1	12.1903	23.5724	37.3456	45.2518	8.69533	9846.27	13.0825	18.1231	41.037	1	1	113.587	26.7122	24.8082	33.0453	34.6038
ADAMTS3	1	1	1	1	1	1	1	1	1	1	6.25988	1	5.75249	124.181	1	1	1	8704.15	1	213.638	1	1	1.38887
ADAMTS5	1	1	137.013	1	1	1	1	1	13.4601	34.6331	44.6392	1	5025.27	206.021	1	1	1	1	10.0379	27.7478	1	1	6.1788
ADAMTS7	159.063	1	1	8.45615	4.89048	1	1	18.8129	6.78387	1	1	1	1316.41	120.914	1	4.10214	1	3654.05	2.90201	3571.36	8.93606	8.24045	1
ADAMTS9	1	11.4135	1.54714	1	1	1	1	1	1	1	1	1	3333.74	750.686	1	10.9346	1	129.685	1	5397.74	15.7608	23.1242	1
ADAP2	77.9551	848.487	5539.22	485.668	190.691	1	1	10.5666	3456.98	3580.51	90.9895	21.4569	1606.77	1	20.7066	20.7059	13.5103	71.0351	9555.05	55.1921	64.1707	26.4815	4975.88
ADCYAP1	1	1	1	1	1	1	1	1	1	1	1	1	1	1	1	1	1	15166.3	1	1	1	1	1
ADD2	16.391	4479	133.109	3687.28	5.78179	1	1	2.33888	239.048	323.261	14.0006	144.63	6.04804	4.04693	73.1272	51.8765	15.0033	1	46.4366	213.648	2266.78	68.9411	28.8132
ADGRE1	83040.7	146.582	7169.17	60.3804	3400.6	95.7745	291.758	39.3958	46.0413	19.1376	62.6272	74.3944	1	1	398.735	207.922	115.655	2248.5	6456.81	1	290.532	128.785	93.334
ADGRE3	95377.4	130.5	2696.02	23.1885	58168.4	3.52289	1.62905	5.26067	41.3068	26.0026	67.125	1	1	1	1	1	1	1748.27	15.4685	1	1	1	227.327
ADGRF5	1	1	1	1	1	1	1	1	1	1	1	1	188.211	4.25781	1	1	1	1	1	20837.9	1	1	2.89612
ADGRG1	195.852	260.556	100.706	22.9829	416.71	89.5057	16.9683	6269.54	18.6091	8.11655	32078.1	30.2783	17.1831	2333.27	60.9073	2107.79	17539.1	40.6727	5.03361	1978.69	256.617	54347.6	4.7365
ADGRG3	66656.2	17.2792	187.172	56.7342	90002.3	1	4.45411	1788.2	13.867	1	315.158	1	1	1	1	36.7194	15.1366	3.80279	3.22429	1	1	40.317	1
ADGRG5	65068.6	5437.32	150.063	2783.25	44.753	22.4781	97.5489	4344.04	222.775	46.6316	5364.82	103.474	1	1	125.508	1439.18	6941.97	222.357	7.92658	1	508.729	13345.8	7.18809
ADGRL2	1	1	1	1	1	1	1	5.26067	1	1	11.5198	1	7813.5	4417	1	1	1	1	1	9688.55	1	1	1
ADRA2B	1	1	75.6185	9.26948	8.15957	1	1	1	76.1147	371.44	1	1	303.301	1	1	87.7118	47.2562	1	263.553	3.71625	1	59.9755	11588
AFAP1L1	1	6.20673	2.01827	5.91134	1	1	1	17.7854	40.6614	1834.14	1	6.66206	3.91256	73.6058	8.99302	12.404	1	8.56615	411.766	11085.5	16.7927	31.1368	14254
AFF3	102.317	12053.8	668.771	30094.4	100.795	50.5379	91.1092	1648.38	1489.74	139.483	83.9852	147.798	594.999	196.553	748.844	160.567	94.8917	1	11.0331	22.9496	229.793	309.465	36.9596
AGR2	1	1	1	1	1	1	1	1	1	1	1	1	1	7887.79	1	1	1	1	1	1	1	1	1
AGR3	1	1	1	1	1	1	1	1	1	1	6.94008	1	1	1720.56	1	1	1	1	1	1	1	1	1
AHNAK2	46.1023	437.162	29.4576	352.063	1	1	1	1	163.242	120.615	1	1	1	1	1	1	1	10462.1	714.652	20866.2	1	1	689.541
AIF1	1	212.585	22444.8	100.68	24239.2	51.9694	132.245	72.7491	14007	15082.8	208.868	56.8151	1	1	122.944	505.225	120.244	1960.64	4674.14	2.87659	632.707	18.9067	604.175
AIFM3	193.502	216.061	1127.71	69.5343	26.9622	1	1	51.0563	625.675	632.997	1	1	1	75.137	4.4748	5.05042	1	564.998	278.821	9.41896	17.4158	1	158.784
AIM2	1	10019.2	400.27	327.092	1611.66	678.675	846.061	1	85.3747	44.952	143.42	342.56	1	1	302.031	170.588	129.634	13.2896	5583.91	1.91252	67.4236	82.9155	18.2589
AJAP1	1423.57	8.4159	1	1	4.58221	1	1	1	1	1	1	1	1	1	1	3.55638	1	1	1	1	1	7.15429	1
AKAP12	452.609	17.2792	26.3203	89.6025	21.4677	20.4271	36.1339	38.3032	346.161	6136.37	59.9258	23.5544	25329.1	1818.21	39.2068	43.2502	11.0862	37550	21.3189	107440	23.1412	14.0839	37.9757
AKAP6	41.5266	253.436	19.9989	2456.84	1	1	1	7.16464	107.137	1	1	36.9993	434.736	426.874	248.122	78.7116	31.8159	1	72.3629	43.5602	253.683	73.2035	235.548
AKR1B15	163.107	584.153	1	1	1	1	1	1	1	1	1	11.8644	1	1	3.33083	380.021	1	1	1	1	669.556	592.622	1
AKR1C3	185.151	37.585	78.5347	4.15737	58.4907	253.703	163.225	851.842	48.2038	116.003	9529.46	383.248	1722.32	39.4942	76.5806	62.7285	267.624	11.005	14.719	636.232	16.2987	282.833	217.657
ALAS2	19.7099	4926.56	62.2131	73.5741	19.8278	1	1	1	1	1	6.21989	1	1	1	22.7189	6.38684	1	1	1	1	6.12857	16.6186	1
ALDH1A1	96.8693	417.085	5250.87	47.1759	63.9007	1	1	1	527.083	10929.8	93.4408	1	20375.9	601.51	1	1	1	39360	4632.93	9486.93	1	1	18818.9
ALDH1A3	1	1	1	1	1	1	1	1	6.35509	1	1	1	10241	31120.8	1	1	1	79.072	6.78734	769.51	1	1	1.87974
ALOX15	64542.4	14.2633	1.80283	3.29701	24.3464	9.44226	13.6167	1	2362.3	82850.4	1	1	1	1	15.9984	20.1235	1	6.44345	2.58583	1	5.69022	1	10.2882
ALOX15B	1	1	158.523	1	1	1	1	1	230.135	510.949	27.0195	1	1	2057.63	1	12.9362	1	10.759	2508.02	1	6.73701	5.34669	918.559
ALOX5	1	25634.7	34614.8	20915.8	93879.9	923.914	2405.95	161.048	1631.31	1861.2	247.732	16.4564	1	2.39878	468.979	430.109	125.861	1084.05	1189.11	2.32848	281.455	165.108	31.7012
ALPK3	61.79	1	89.4287	32.243	576.872	1	1	17.7954	86.5556	60.8795	46.502	26.3906	235.401	588.814	72.8107	1	16.842	75.4452	277.853	43490.2	20.1234	1	737.589
ALPL	678.414	248.582	14.996	301.474	84039.4	1	1	5.07222	19.0302	25.1121	1	1	1	53.4256	1	1	1	1	28.1888	8.98603	1	1	189.997
AMHR2	1	1	1	1	12.263	1	1	1	1	1	6.17991	1	1	1	1	1	1	1306.85	1	1	1	1	2.272
AMOTL2	1	1	1	1	1	1	1	1	6.87008	7.0576	1	1	17734.8	16417.4	1	1	1	1	64.8701	20320.4	1	1	14.7499
ANAPC1P1	5.23336	34.3715	3.77751	28.9048	5.7638	1	1	2.35069	1	1	1	40.0921	1	1	48.7007	423.527	314.663	1	18.3446	10.505	606.038	68.5603	32.967
ANGPT2	452.389	367.952	34.6374	116.58	5.33826	36.2827	52.7319	1	23.3241	1	359.921	205.195	216.426	115.938	406.612	299.923	4.25657	430.396	4.98863	32788.2	560.014	345.029	1.87974
ANGPTL1	128.128	1030.59	7.93585	346.853	10.1794	1	1	1	1.63183	1	53.5988	15.6426	338.509	1	87.6226	1	1	196.18	1	3.76409	1	1	1
ANKRD1	1	1	1	1	1	1	1	1	1	6.62575	1	1	681.249	436.699	1	1	1	1	837.299	157941	1	1	1
ANKRD18A	1439.7	11.4021	8.71404	1	178.85	51.2419	24.8094	1	15.3119	95.9846	6.25988	144.401	1	1	699.197	320.269	42.8861	1	13.2073	1	69.0082	22.7746	6.07296
ANKRD20A11P	1	42.5423	1	86.7182	1	1	1	36.8991	12.6968	1	527.523	25.5796	1	11.3723	52.294	107.273	103.373	202.408	1	1	66.6631	79.6637	1
ANKRD22	75.8398	44.1242	335.409	1	1840.5	1	1	5.47038	13.6281	61.5445	45.1308	7.65509	4.35222	1074.91	21.0085	29.7284	2.33982	1	12980.6	1	22.0569	30.6922	2.81047
ANKRD30BL	1	30.1165	1	7.78522	1	1	1	1	6.80101	1	1	15.4631	1	1	1	3.59987	1	7525.71	1	1	8.93606	16.6511	1
ANKRD31	1	4.70795	1	33.6369	1	1	1	5.33188	3.23706	1	37.8191	92.3807	16.6647	43.9898	186.711	75.7966	36.2214	606.762	4.39838	2.81823	620.954	71.2839	3.24864
ANKRD34B	39.606	1	44.883	1	855.473	1	1	1	1	1	53.8632	1	1	95.0049	1	1	1	1	1	1	1	1	5.43065
ANKRD36BP1	1	1	1	1	1	37.4226	222.057	1	1	1	1	1	15.2387	73.1515	1	45.1386	38.3414	2575.49	8.20111	1	1	1	1
ANKRD55	6676.14	15.5582	29.1255	1	346.876	1	1	1	25.4232	15.5462	1	95.2164	1	1	1019.8	13.3908	1	364.383	1.49064	75.8554	244.553	60.5565	10.2648
ANO2	1	1	1	1	1	1	1	1	1	5.25257	1	1	8.04546	1.63254	1	1	1	1	2.82341	2326.07	1	1	7.80257
ANO5	1	5.85275	240.368	3.19994	1	1	1.62905	3.1529	43.4351	37.1682	1	1	1595.36	92.0138	1	3.43025	1	111.633	865.073	433.398	1	1	4527.83
ANPEP	33081.5	1048.8	37173.8	126.335	96114.2	7.47955	1	1	20925.6	63006.6	135.428	22.2542	75.1149	3365.45	8.28569	1	1	8773.73	66035.2	6156.89	15.7608	8.24045	12267.4
ANTXR1	1	1	1	1	1	1	1	1	10.8993	1	1	1	7593.89	2477.18	1	1	1	80.7071	20.3178	649.347	8.03533	1	9.36878
ANXA3	669.69	89.4181	37.003	14.1103	28334.2	1	1	5.47038	5.38984	6.94413	48.9965	1	336.159	19230.7	2.33752	48.8557	13.5103	69.7094	76.9372	6908.99	67.4236	34.3453	3.53098
AOAH	12371.8	1165.35	41449.6	353.431	22896	92.4426	190.985	8344.48	4654.79	2613.25	27269.7	146.055	1	1	458.933	1913.68	3557.77	257.49	9422.46	2.94585	3484.93	19951.1	8128.19
AOC1	1654.75	16.6032	16.4316	1	201.31	1	1	1	39.4072	46.2844	1	1	1	8.63315	1.64423	25.079	17.8705	6.80326	391.744	1	8.93606	24.6622	373.97
AP1M2	41.2169	1	8.12459	1	278.545	1	1	5.30509	1	1	16.5397	4.932	1	5850.11	1	22.5437	1	6.44345	99.3398	1	3.34511	6.60789	59.5916
APBA2	1	48.0188	43.6144	9.56677	39.3559	302.537	918.394	3229.71	30.8173	21.7416	1164.23	135.869	672.215	64.5861	2535.92	5785.21	4587.54	21.3187	68.5293	3699.44	8000.55	3433.19	1.92927
APLN	1	1	1	1	1	1	1	43.4099	11.7972	24.7462	1	1	1	65.1347	1	1	1	1	6.67877	73569.2	1	1	112.213
APOBEC3A	1105.42	194.953	16678.7	60.3625	70922	7.47955	1	12.1903	335.409	271.813	416.001	8.69533	1	5.96138	1	3.59987	1	10.1603	27151.9	1	16.3857	7.08602	30.8546
APOBEC3H	1	33.5995	7.60543	13.3345	6.02477	313.662	128.979	1815.83	26.2127	35.4658	2508.77	204.18	1	1	90.6303	105.117	273.26	258.898	120.27	4.3706	37.902	356.321	25.619
APOC1	1	6.43325	13.2936	1	1	1	1	1	480.302	14495.3	2.73866	1	37.4119	35.0512	1	1	1	208.648	12442.8	24.889	16.7927	16.4902	51881.8
APOD	1	20.6299	1	13.9488	1	1	1	1	18.5794	1225.59	1	6.07639	75183.1	827.932	1	12.7782	1	1	29.7482	74.5731	4.82467	18.6927	19.3614
APOE	16.391	58.4744	66.8389	52.3913	3.45507	1	1	9.2896	855.577	25020.6	6.63849	42.2519	1616.02	1231.99	50.8333	58.5935	34.9846	1137.48	145477	138.418	43.1138	29.832	130344
APOL4	77.9551	439.406	187.137	107.24	54.6623	9.67967	10.4045	348.175	2973.21	7913.1	60.3338	25.5983	58.5436	62.677	20.833	185.488	1	1	6383.66	156.598	369.182	254.678	72.0647
AQP1	1	1	1	1	1	1	1	1	2.34504	1	1	6.54694	4.59233	1	20.213	18.5696	41.2393	1	5.40184	4124.21	8.64934	1	6.75664
AQP10	113.902	1	1	1	1	1	1	1	1	1	1	1	1	1	1	1	1	356.859	1	1.37144	1	1	1
AQP9	575.206	227.827	14795.3	64.875	314764	1	1	1	165.348	25751.8	86.6285	1	1	10.3898	1	1	1	275.838	67633.9	1	1	1	77480.7
ARG1	959.693	351.384	236.129	491.505	6015.06	11.7041	23.6573	1	6.93554	1	33.1323	157.421	1	1	184.389	87.0379	1	118.108	1	1	303.597	374.056	1
ARHGAP23	1	1	72.5111	2.20665	12.9876	1	1	4.19276	67.4679	94.3836	1	7.41131	1	4.03379	2.3375	1	1	28.0762	287.699	5363.68	1	1	43.39
ARHGAP24	183.034	5386.31	2268.7	6114.37	2215.69	1	1	6.59515	213.731	43.5257	115.472	1	2472.81	730.282	1	1	1	1	849.282	10847.8	1	1	752.576
ARHGAP26-IT1	201.083	1	61.6268	9.34585	334.296	6.95222	4.30761	1	1	1	1218.28	2.57099	1	12.9488	48.6319	138.099	158.947	2.99511	3.09618	5.47883	79.9634	261.656	3.72371
ARHGAP29	76.1705	153.026	423.077	1.79132	99.2193	1	1	1	8.07506	1	25.0898	6.09745	12703.3	9088.63	1	239.932	1	152.441	4.67102	66395.3	143.134	260.216	29.839
ARHGEF10L	61.1364	245.496	6442.12	190.442	15.3454	1	1	1	1846.36	4037.06	6.94008	1	1812.44	1360.13	1	1	1	1	6214.41	370.799	1	1	2260.19
ARHGEF15	1	22.951	1	1.8804	1	1	1	1	10.88	25.2833	6.94008	6.97645	1	1	1	30.5341	1	1	1	5757.96	16.8721	43.0484	1
ARHGEF16	1	1	1	1	1	1	1	1	6.39277	1	7.50029	1	4.44109	2036.06	8.62699	11.3479	1	1	16.7558	54.0164	1	1	16.7307
ARHGEF17	23.5805	1	122.36	1	272.13	1	1	1	317.603	321.443	11.3598	1	12077.1	5016.6	1	1	1	59.554	232.273	26479.2	1	1	566.75
ARHGEF26-AS1	89.569	329.024	4.83924	1	1	10.4087	27.2209	1	20.4962	1	12.8802	2.43304	1	501.475	460.782	393.598	359.187	1	1	1	411.286	338.476	1
ARHGEF28	1	16.6202	5.04765	3.76582	3.96894	11.8427	7.61523	23.3806	22.3507	46.3439	147.52	1	1	835.967	39.881	57.1412	384.276	1	18.0755	21155.2	24.8082	60.8034	315.519
ARHGEF38	67.9762	83.8798	11.0932	61.6778	1	1	1	1	1	1	78.1875	11.0777	20.1439	8323.68	118.627	48.5649	1	49.795	6.12876	1	83.0572	102.214	1
ARPIN	139.519	287.37	1968.3	7.28143	236.105	121.976	1	333.866	1641.45	3121.98	281.395	1	1	1	13.915	326.429	249.065	127.465	1785.08	1	216.4	250.751	2202.93
ASB15	1	106.792	1	1.93125	1	1	1	1	1	1	28.1397	204.967	1	1	167.768	66.9345	1	1	1	1	23.1412	51.6832	1
ASGR2	21.2633	75.159	4829.34	15.8633	1	1	1	1	427.536	263.338	67.909	1	1	1	1	1	1	1	27.5138	1	1	6.79932	22.9024
ASIC1	1	1	1	1	1	11.4481	1	2.26822	7.07427	5.84873	6.17991	184.869	322.776	208.276	6.10544	195.616	7.79693	1	7.47776	20.8886	539.77	1	54.0796
ASPHD1	11.1317	1	1	1	1	1	1	1	10.3488	140.325	6.94008	11.1949	1	32.8634	38.2811	8.06863	1	17.3915	659.319	18.3721	8.23697	1	1496.4
ATP1A3	31.8848	130.373	20.8303	68.7307	55.8608	311.199	156.902	178.918	40.164	12.3711	296.814	255.357	8.42278	1.85898	454.475	921.483	2312.49	1	1	5.08942	326.379	1102.94	6.52446
ATP1A4	16.0341	102.685	170.462	1	5.52592	1	1	1	16.6849	6.24357	32.0795	6.7512	1	1	12.1201	92.8849	1	1131.57	9.69014	1	104.169	85.3309	2.86339
ATP6V0D2	1	78.8669	5.3059	1	1	1	1	1	71.9255	366.417	28.1397	90.5562	1	90.9378	1	82.7681	1	204.671	2247.11	1	104.169	82.0401	9001.63
ATP8A2	1	5.90749	1	1	1	1	1	39.608	3.23706	1	117.371	47.8337	21.1922	41.8161	157.232	26.7944	1	2115.24	4.67102	46.3943	471.435	93.616	12.4191
ATP8B4	3891.56	26.6435	2474.43	19.0731	3548.87	1	1	8645.5	2851.98	1724.36	3345.23	84.6702	117.105	59.3123	9.92792	18.5696	39.8548	24779.6	3169.74	4.62951	8.93606	721.604	5814.19
AVPR1A	67.9762	11.8528	8.97081	1	1	1	1	1	1	1	12.8802	8.69533	8636.28	1	1	5.20267	1	1	1	1	1	7.72256	1
AZGP1	1	1	1	1	1	1	1	1	1	1	6.25988	1	1	57071.7	1	1	1	1	1	1	1	4.09943	1
AZGP1P1	1	1	1	1	1	1	1	1	1	1	1	1	1	653.504	1	1	1	1	1	1	1	1	1
B3GAT1	1	54.3802	7.61009	1	3.2798	1	1	77.5324	6.90803	1	1645.74	50.0143	1	11.3101	64.6327	280.405	2140.39	1	1	1	49.2465	1772.28	1
B3GAT2	421.955	716.013	175.084	365.579	40.1012	1	1	1	32.0367	1	245.786	214.293	1	1	244.602	270.506	5.01946	89.6792	1.49064	2.06482	674.821	1685.34	1.46463
B3GNT7	376.853	1734.68	60.43	761.388	54.2013	9.61665	9.65814	2056.82	502.455	181.024	9597.08	1	11.9394	30.013	10.6209	111.26	107.947	42.2637	245.806	58.4914	36.9	594.036	354.876
B4GALNT2	68.7414	1053.59	71.2639	15.8724	21.4586	1	1	1	1	1	7.50029	528.494	1	1	1	503.743	13.9875	1	1	17.1139	1216.47	595.639	1
BAALC	1	1	1	7.33677	1	1	1	747.89	10.1313	76.3934	347.709	11.3084	1	1	1	3.67802	1	150.733	912.968	70.8483	5.69022	8.24045	668.652
BACH2	315.082	2874.05	46.8455	17947	57.2149	657.122	1078.76	4768.06	440.443	40.1594	1359.09	1607.34	128.519	328.088	3775.27	1570.97	533.565	279.498	11.7591	453.202	7079.97	953.11	12.3431
BAIAP3	2030.23	9864.39	34.0504	365.151	4494	105.843	163.811	1157.46	34.4443	8.99732	242.053	115.323	30.8082	153.673	1252.31	2108.94	1173.31	126.199	41.7725	79.223	16.7927	1268.06	15.5628
BANK1	4491.39	90588.9	428.34	65812.3	25.2642	1	1	738.612	783.993	158.211	132.584	1	5.75249	155.836	13.5054	6.27788	6.1907	55.4345	39.6553	11.0222	19.7609	19.0916	39.1112
BATF3	9.8569	13.8217	498.987	11.3808	171.478	600.459	356.224	662.616	2683.17	3950.98	84.0395	26.9332	83.904	8.01602	11.5003	23.5059	1	42.7776	652.722	36.9719	11.5284	1	109.672
BCAR1	1	1	1	1	1	1	1	2.33888	48.5416	328.926	12.8802	21.9667	7335.81	6652.34	1	1	1	2989.46	2112.39	22585.1	1	1	3077.64
BCL11A	542.667	27010.1	1743.13	12425.8	452.651	1	1	1	2224.89	742.743	115.984	26.4648	33.7893	732.593	13.1491	21.8139	1	1	414.588	21.449	79.9634	38.5607	472.521
BCL11B	51.2322	42.6085	36.2165	8.66342	28.2468	3261.93	4302.18	1041.34	56.6275	61.5237	11227.3	12792.6	1	351.741	50790.3	22287.1	20573.4	1	1.49064	16.6502	17025.5	7197.29	6.89336
BCL2L2-PABPN1	1	54.6281	131.325	24.0746	1	1	1	686.644	7.24112	1	16020.7	1	1	1	1	1	1	1	17.0268	82.9842	44.9837	1	204.541
BCL6B	1	1	1	20.8028	1	1	1	9.99598	6.59291	8.9853	1	6.7512	1	1	1	1	1	4.86803	6.77187	12633	1	1	3.69858
BCORP1	1	20.5011	4.06567	18.7636	1	1	5.51005	628.179	6.59291	1	24.7603	419.473	1	1	862.589	8.7996	7.79693	1	1	1	1032.85	787.584	1
BEND4	1	1526.96	10.1738	2034.95	1	1	1	1	30.8816	1	37.2594	1	1	1	40.8571	129.302	44.5294	11.005	4.5459	1	1	1	1
BEND5	16.9782	794.254	1	1219.72	1	1	17.5	381.758	32.2361	6.31895	84.6819	22.4572	421.043	493.801	30.0968	169.745	16.842	1	4.67102	6.68807	359.802	32.2373	18.4872
BGN	1	4.70795	1	1	1	1	1	1	1	1	1	1	14175.3	24.0965	1	1	1	1	1	7023.88	1	1	1
BHLHE41	1	900.99	1	120.38	1	1	1	1	276.329	5594.07	1	1	1997.7	818.002	1	1	1	38.8307	7553.64	106.51	5.69022	1	5608.56
BICC1	34.8669	11.4021	101.341	1	7.59256	1	1	14.3602	5.61289	1	82.4192	1	7241.23	1418.36	1	6.57395	1	1	6.09274	24.7872	8.3804	10.9336	8.03454
BICDL1	151.463	300.357	41.4848	416.963	104.64	24504.2	3382.89	112.903	149.648	14.1225	279.289	1335.81	1	605.608	2035.23	2760.75	2028	42.1193	51.6428	2.9618	1676.35	1337.61	407.101
BIVM-ERCC5	1	659.264	119.01	23.9672	1	1	227.965	82.1564	1	1	7348.39	2185.9	1	1	1	1229.56	1686.12	1	1	414.39	859.31	3369.14	456.404
BLK	78.2121	36615.2	17.4597	20999.8	14.9751	156.1	121.181	1	53.5161	38.4406	1	149.501	1	1	351.5	52.9991	95.0989	1	1	9.26529	48.6164	40.1202	1
BLNK	14.479	13908.6	173.11	7852.61	3.09873	1	1	1	1080.3	1079.42	56.6293	1	1	1168.64	1	1	1	15.889	2649.58	1	16.8721	7.55283	215.302
BLOC1S5-TXNDC5	1	1053.72	271.722	527.819	10.7483	1	815.876	1	1	1	1	54.6116	1	1	1	8.90061	164.734	1	1	57965.8	189.161	323.788	3432.82
BMP2	12.2902	1	23.2394	1	145.662	1	1	375.644	13.0422	16.9569	12.4644	1	1134.26	2533.5	1	1	1	118.108	157.949	7178.82	1	1	26.4292
BMP4	1	1	1	1	1	1	1	1	1	1	1	26.5711	768.313	77.7372	27.7279	11.6339	1	1	1	4920.85	12.7255	7.4445	3.08344
BMP6	122.58	47.8605	18.6964	38.0061	612.294	1	1	1	48.6739	362.682	1	1	302.426	358.393	6.19136	1	1	358.337	273.426	55268.7	4.82467	1	10.2301
BMX	68.3951	1	1	1	3225.27	1	1	1	1	1	1	1	1	6.31991	1	1	1	1	5.72736	14647.8	1	1	20.5069
BNC2	64.9129	23.1055	17.8802	1	12.2693	1	1	294.421	32.3877	35.9704	6795.65	1	1	1	1	39.5058	41.2614	4283.75	22.7016	1	22.0569	268.322	54.0401
BTK	31768.1	21028.9	15898.6	16411.7	8120.47	1	1	5.1448	6014.72	6641.7	188.854	10.4259	1	1	7.49576	5.29819	1	46623.7	8171.34	2.40466	16.7927	7.55283	6965.62
BTLA	3.6958	7102.26	15.8897	10398.5	227.483	756.733	1537.47	1	226.073	13.5656	16.7796	380.973	1	1	1703.11	1182.68	574.887	1	9.20872	2.98728	2003.22	1359.34	3.30369
BTN1A1	6.39161	364.154	1	11.0769	22.3538	1	1	1	1	1	1	1	1	1	11.231	1	1	1	1	1	1	1	1
BTNL3	1	1	1	1	1992.04	1	1	1	1	1	6.25988	1	1	1	1	1	1	1	1	1	1	1	1
BTNL8	206.809	5.87528	34.1991	1	8012.23	1	1	1	4.36812	1	8.27321	8.85496	1	1	1	1	1	1	1	1	6.26422	5.34669	1.75363
BTNL9	9.8569	1684.53	4.03289	252.727	7.75208	1	1	1	6.05623	1	1	6.54694	1	1	1	191.737	21.0441	1	1	3.73229	149.729	188.854	1
C10orf105	154.91	1	258.088	4.30372	4171.43	1	1	1	39.2582	60.4371	1	13.8226	1	1	32.4351	1	1	17.3915	29.9575	2.4867	30.5216	1	64.1959
C11orf21	24915.6	2967.56	11301.8	2921.89	11373.9	1047.68	936.451	6616.31	2213.18	1136.28	5070.99	6398.4	1	1	5142.73	13348.2	20327.2	393.605	335.411	1	9258.07	17262.8	1137.12
C11orf96	1	1	11.8054	1.8804	1	1	1	5.52576	15.7375	19.2689	9.18846	4.30491	12052.5	84.881	25.4586	1	5.01946	23.9031	30.63	20.1398	8.03533	1	1
C12orf42	1	817.567	1	1730.17	1	6.42135	1	1	9.82243	1	14.3522	196.449	1	1	288.008	410.691	182.288	20.9268	1	1	377.401	235.28	1
C14orf178	8.94548	81.4869	2.67335	19.8724	1	29.7323	34.9042	1	1	1	30.0928	7.36916	1	5.00842	42.1873	118.901	133.535	56.3031	6.07787	2.84484	37.8496	58.2025	3.30369
C15orf48	46.1609	13.8217	186.022	14.0571	131.012	188.74	146.092	35.6144	1119.78	19217.7	42.8116	1	1	2620.08	2.36896	9.67609	20.8838	230.031	51906.6	3.61099	10.5617	3.67939	1237.18
C19orf38	8197.71	250.923	12433.3	100.593	13587.1	1	1	282.634	2390.25	1959.86	267.757	21.6685	1	1	10.5296	6.42234	1	11.005	3256.35	2.30057	16.7927	1	3961.44
C1orf116	92.185	1	20.4305	72.9669	44.0062	3.71068	1	5.498	4.91032	1	18.8202	1	1	9175.53	1	3.55638	1	92.6125	2.90201	2.07568	1	1	2.7796
C1QA	1	1	446.327	1	1	1	1	1	402.197	14559.4	10.266	1	72.587	1	1	1	1	313.185	29898.3	1	1	1	2774.38
C1QB	1	1	186.807	1	1	1	1	1	200.403	21375	1	1	144.174	1	1	1	1	535.727	38405.3	1	1	1	2016.58
C1QC	1	1	54.0823	1	1	1	1	1	177.538	23251.2	1	1	1	1	1	1	1	294.947	16741.2	1	1	1	1318.77
C1QTNF5	1	1	1	1	1	1	1	1	1	1	1	1	1	1	1	1	1	1	1	2229.74	1	1	1
C1S	30.6538	73.52	62.3343	56.5115	24.819	1	1	13.4344	144.377	189.263	82.972	138.177	97115.2	3488.58	128.596	61.031	25.0456	130.072	18335.3	21.1928	64.318	59.5667	28.9402
C2	1	152.134	1150.32	56.3997	14.388	1	1	20.1331	2102.98	12753.3	2.7669	37.9272	1	1	24.0249	100.582	18.6107	1039.47	13782.2	2.0863	151.785	96.0212	2035
C21orf62	1	1	1	1	1	61.952	138.565	54.5695	4.19372	1	2965.18	10.1737	1	1	12.3953	34.5235	1	30.277	1	1	16.8721	8.24045	1
C2orf72	1	1	1	1	1	1	1	5.498	1	1	6.25988	1	1	1051.92	1	1	1	68.5926	1.98127	1.64998	1	1	5.4687
C3	48.9347	176.51	749.957	16.9668	422.093	1	1	554.821	120.97	1044.28	28.3933	37.7268	575.499	1309.32	24.1716	145.711	10.2512	99.3488	13923.8	21.2187	69.4349	169.002	8656.19
C4orf19	84.7203	36.2641	72.1188	17.8166	38.1844	19.2386	27.0094	41.1959	19.8678	1	1721.68	46.3625	1	469.648	131.302	97.4958	1	39.1042	1.49064	1	74.804	104.507	1.37681
C4orf50	1	12.7547	1	1	1	11.4221	32.2483	7.41522	1	1	42.5805	133.78	1	1	61.9743	316.826	345.179	1	1	1	8.3804	258.768	1
C5AR1	13046.2	745.562	54305.7	362.895	208249	1	1	18.8815	1188.64	11250.2	345.056	19.4836	15.2387	28.0239	51.0022	181.593	147.6	563.152	26583.2	2.82454	192.891	152.24	28015.1
C5AR2	5013.86	547.112	2593.52	26.9204	26758.7	255.804	27.4609	1	374.569	407.763	1	192.531	4.35222	1	27.8009	463.192	438.089	7.34595	655.199	2.48836	318.971	523.278	896.577
C6orf223	1	1	15.1965	1	1	1	1	1	90.958	604.895	1	1	1	1	1	1	1	1867.61	329.288	5.90199	16.8721	1	12.5748
C8G	31.0682	4.46186	12.7476	5.6401	1	1	1	27.6746	23.9191	19.9923	58.2452	36.781	1	1	22.9248	72.7214	127.03	4084.76	68.1485	3.11304	2.91234	147.043	10.9913
C9orf152	1	10.7055	1	1	5.2279	1	1	1	6.63137	1	6.25988	1	1	1980.63	1	1	1	69.7094	8.33309	1	1	7.08602	1
CA2	1614.8	123.67	1145.37	355.24	448.373	1	1	5.52576	1165.6	6312.78	102.043	1	4.52857	641.462	1	1	1	80.8822	4326.92	2.81279	8.93606	36.9213	9402.92
CA4	881.638	1	1	1	9645.52	1	1	1	1	1	1	1	3484.41	1	1	1	1	1	1	9.66233	1	1	1
CA6	1	64.0857	1	1	1	25.3961	116.975	51.8665	1	1	8.27321	115.88	1	1	105.36	264.931	41.8601	1	1	1	1126.65	82.615	1
CACNA1E	78.2121	158.365	1	17.0416	3833.72	1	1	1	13.9149	1	49.1796	1	1	1	1	5.20267	1	1	4.0431	1	3.34511	1	2.49705
CACNA1I	1	1	1	3.47534	6.4407	54.5203	65.4081	1	13.5462	24.2107	8.27321	518.558	1	1	8936.18	1916.93	160.413	1065.15	23.4135	1	159.721	76.3627	1
CACNA2D1	1	1	1	1	1	1	1	1	1	1	44.6392	1	3974.72	1026.03	1	1	1	2272.14	1	3677.52	1	1	1
CACNA2D2	24.2835	68.9385	28.3016	117.967	6.11691	305.313	218.481	159.816	34.2336	18.1148	2484.87	208.157	5.49413	26.2131	416.036	901.017	3756.55	1172.08	7.46406	5.66215	259.119	1802.12	5.77436
CACNA2D3	1	19.5397	816.307	1	2.81003	1	1	1	15.1326	3.49498	27.2994	1	155.077	1	1	1	1	1	1	1	1	1	38.4153
CACNG6	2241.62	1	1	1	1	1	1	1	1	1	1	1	1	1	1	1	1	1	1	163.785	1	1	1
CACNG8	2078.17	157.003	111.098	1	11.3004	61.874	115.955	9.48466	13.1498	1	318.179	42.2302	51.331	1	25.3925	181.545	1	147.973	5.57445	706.297	221.529	237.895	2.5071
CADPS2	1	1	1	1	1	1	1	1	1	1	30.6669	1	1721.26	2346.09	1	1	1	70.0766	7.81156	8975.09	1	1	1
CALB1	45.2845	44.342	1	5.94836	5.76408	1	1	1	7.64938	1	59.5026	39.4767	1	1	135.172	22.2909	1	568.547	1	1	8.3804	60.327	1
CALB2	1	1	1	1	1	1	1	1	1	1	1	1	1	1	1	1	1	18289.2	2.3567	1	1	1	1
CALD1	38.4199	69.8923	98.8831	16.7515	3.45507	1	1	1	22.1391	9.19821	192.348	155.585	91157.4	23121.5	78.9046	74.3312	2.62828	53.222	21.3039	36719.2	56.4577	55.3956	26.567
CAMK1G	1	1	4.37528	1	3.93109	1	1	1	46.4361	1164.59	1	1	33.0381	1	1	1	1	1	73.9103	1	1	1	7.61985
CAMK4	57.1298	767.088	41.5056	197.615	85.726	5756.8	5727.98	267.876	89.8229	16.5639	75.8699	14753	640.809	31.3064	23962.4	19270.7	9428.76	52.9119	4.24097	239.921	24638.7	5497.39	3.01343
CAMP	3853.75	5.85275	37.6642	3.97203	2501.44	1	1	27.9879	19.6577	25.2436	1	1	1	1	1	1	1	10.759	52.9377	1	1	1	42.3457
CAPN12	421.955	874.495	35.2406	429.496	34.4758	75.1732	65.6465	2507.63	35.3166	12.8883	2510.39	133.134	1	95.2924	152.642	270.724	163.634	720.116	14.4867	4.21938	142.513	735.896	15.3654
CARD10	1	1	1	1	1	3.55715	1	70.2287	7.78995	16.1177	1	1	609.337	2230.07	4.02311	34.0954	5.01946	44.7106	8.62619	7473.28	6.73701	1	8.1506
CARD11	118.208	5963.32	112.542	10479	76.6013	3729.1	2221.28	28127.9	433.883	149.221	8071.48	11999.2	1	1	17782.2	13877.5	13710.4	31.9477	35.1836	870.629	9492.2	7857.65	193.381
CARD9	3032.01	348.728	7283.88	89.3082	747.095	44.3983	11.844	125.365	2851.54	6941.71	29.5428	51.5678	1	40.4393	74.9116	1	1	1300.81	1783.26	12.9192	6.26422	9.25398	1488.93
CARMIL2	185.692	378.694	35.4102	3567.25	83.5841	4742.48	4399.5	5890.69	471.872	37.7373	182.31	520.487	1	1	484.845	439.994	285.535	88.2365	62.9276	42.2417	783.323	300.144	37.9982
CASP5	1	14.63	371.957	3.85115	3330.83	1	1	1	6.1339	12.6568	57.979	1	1	1	1	1	1	12.6041	196.065	1	1	1	6.73762
CASQ1	12.2902	11.7811	62.1273	4.95623	8.15957	1	1	1	18.2729	8.55885	15.5464	40.1462	1	1	54.061	6.11275	1	894.222	14.6658	1	1	11.3147	1.46463
CATSPER1	45.4503	1	552.108	1	57.1204	1	1	770.378	133.061	357.854	1184.07	1	1	1	1	1	1	1002.6	193.496	41.3545	1	1	699.362
CAV1	1	28.2408	1	23.4289	1	1	1	1	8.22284	23.0086	2.7669	1	45783.5	11078.2	1	1	1	1	27.7582	170190	1	1	4.05275
CAV2	36.0454	59.5011	22.0245	1	1	7.68644	9.40065	21.1138	7.29819	11.847	1323.5	2.03519	13736.6	9160.25	11.7961	59.8912	1	1	44.1839	25508.2	52.6628	71.3827	16.7629
CBFA2T3	2417.39	3749.94	2282.64	1300.7	3382.1	1	1	109.643	1303.11	573.224	22.8196	1	6.58703	100.966	1	1	1	889.441	50.496	2.21594	1	8.24045	61.2566
CBLC	1	1	1	1	1	1	1	1	1	1	1	1	1	1985.04	1	1	1	1	1	1	1	1	1
CCDC141	447.34	5681.48	27.9629	6429.15	26.3188	369.441	381.056	450.987	21.7728	1	204.739	3272.22	9.73767	1	785.13	2684.27	1525.3	2704.24	1	3.613	4576.85	615.336	1
CCDC170	3771.86	40.79	1197.23	6.49917	1155.59	1	1	1	248.016	310.199	109.559	1	33.8123	6.1249	1	19.0686	1	64.842	417.116	14.2164	15.7608	39.0452	99.4295
CCDC65	170.301	155.739	47.5222	21.5007	10.5636	100.283	208.071	36.763	20.0509	1	1269.14	664.554	22.5079	8.29077	1431.73	629.228	448.276	28.6583	3.4257	12.7858	406.922	1460.39	2.79295
CCDC68	1	38.9848	42.4947	2.66398	1	1	1	3.1529	10.093	1	27.0011	1	1	1204.18	1	6.46499	5.43804	1198.87	17.3931	60.3519	16.7927	8.24045	12.5608
CCDC80	226.695	240.249	15.032	222.148	17.4829	1	1	5.78328	26.3267	8.28893	58.8906	5.71297	49892.5	909.637	282.096	167.058	6.19502	14.8153	118.75	3200.47	303.597	325.084	35.5524
CCDC85A	1	1	1	1	1	1	1	1	7.28092	14.3441	1	1	283.69	33.4731	1	1	1	1	4.45704	3673.71	1	1	1.37171
CCL1	1	1	1	1	1	1	1	20.1388	3.27238	78.3691	1	1	1	1	1	1	1	59.0205	867.368	1	1	1	5.84193
CCL13	1	1	1	1	1	1	1	1	153.155	68098.1	1	1	1	1	1	1	1	1	22.7494	1	1	1	81.3817
CCL14	1	1	1	1	1	1	1	1	5.04226	1	1	1	1	1	1	1	1	1	65.736	884.863	1	1	1
CCL15	1	14.0002	1	1	1	1	1	1	1.34156	1	1	1	1	1	1	6.27788	1	1	1185.73	1.37144	3.34511	10.1219	1
CCL17	1	1	1	1	1	1	1	1	139.814	92976.3	1	1	1	1	1	1	1	1	25.4148	1	1	1	6.22416
CCL18	1	1	1	1	1	1	1	1	350.536	54275.4	3.62994	1	1	1	1	1	1	313.185	2122.4	1	1	1	114.044
CCL19	1	1	1	1	1	1	1	1	6.37193	5.74923	1	1	6721.16	1	1	1	1	1	2043.62	1	1	1	1.37171
CCL2	17.7441	1	120.042	1	2.81003	16.1233	13.9043	1	382.552	28089.3	1	1	2821.04	605.164	1	1	1	16172.2	14745.2	5248.44	1	1	114.347
CCL20	1	10.7506	113.428	1	9.51503	4583.39	7629.61	1	14.6486	4440.61	1	40.9794	2.26059	150.989	70.6846	15.5652	1	1	395.574	26.1235	3.34511	1	3.15759
CCL22	31.0926	111.528	26.5268	10.1868	1	46.4136	126.208	1	2227.02	221147	1	32.8458	1	1	15.1225	59.5986	1	1	25353.1	1	80.3606	98.6134	175191
CCL23	462.731	1	1	1	1	1	1	4.19276	717.185	3020.9	6.17991	1	1	1	1	1	1	1703.44	365.613	26.8118	1	1	3.62903
CCL24	1	1	5.49831	1	1	1	1	1	433.767	5662.61	1	1	1	1	1	1	1	12.6041	24.8869	1	1	1	9.34777
CCL25	1	1	1	1	1	1	1	98.4298	1	1	1	1	1	1	1	6.73193	1	1	1	1	24.8082	1	1
CCL26	1	1	1	1	1	1	1	1	72.8871	2476.81	1	1	15.85	1	1	1	1	1	1	1	1	1	1
CCL3	1	832.287	16216.2	433.978	1443.96	823.851	113.472	3665	777.899	193253	4534.62	37.5402	1	1	1	32.7622	637.986	79.072	42626.8	1	11.2571	1241.98	1490.58
CCL4	1	386.274	5848.01	145.111	2522.46	2218.85	97.076	11150.8	446.631	139780	33716.2	116.317	1	1	11.5421	825.013	7617.77	150.733	16114.8	1	26.6429	6911.51	64.3047
CCL4L2	88.4003	110.222	1071.91	18.0008	1146.46	6363.9	1	5.1448	89.6192	952.189	43.4799	9.94275	1	1	1	99.8784	299.448	1	1764.8	1	21.5143	1355.3	7.18188
CCL5	1	508.029	684.522	175.952	277.891	2755.93	1310.97	27310.5	350.707	2256.81	47042.1	1688.69	1	1	1999.28	76292.2	163158	30.7781	131793	3.75584	1339.56	108071	14.1452
CCL7	1	1	1	1	1	1	1	1	20.9008	237.281	1	1	10.1762	1	1	1	1	19.4389	1825.18	4.14425	1	1	46.8954
CCL8	1	1	8.72805	1	1	1	1	1	96.7129	2277.84	1	1	1	1	1	1	1	12.4516	21921.1	1	1	1	20.1937
CCM2L	1	1	1	1	20.3592	1	1	1	1	1	1	1	1	1	1	1	1	1	369.034	1496.12	1	1	1
CCNA1	70.4908	1	1	10.9014	1	1	1	2.26822	54.5828	1270.55	1	1	2.35492	10.7477	1	1	1	10675.1	2816.35	434.074	1	1	1105.11
CCNJL	833.549	6.43325	15.2492	5.35148	21222.8	1	1	3381.44	6.26392	5.95309	847.446	1	52.0078	427.567	1	8.9867	1	1	1	1143.53	4.82467	9.28103	1
CCR1	3094.52	994.273	15106.5	62.2167	25521.5	2.59279	1	6672.91	2112.48	33720.3	667.478	32.6117	1	1	6.19136	84.2026	121.05	260.158	22130	1	1	685.277	17743.9
CCR2	578.505	1760.74	4608.9	23.0841	33.0454	3588.29	2597.7	528.504	185.735	32.4253	78.7152	732.4	1	1	603.544	1010.56	630.715	1	27.1423	1	6.12857	881.205	2.0101
CCR3	221844	115.098	22.9676	12.9966	3475.54	20.4271	1	14.494	17.4584	17.8772	16.7796	163.958	1	1	6.78029	58.3786	6.35928	1	15.5589	1	16.7927	12.1767	8.09074
CCR4	94.5497	81.4922	88.0201	9.02193	62.0363	10672.8	15689.4	1	44.7924	19.1634	1	20073.5	1	1	3738.34	3827.41	1167.07	1494.55	6.77361	3.23962	303.597	337.151	16.1043
CCR5	19.7099	77.4056	697.47	4.32796	15.4187	1747.58	1015.62	641.191	2578.46	13832.1	87.8226	1732.49	1	1	414.597	990.602	3380.56	62.4478	9885.71	1	6.12857	3471.19	3699
CCR6	1	11024.6	14.2202	8896.84	20.1871	2938.31	4463.63	212.865	99.4566	88.4261	892.323	3567.57	1	1	5549.45	569.497	139.148	7.14478	1	1	2.91234	506.847	4.6849
CCR7	106.239	10570.4	78.5806	11112.2	61.3859	7884.7	39879.9	6764.95	472.37	822.533	312.173	16688	8.82184	1	19489.2	15971.7	1031.7	39.1042	22365.1	7.33423	92337.2	6914.24	20.5212
CCR8	1	1	1	1	1	1447.85	682.551	202.167	1	1	56.1231	1129.99	1	1	30.5425	695.662	204.908	1	1	1	1	32.2373	1
CCR9	16.0463	529.962	16.2439	94.2595	1	125.665	145.554	1	5.9152	1	37.2594	586.166	1	1	583.02	72.5207	18.7244	36.4717	1	1	37.902	131.401	3.20512
CD101	20558.2	208.2	5451.83	16.1746	265.411	344.416	239.33	9.14443	250.24	237.308	92.1698	91.4071	1	35.4887	293.085	2482.93	2147.1	18.7358	31.0091	22.512	905.711	1412.64	97.9239
CD14	1125.61	2180.25	62535.3	60.4072	28012.7	80.6938	72.5863	17.7854	1214.84	2128.58	393.152	14.3513	531.085	475.011	39.8781	19.182	21.8942	949.208	29930.4	9.97033	52.2857	23.0408	26526.9
CD160	80.8911	129.217	59.3945	91.622	31.3961	1	1	1869.14	34.6241	1	11295.3	62.9002	1	1	150.943	687.61	1735.88	166.903	2.90201	1	72.4246	5304.54	1.56854
CD163	125.193	1339.13	14127.7	16.3919	199.537	1	1	1	2317.64	2846.23	132.584	1	1	1	3.74809	331.017	1	882.84	18449.2	1.40187	402.014	236.305	57401
CD177	76.4825	1	1	1	3401.29	1	1	1	1	1	6.54897	19.2945	1	2578.87	1	1	1	1	1	1	1	1	1
CD180	113.902	16702.8	1747.98	10471.8	10.7778	1	1	1	3184.21	2794.73	22.4398	17.2966	1	1	40.7565	34.4069	1	14.8153	41.3813	1	64.4885	59.7282	1862.22
CD19	47.3272	30237	26.4024	30191	24.3846	1	1	17.7854	60.46	42.6089	15.9574	5.19847	1	1	12.7807	1	1	1	25.4647	3.09596	31.7714	7.31964	24.0257
CD1A	1	71.6322	185.65	660.341	1	1	1	25.6506	528.278	15096.2	1	1	1	1	1	1	1	1	11.5009	1	1	1	142.146
CD1B	1	1	61.7468	1	1	1	1	1	519.012	32278.6	1	1	1	1	1	1	1	1	28.364	1	1	1	18.7081
CD1C	31.395	5042.41	1436.87	3251.73	1	1	1	1	10049.4	38453.4	78.0918	1	1	1	1	1	1	1	12.6567	1	1	1	145.467
CD1D	112.448	3000.15	11428.6	2158.49	736.046	1	1	1	1292.28	116.359	94.2518	6.0741	1	1	1	1	1	1	172.798	1	1	1	112.515
CD1E	1	1	163.358	1	1	1	1	1	586.463	7571.72	1	1	1	1	1	1	1	1	2.18436	1	1	1	13.4484
CD2	19.7099	42.6085	183.426	12.4479	42.2921	19444.3	23082.5	19440.1	276.551	305.071	14928.3	19785.7	1	1	18899.9	10464.3	17792.5	11.4444	4.86246	1	12268.6	23630.6	37.6945
CD200	1	613.918	12.7565	6037.18	37.8863	247.44	566.858	5.26067	171.598	44.719	36.6405	168.988	59.2615	107.017	108.087	142.497	19.1826	8.73606	19.2586	482.08	111.706	60.8034	1
CD209	13.7001	42.44	211.438	15.2749	1.94413	1	1	1	1140.76	62237.6	1	22.9597	1	1	1	16.6702	1	7.14478	686.083	1	36.1766	37.0417	700.494
CD22	62.5641	32174.7	228.58	63139.1	155.27	1	1	1	1862.47	1598.11	29.9767	6.24668	3.2937	2.29329	20.7808	53.0681	2.62828	3683.78	470.933	5.00264	74.804	59.5667	3005.18
CD24	15501.2	16673.9	40.6806	8921.52	819.962	14.1645	17.4247	381.758	65.7348	19.1376	30.0216	12.9529	5.75249	18410.1	1	48.7501	35.6007	154.96	18.0694	118.286	22.7109	36.8949	6.80199
CD244	23121.5	718.037	8920	788.141	78.8453	1	1	7443.22	237.685	24.9559	18335.7	83.8268	1	1	765.736	691.561	3088.61	23.9031	23.962	1	635.715	22175.6	38.3182
CD247	131.97	1068.33	147.358	104.963	160.391	42581.7	39521.3	20186.2	104.203	103.045	56941.3	24925.5	1	1	17924.6	20805.2	33055.6	11.3159	31.7974	3.3513	8623.97	37324.3	24.859
CD248	1	1	1	14.967	1	1	1	1	5.38295	5.3586	7.50029	1	2683.96	1	1	1377.89	178.082	1	1	2.12173	5476.97	182.011	4.6612
CD27	54.1414	4855.82	12.7476	112.323	20.9915	3453.29	4318.42	1370.84	30.2028	24.6308	110.021	8534.76	7.36238	1	6279.61	13244.5	3523.53	39.2468	7.85931	1	7123.09	4030.36	4.75061
CD276	8.72121	19.5397	21.4762	1	4.57979	1	1	79.354	3366.35	32200.3	1	32.4501	8696.66	4507.62	8.23347	15.2508	1	8045.99	15608.7	7287.39	37.902	28.092	26785.5
CD28	71.8552	107.107	208.308	75.259	163.273	10751.4	14931.5	1	84.8961	79.3213	26.6148	28499.3	1	1	22431.3	10824.2	5739.39	1	8.65498	10.0189	8109.27	3629.16	70.6622
CD300A	32595.9	645.932	9413.06	78.4109	30860.6	3196.99	2252.75	18277.4	1637.66	2386.72	13033.2	31.083	1	1	1368.68	2742.03	10991.3	11207.6	2878.06	1	283.071	19272.5	4225.11
CD300C	617.899	136.375	7131.27	2.99797	138.042	1	1	2493.23	1179.48	1835.09	834.403	1	1	1	1	3.59987	1	2755.35	1707.42	1.37144	1	9.40107	1959.75
CD300E	284.687	1462.5	82785.9	63.7775	207.107	1	1	12.1903	149.691	194.843	357.811	21.6243	1	1	24.3176	48.8245	22.3993	74.4926	1081.98	1	16.7927	36.2966	395.681
CD300LB	11113.1	146.788	8629.64	21.8456	4425.55	1	1	104.843	781.402	788.542	210.69	1	1	1	1	1	1	203.828	224.461	1	1	1	596.232
CD300LF	35745.5	283.529	14616.2	20.5844	11772.4	1	1	10.0515	1800.76	3944.91	94.1446	1	1	1	1	6.46499	1	1613.97	4161.09	1	6.12857	1	3953.82
CD33	720.02	406.537	11199.6	14.8242	2120.99	7.47571	1	712.671	4443.95	4554.21	168.239	1401.8	1	1	18.2434	10.9346	1	3444.86	4994.81	1	33.5097	40.2656	3426.08
CD34	32.9564	84.4273	38.259	2.56278	1	1	1	1	7.57155	9.12393	10.4703	1	833.223	1	11.4855	64.9546	2.62828	1	10.2526	22962.4	58.9065	72.7958	3.85607
CD36	452.609	1583.84	40265.4	32.9375	272.768	1	1	54.3493	6762.53	13518.3	397.095	20.5657	269.462	40.1674	43.3777	70.5875	13.5103	194.608	8195.81	323.653	77.9286	59.3184	100326
CD3D	61.1364	14.6204	13.1763	2.97075	1	37412.7	39118.3	54.3493	23.1113	59.99	683.609	11226.5	1	1	9014.62	8466.96	8387.67	1	1	2.4867	6160.42	11055.1	6.00819
CD3E	88.4003	65.1087	29.3929	6.24449	51.5769	35180	32261	13338.3	60.0487	134.267	6394.88	33989.5	1	1	33976.8	50881.6	53729.6	1	4.35723	2.30057	21411.9	47126.4	11.6076
CD3G	213.765	217.634	99.252	2.09036	67.5975	5418.79	6973.64	5.47038	33.9087	16.4738	981.106	9738.83	1	1	14769.6	27016	47529.8	1	1	1.40187	46733.7	87078.2	1
CD40LG	41.4371	17.1716	12.7565	2.67794	11.9574	9551.45	10759.5	1	6.5066	6.31895	7.88675	1372.72	1	1	9687.29	1855.89	814.02	271.916	1	1	111.22	1159.39	1
CD5	113.26	164.15	68.5093	958.849	105.926	49329.8	46442.4	9.2896	276.302	116.123	58.8906	32648.1	1	1	39240.3	35719.5	34267.2	62.8885	25.4497	1	23387.3	18817.6	17.2935
CD6	101.464	385.652	152.925	683.255	147.601	24843.6	26676.6	267.876	178.834	149.328	3158.17	21620.4	1	1	33711	17992.3	19004.9	6.46382	49.3153	1	17169.5	16051.2	73.4913
CD68	1	3241.75	104501	97.0758	2618.08	1326.43	988.792	7.41522	51.8959	169851	134.522	16.0429	1592.58	307.456	75.9728	49.7208	42.9614	22824	106064	321.395	16.7927	1	164000
CD69	4013.47	14509.3	1238.73	41297.5	1251.18	30050.4	33588	27727.1	1489.67	383.507	33119.4	18636	1	1	39658.4	46738.6	35396.6	1974.99	55.0993	75.6687	24238.2	44048.2	5.59533
CD7	80.7121	30.6636	280.169	41.6088	488.92	8945.08	5844.36	22594.4	63.9334	52.0085	16724.4	5522.78	1	1	4198.54	4039.51	4948.74	10.759	109.809	1	4575.69	4843.27	12.4753
CD70	1	369.809	1	23.2377	1	1507.8	1103.25	61.9485	25.7828	31.288	62.6272	256.206	1	1	40.2166	181.188	91.922	1	287.192	1.39591	1	58.9672	2.77282
CD72	57.6119	3516.14	225.585	14803.2	32.3219	184.724	155.56	593.874	434.201	116.374	978.936	290.387	42.5993	31.0316	200.1	376.017	603.629	94.9996	1151.34	3.6086	396.854	887.355	251.017
CD74	156401	827834	398489	539821	24367.6	48893.2	31624.7	51195.6	1.03167e+06	1.24452e+06	50324.8	51269.6	147.393	2063.2	21013.2	11606.4	21944.1	2661.38	254091	64.8152	10511.5	63440.3	52756.6
CD79A	169.39	48787.9	89.531	48275.5	85.9866	76.5599	200.737	89.9588	253.678	126.326	179.044	179.65	3.79434	1	52.9166	322.888	89.6219	11.8869	86.452	5.53363	858.095	157.186	104.38
CD79B	62.7696	39598	801.128	32635.1	33.2052	4141.53	2515.81	900.143	334.798	146.383	2130.13	1511.47	2.35492	1	723.067	663.984	577.168	70.6246	56.1796	66.5416	611.3	844.973	50.3494
CD80	1	824.922	98.8955	173.504	1	307.706	158.761	8.81447	656.114	2973.37	18.8202	560.549	1	1	21.8562	87.4956	22.1677	469.278	6351.61	1	1	1	101.912
CD86	196.602	8362.42	23217.9	824.134	26.7341	8.96938	1	5.52576	20888.9	40644.6	161.895	24.2383	1	1	1	105.504	21.7801	47.4164	26117.5	1	1	9.28103	17194.1
CD8A	19.7099	98.5018	44.5211	40.7654	81.9212	22.1696	1	9069.83	66.1103	125.511	6289.07	79.6219	1	3.97434	55.6942	59759.9	119240	1	13.2233	1	53796.8	9004.46	3.77366
CD8B	16.0463	1	5.97308	1	15.6668	21.86	12.7658	14.4111	12.1441	16.5639	402.415	300.961	1	1	14.3641	37713.3	36841.2	1	1	1	40578.5	1405.93	6.94161
CD93	412.619	1036.01	63500.9	77.5433	89895.6	102.869	47.2056	1115.5	3426.33	4133.71	643.061	163.025	92.493	53.8939	172.216	60.79	149.118	1	174.774	196165	48.6164	377.793	1149.76
CD96	1385.26	4827.59	80.4368	458.922	136.566	9998.3	13987.5	17169.5	132.353	46.6395	18370.2	15418.2	1	1	17758.5	14598.9	13539.5	31.9477	12.6159	1	34444.5	32021.4	3.93939
CDA	11731.6	92.639	3009.48	15.7318	16668.2	1	1	81.0239	84.9691	2408.12	195.836	1	1	1	1	1	1	1	788.074	10.8202	1	1	1623.7
CDCP1	21.2633	45.4954	181.737	3.19994	80.3289	26.8278	18.755	1068.51	916.753	928.689	20.6259	196.221	1	1601.65	31.5328	23.8044	10.0913	9893.96	1599.35	14.0056	74.804	46.6405	428.258
CDH1	3.6958	131.233	43.8113	2.68875	5.93984	604.165	411.258	1	141.327	404.865	20.5009	196.351	6.36924	18631.3	36.7888	811.534	89.6219	1	19.3388	1	253.683	149.598	96.205
CDH11	1	7.19171	1	1	1	1	1	1	1	1	26.8996	1	35239.6	1207.88	1	9.45818	1	1	1	3301.61	1	1	1
CDH13	396.135	405.04	35.3934	16.079	9.01741	1	1	1	12.594	1	143.562	1	6409.49	3245.62	3.59112	97.5662	1	7.77291	2.5624	14719.1	62.5429	99.8364	4.57387
CDH17	23.5805	93.6987	2.12509	1	1	1	1	687.489	4.48846	1	18.8202	6.43219	1	1	1	59.2608	1	4.98535	1	1	43.1138	65.943	1.76568
CDH3	19.7099	87.8223	4.0734	27.0416	1	1	1	1	1	1	59.5026	18.9673	17.0781	10531.2	22.0068	71.5433	61.025	1	1	2.40639	32.7443	66.2641	1
CDH5	1	1	31.1898	1	1	1	1	1	24.1355	21.9314	1	1	1	1	1	1	1	1	5.71554	82044.7	1	1	2.00671
CDHR1	1	60.7657	1	5.23644	1	1	1	2679.63	7.29819	6.40482	216.56	6.5917	1	200.066	10.9804	194.95	726.266	1	1	14.4286	142.513	1078.38	1.46463
CDK15	648.704	7.26294	1	1	2.15891	1	1	1	1	1	1	1	306.348	1.6077	1	1	1	4732.31	1	1	1	1	1
CEACAM3	186.309	26.0517	463.153	4.63226	20811.9	1	1	1	37.4248	44.7336	12.8802	1	1	6.1523	1	1	1	13.2896	129.128	1	1	1	83.6735
CEACAM4	1	22.951	1211.17	1	10755.7	1	15.7292	1	124.027	40.9345	1	227.695	1	1	1	1	1	7.77291	118.364	1	1	1	53.8895
CEACAM6	1276.39	3.49996	1	1	344.208	1	1	1	1	1	1	1	1	1238.56	1	1	1	7.14478	1	1	1	1	1
CEACAM8	2355.83	40.0022	15.2238	1	572.859	13.8147	26.4674	1	9.81013	9.422	16.9777	1	1	1	12.3724	36.3948	1	19.3207	1	1	1	37.0547	1
CEBPA	31.782	25.2637	1799.16	26.9521	1823.91	65.0737	13.1433	9.2896	316.125	21408.5	509.407	32.3151	145.028	907.87	19.1002	28.2065	126.103	11.4444	8968.22	6.82088	1	7.08091	13925.1
CEBPE	23048.3	8.4159	107.473	10.5374	224.454	1	1	1	16.6982	42.3539	1	1	1	1	32.1481	41.9224	1	1	129.227	1	66.6631	1	233.919
CELF2-AS1	342.656	661.535	412.931	419.079	528.143	318.482	1267.5	1	2.93883	1	220.783	5.91967	1	1	4014.58	530.638	670.08	1	1.54644	1	694.758	920.194	1
CERKL	11805.9	5396.06	4751.23	4600.77	56.7001	77.4541	68.1412	134.373	684.366	1	2052.7	1116.81	1	1	8736.98	224.693	6.35928	1350.71	18.307	1	4139.76	9542.82	38.3473
CES1	1	68.6138	3738.63	1	16.8289	1	1	1	405.304	272.642	48.3359	2.4641	17.409	1	1	8.22275	6.7343	1	3969.96	1	1	44.4427	426.903
CFAP54	96.3457	1456.05	11.9777	35.6981	473.714	71.7193	26.9666	1	281.651	1	43.9791	147.392	1	1	123.417	1597.33	1419.09	46.3524	8.9882	1	1642.14	1302.83	4.51964
CFB	1	6.42639	88.9553	14.782	18.3175	1	1	1	122.402	589.76	1	9.57417	1	1	12.5331	1	1	126.967	17817.4	73.428	12.474	8.80606	49.2198
CFD	1	205.84	8422.7	54.6452	7011.04	55.6821	112.98	12.1903	1310.89	3995.53	115.364	28.6294	3.91256	1	20.6416	183.711	106.664	101.764	1366.29	1	96.9453	69.8121	704.454
CFP	2014.26	989.202	45719	169.048	33034.9	497.951	710.549	46.5928	4540.71	751.278	162.541	534.315	9.09154	1.60788	974.192	520.312	150.532	154.96	145.277	35.9443	480.726	129.331	198.734
CH25H	1	1	39.5791	1	1	1	1	1	126.573	4083.83	4.77699	16.1165	635.075	1	13.047	89.5322	1	1	37.8803	49.0834	3.41232	16.3794	20.4801
CHAD	16.891	869.625	1	7.18746	1	1	1	1	6.92971	1	1	1	1	1	45.03	1	1	51.9177	1	1	1	1	1
CHI3L1	955.411	36.3688	78.8542	6.80846	44459.8	1	1	1	62.153	6452.25	1	16.3587	36.8593	45.7186	1	33.795	1	169.747	514324	1	20.2986	31.5037	60008.8
CHIT1	346.784	129.217	98.8955	216.734	1901.18	1	1	3.17041	62.7417	82.6762	8.27321	82.8274	1	1	11.8782	9.59789	1	38.737	70428.5	1	21.5143	12.9378	68734.2
CHL1	1	82.5749	1	535.836	1	1	1	1	6.20528	1	7.50029	8.77926	13.5754	92.8788	1	1	1	1	1	1	1	1	1
CHRM1	1	1	1	1	1	1	1	1	1	1	1	1	1	2146.7	1	1	1	248.582	1	1	1	1	1
CHRM3-AS2	8897.01	14.63	32.8692	6.47576	24.1139	6038.12	8219.31	1098.5	1	1	838.551	2830.08	1	1	4333.56	1292.63	1234.15	1	1	1.89245	13957.3	1423.63	1
CHST13	6870.27	27.0336	681.737	1	365.176	1	4.2227	1	198.964	563.575	1	1	1	1	1	30.5193	1	157.666	135.66	1	1	1	236.814
CHST15	8916.85	3969.48	23130.3	3452.85	104084	1	1	36.763	1290.46	4156.44	58.7838	17.1921	2092.21	514.454	9.4593	1	1	522.116	6516.95	5385.69	16.2987	1	7341.01
CIITA	8029.21	35770.9	14533.3	52735.4	2153.72	782.343	417.422	1136.68	18973	11033.3	192.145	1717.81	20.7153	111.094	450.289	2269.95	3167.33	171.085	5900.09	2.4867	469.516	1529.48	1643.43
CKAP2L	34.8707	99.42	57.0571	32.9903	81.971	1	1	4669.27	31.337	37.5378	208.668	363.435	1	1	36.8294	171.217	89.6219	148.523	13.1724	1	104.169	121.069	193.303
CLC	310053	39.0327	12.7476	20.6177	347.861	1	1	1	38.7033	106.824	6.17991	11.1949	1	1	1	1.81008	1	1	3.78121	1	1	1	1
CLCN4	8.94548	464.094	131.695	2945.2	3064.04	1	1	1	794.979	712.308	1	1	269.228	435.471	1	1	1	830.749	38.3492	2425.76	1	1	238.952
CLDN1	1	1	1	1	1	1	1	1	50.4996	2101.88	1	11.4947	975.205	9263.41	1	1	1	1	10.8823	24.3319	1	1	2.39876
CLDN23	27.958	1	187.956	1.74669	1	1	1	1	182.766	1321.52	1	1	13.3525	265.834	1	1	1	566.32	3161.78	26.7209	1	1	1616.76
CLDN3	1	1	1	1	1	1	1	1	1	1	1	1	1	16463.1	1	1	1	1	1	24.2706	1	1	3.09587
CLDN4	1	110.341	5.54682	5.39988	1	1	1	1	6.72613	1	2.7669	54.0675	1	97899.5	44.7876	82.9244	22.9679	1	1	5.8874	64.4885	89.3953	1
CLDN5	304.95	6.42639	14.5977	1	1	3.61203	1	1	1	1	7.87727	6.09745	1	763.074	1	1	1	1	9.07281	5057.63	1	1	1
CLDN8	1	1	1	1	1	1	1	1	1	1	1	1	1	2638.98	1	1	1	1	1	1	1	1	1
CLDN9	898.839	1	8.60154	1	429.796	1	1	66.1827	19.4527	18.9037	1	1	1	1	1	1	1	1	2.06558	1	1	1	11.9941
CLEC10A	19.7099	89.5143	2997.29	10.2579	1	1	1	1	19904.6	28259.7	73.2694	1	1	1	1	1	1	13.2896	49.7187	12.3243	1	1	74.8129
CLEC12A	45568.3	479.498	25938.7	36.0272	12637.5	1	1	1241.06	1594.37	1977.36	651.646	1	1	1	6.34384	38.2947	29.0066	985.414	639.77	1	23.1412	51.9988	2339.82
CLEC12B	1044.56	1	1302.31	3.70004	912.942	1	1	161.661	61.2997	35.4658	133.25	1	1	1	1	1	1	30.277	25.6889	41.7484	1	1	27.7072
CLEC14A	1	1	1	1	1	1	1	1	7.58919	1	14.3522	1	1	1	1	1	1	1	1	20413.1	1	1	1
CLEC17A	2256.12	4939.97	191.839	9231.32	90.1984	1	1	1	43.9755	32.3315	8.27321	1	1	1	1	8.9867	1	7.77291	6.33461	1	26.6429	17.2471	3.83606
CLEC1B	2182.72	22.733	939.594	3.12394	104.121	1	1	1	22.296	1	1	1	1	1	1	1	1	48.4104	8.13181	1	1	7.55283	1
CLEC4A	92.6573	631.692	6881.16	387.419	9862.49	84.2959	108.035	161.048	3909.59	17681.6	401.066	95.0257	17.766	6.61865	96.9337	190.263	173.029	150.733	675.275	8.34741	108.7	250.008	879.403
CLEC4D	196.443	83.4967	3594.68	1	11889.6	1	1	1	28.3143	147.435	43.6823	1	1	1	1	1	1	120.853	1017.36	1	1	1	15.4563
CLEC4E	95.3531	227.402	4312.21	10.9634	35319.2	1	1	1	91.1824	462.604	48.168	6.03884	3.91256	1	1.94405	100.391	1	28.481	16766.6	1	89.5649	81.8717	159.082
CLEC4G	1	5.42111	199.403	17.0643	4.89048	1	1	1	418.374	3692.23	1	1	1	1	1	1	1	1	9.44031	1	1	1	16.5232
CLEC5A	77.9551	1	1550.63	1	519.176	1	1	1	58.9146	206.959	1	1	1	1	1	5.20267	1	73.2114	903.555	1	1	1	1876.73
CLEC6A	6.39161	23.2477	346.596	1	41.6078	1	1	1	8.05918	49.4356	1	1	1	1	1	1	1	31.9443	931.716	1	1	1	15.4966
CLEC7A	572.369	1047.55	53424.6	149.217	143465	19.0515	19.1414	1	12651.5	23049.9	330.057	43.31	1	1	56.9317	72.501	1	115.516	6040.23	3.09596	96.9453	105.355	4051.76
CLECL1	1	1740.87	171.854	403.562	1	207.8	189.266	1	898.91	656.483	127.118	78.7967	1	1	227.738	500.271	355.826	23.9031	217.93	1	17.4158	132.775	161.378
CLIC2	122.58	93.2022	717.302	63.3586	338.011	1	1	5.78328	6331.3	9933.08	68.5696	39.0253	610.265	1	51.3652	61.2564	40.8116	149.87	3496.79	425.704	18.211	44.4798	1868.76
CLIC3	9.8569	22.5621	8.11823	18.3182	1	135.422	163.667	595.56	30.9673	20.8437	1368.71	35.9322	1	337.751	58.7739	377.413	1618.67	1	22.4122	1.90289	95.756	1324.57	12.4663
CLIC5	1	102.685	1	46.2371	1	347.753	384.744	17.5792	6.75229	2.77914	167.035	255.361	1	4.22662	1117.13	1013.12	348.966	1	7.46114	2.27867	77.4934	841.518	1.43817
CLNK	1	488.82	6.25613	346.124	1	20.4271	1	182.764	91.1216	1	146.754	496.975	1	1	36.7888	85.7619	1	49.795	1	1	60.0432	85.7708	1
CMA1	1	1	1	1	1	1	1	1	1	1	1	1	1	1	1	1	1	17790.1	1	1	1	1	1.76313
CMC1	392.204	547.031	559.41	442.923	306.684	1184.78	1204.08	14634.7	887.525	1088.81	15768.5	571.373	1	1	545.076	1460.62	3063	553.613	1197.23	1	910.903	4278.14	1344.26
CMKLR1	1	87.932	1639.12	1.93125	19.7666	1	1	159.401	729.257	3699.24	6274.93	33.1733	252.991	1	5.53751	45.2793	48.526	161.08	23609.9	16.5164	23.1412	3444.21	553.323
CMTM2	260.675	1	136.019	5.00087	15483.4	1	1	20.1331	4.91388	6.00053	19.2896	1	1	1	5.57915	1	1	1	5.88982	1	1	1	5.99378
CMTM5	310.874	1	8.09823	3.58374	1	1	1	1	1.63183	1	6.94008	1	54.3084	1	1	1	1	1	1	1	1	1	1
CNKSR2	1774.58	1183.84	7.61009	2194.8	1	302.537	278.419	128.736	21.8502	12.673	38.2264	1044.2	20.7811	157.473	600.527	391.096	139.148	11.3159	1	1	1698.56	272.978	2.31791
CNR1	334.71	659.264	1	637.963	135.548	1	1	1	21.2553	3.80733	6.25988	1	2.37199	3.50506	1	1	1	4.98535	5.35849	5.21207	1	1	1
CNR2	23454.2	9175.25	135.978	11376.1	255.211	1	1	1894.9	215.268	20.8437	552.817	59.4174	1	1	36.0434	421.084	491.116	7.14478	2.88211	1	263.943	1563.86	3.05794
CNTN3	1	1	1	1	1	1	1	1	1	1	6.25988	1	1078.19	1397.79	1	1	1	1	1	5.43605	1	1	1
CNTNAP2	1	2252.03	6.35555	2566.18	1	1	1	1	16.0305	1	26.8996	1	1	482.026	3.33083	104.849	1	1	1	1	67.6714	93.5286	1
CNTNAP3	588.636	127.07	74.1063	24.1022	24606.4	1	1	1	2.98524	1	1	1	15.2575	554.135	1	69.9378	18.7244	6.44345	1	5481.07	40.6803	93.4408	1
CNTNAP3B	106.239	84.217	4.25757	1	2628.94	1	1	1	2.71193	1	1	1	38.7263	340.082	1	45.7569	2.29875	12.4516	1	7085.82	23.1412	52.2202	1
COBLL1	75.8398	13523.9	54.9928	10259.7	74.0749	1	1	98.7332	181.793	62.7249	24.1026	1	1327.14	8048.67	17.1303	37.4992	1	7925.31	50.1952	1954.1	27.7727	46.6556	134.137
COCH	3.6958	12198.8	41.4848	183.307	14.2444	1	1	66.6126	40.4984	38.4406	14.3522	28.8718	46.3811	68.6234	18.6009	68.9849	10.9419	85.6614	94.6577	76.5362	108.875	4.28153	27.1224
COL12A1	1	1	1	1.93125	5.55961	1	1	1	2.68661	1	1	1	71117.8	3273.25	1	1	1	1	1.57494	10128.5	1	1	1
COL13A1	1	1	1	1	104.506	1	1	13.2166	3.95001	1	649.766	1	705.121	1	1	1	1	295.95	16.9706	1593.13	1	1	11.4068
COL14A1	1	5.87528	1	1	1	1	1	1	20.8097	19.0841	11.5198	1	20531.2	42.9405	1	3.55638	1	138.419	1	5.85229	11.5284	7.89219	2.13229
COL15A1	93.3461	19.2925	26.4226	1.74669	1	1	1	34.5709	41.7481	46.5769	144.688	32.4801	8910.65	1	1	25.5342	28.7537	47.0972	12.2636	16.3271	24.8082	71.3827	90.4484
COL16A1	1	10.7055	1	2.79768	1	1	1	128.736	1	1	4.5338	1	11161.9	1213.67	14.1049	5.72231	1	7.77291	1	68.0975	15.7608	14.0401	1
COL17A1	163.107	1	2.12509	1	123.731	1	1	1	1	1	7.50029	1	11.7385	7341.83	62.3685	1	1	169.747	1	169.385	1	1	1
COL19A1	23.5805	3068.21	31.8732	18530	16.0868	1	1	7.37219	14.4132	1	62.6272	13.8226	2.14703	1	12.8622	52.7045	1	1	1	1	57.4143	37.9472	1
COL1A1	16.9782	58.2117	10.3689	87.2502	69.6777	1	1	1	14.0159	9.19821	16.2325	63.1354	453083	1673.91	73.339	153.966	33.0607	1	87.9946	576.456	64.1707	57.2418	6.67083
COL1A2	1	30.4449	3.92913	24.8035	1	1	1	1	1	1	27.8783	1	58570.3	24.0965	1	35.8644	9.83566	1	22.1119	1168.95	47.1572	32.7493	3.35698
COL22A1	1	1	1	1	2.76976	1	1	1	18.008	225.01	6.94008	1	1	276.644	1	1	1	1	73.5413	1	1	1	750.031
COL3A1	1	1	1	1	1	1	1	1	1	1	15.16	1	73593.3	1	1	1	1	10.759	1	439.259	1	1	1
COL4A1	169.281	1	3.67782	1	45.713	1	1	1	1	1	1	1	32080.3	322.54	1	1	1	1	13.7884	131418	1	1	30.6062
COL4A2	1	1	22.5138	1	1	1	1	1	38.3005	290.357	1	1	39460.6	3334.94	1	1	1	56.2613	403.227	155037	1	1	76.1601
COL4A3	12.2902	8595.09	1	487.993	1	1	1	14.4111	13.1852	1	55.8821	1	1212.23	34.1782	53.0052	1	1	52.9119	1	1	3.41232	8.24045	1
COL4A4	27.5707	4874.04	16.367	442.432	1	1	1	1067.99	63.3944	1	155.151	1	230.427	72.4829	158.535	14.6051	1	203.828	1	2.17383	24.8082	42.4051	1
COL4A5	1	1	1	1	1	1	1	1	1	1	1	1	3737.04	2832.63	1	1	1	1	1	3782.23	1	1	1
COL5A1	1	1	1	12.3692	1	82.7444	1	1	11.941	1	1	77.0007	43877.1	338.57	18.1584	6.82284	1	1	1.98127	15351.6	1	1	1
COL5A2	9.8569	64.0351	1	121.342	1	1	1	78.2683	18.6721	11.0011	90.0006	99.9438	7114.32	1	33.6345	48.8865	21.943	71.9433	56.5276	24022.3	190.512	1	88.5516
COL6A1	1	1	7.61009	4.94151	1	82.7444	26.4039	33.5777	85.004	880.739	3.58996	93.7068	109670	1363.8	442.847	465.722	143.578	44.0135	4163.6	3292.18	324.625	51.6832	1410.8
COL6A3	31.0682	34.9692	30.1976	4.69707	5.91015	1	1	1	62.2148	34.6331	52.7991	227.391	16690.1	1	656.383	138.082	49.0911	20.518	47.5827	24.8082	662.586	228.722	106.655
COL8A1	71.8552	162.409	1	1.79132	4.58221	1	1	1	13.5421	1	1	1	14391.6	158.555	1	145.986	1	1	1	37010.5	129.214	132.956	1
COL8A2	11.1317	1	401.476	11.0448	20.8996	1	1	1	501.559	2804.48	1	1	579.921	72.6926	43.6947	1	1	34.8646	4819.33	147.311	8.3804	1	5429.87
COL9A2	24000.3	439.406	1126.69	1016.84	1850.94	226.841	173.996	3559.35	1126.83	1163.32	222.341	375.349	97.4689	897.828	131.918	709.864	93.2115	70.0766	4263.5	36.9654	354.871	21.6793	759.463
CORO2B	1	96.4103	1	821.628	1	1	1	1	3.52879	1	1	1	1392.41	10.5733	1	1	1	1	18.3614	572.596	1	1	1
CORO7-PAM16	1	1	196.68	1	717.436	1	1	5.26067	1	1	6.17991	38578.3	18.6139	63.9951	16.9681	215.989	159.835	1	40.0891	87.6138	1	77.1543	17.3325
CPA3	767.955	1	2.01827	1.93125	1	1	1	1	7.89232	11.4657	11.3598	1	520.169	1	1	1	1	464233	1	152.495	1	1	1
CPA6	1	1	1	1	1	1	1	1	1	1	6.94008	1	1	2066.57	1	1	1	1	6.72085	1	1	1	18.3342
CPE	1	1	1	1	1	1	1	1	6.61181	4.38502	1	18.5143	5629.57	7748.27	1	1	1	61.1021	318.63	170.606	1	1	1203.28
CPLX2	418.85	1	1	1	20.5231	1	1	1	1	1	20.5009	66.9633	1	1	156.734	1.81008	1	1	1	1	3.41232	34.1085	1
CPNE4	27.5707	1	1	1	25.7936	1	1	1	6.4705	1	1	1	1	10218.7	1	1	1	68.7291	1	1	1	1	1.37171
CPNE5	192.934	20117	94.0382	2742.28	85.6483	44.7081	1	78.2683	31.8664	9.12393	11.3598	29.3178	9.2904	1	31.7617	6.70201	1	413.215	7.0862	698.036	21.5143	10.8174	5.78164
CPVL	606.37	3208.34	51484.5	65.5852	113.246	1	1	12.1903	25583.5	19783.5	502.149	6.24734	29.1818	68.2437	22.3866	2.62017	1	235.216	3412.61	13.6602	6.12857	18.3868	6669.44
CPZ	1	1	1	1	1	1	1	1	1	1	1	1	1304.56	1.47131	1	1	1	1	1	1	1	1	1
CR1	11425.4	11016.6	10419	7923.19	98084.6	35.1647	55.0655	5.78328	2275.63	5560.15	44.6977	18.8148	1	1	1439.11	264.295	121.05	2536.21	532.801	1.40187	662.586	672.564	10529.7
CR2	46.1023	6702.6	14.9557	9532.95	24.3499	1	18.6793	1	35.5217	20.6633	3.58996	1	1	1	347.462	349.274	23.1902	15.889	9.26375	1	1624.69	324.829	29.5259
CRABP2	71.9216	49.8376	55.6219	31.747	155.564	24.9081	23.3485	41.4818	198.792	3313.85	208.668	43.5976	1518.32	2191.28	83.5681	124.824	215.713	1	3216.29	9.29942	13.0616	30.8445	39966.6
CREB3L1	1	39.0327	2.00199	1	1	1	1	1	6.78387	7.5379	1	1	1021.1	10078.8	1	30.2731	1	16.1323	7.58819	137.936	40.6803	29.9775	1
CREB5	267.702	429.685	6867.74	168.921	86253.6	1	1	54.3493	1810.74	3553.41	162.69	1	1163.64	467.298	5.29983	21.625	1	74.7555	255.548	1127.03	62.5429	40.2518	102.725
CRH	1	1	1	1	1	1	1	1	204.979	782.477	1	1	1	1	1	1	1	1	1	1	1	1	1
CRIP3	22.1668	147.513	73.5352	836.597	35.6688	9.13203	24.9651	1	214.204	1	197.023	26.3062	2.0604	1	35.8822	62.2046	58.0977	1	1	1	11.5284	65.7442	1.38887
CRISP3	591.381	1	1	1	720.855	1	1	1	1	1	7.50029	1	1	1	1	1	1	1	1	1	1	1	1
CRISPLD1	1	1	1	1	1	1	1	59.1127	4.91388	7.23216	1	1	298.948	1311.26	1	1	1	1311.12	13.5355	189.46	1	1	2.91482
CRISPLD2	294.818	389.118	9790.55	15.4908	39448.1	72.4497	146.2	1	48.7747	60.4371	82.781	28.6761	11393.4	997.433	231.224	116.689	1	151.948	807.119	23.928	127.341	140.858	66.761
CRTAM	31.0926	87.932	652.311	3.29701	25.9922	20.2641	21.0932	3627.7	132.48	329.665	1246.08	26.4193	1	1	75.2047	1695.67	2064.11	1	840.257	1	4274.25	3665.35	1377.37
CRYAB	1	1	1	1	1	1	1	1	1	1	20.5009	1	2265.66	1433.48	1	1	1	1	1	10.9728	1	1	6.99122
CSF1R	943.715	1817.89	46684	32.9375	5596.05	30.306	16.1925	1	9243.15	29255.1	236.216	17.9974	28.3484	55.0478	135.774	69.4555	18.7082	284.06	13111.1	1	135.913	87.8854	14554.9
CSF2	1	1	1	1	1	7235.28	1857.26	86.1576	2.94679	536.281	1	11.1949	1	1	1	1	1	69.7094	9.27486	6.12706	1	1	1
CSF2RA	1	518.207	7784.7	16.0929	23839.6	1	1	1	7447.05	10745.2	217.35	6.66206	8.05715	1	14.4712	1	1	1	3070.34	1	175.371	221.643	1258.03
CSF2RB	59980.4	6437.52	22559	2737.24	215237	1390.02	479.229	269.766	8906.06	23410.7	67.3199	2828.6	4.13294	1	25.0912	79.6274	19.8035	12058.3	58083.8	2933.98	104.169	14.0635	5057.96
CSF3R	4941.52	1696.55	77139.9	574.936	851618	1	1	5.47038	3880.09	4209.2	708.472	12.5303	1	1	29.4815	66.7576	46.8744	62.8955	5435.76	1	43.1138	78.4243	7705.3
CSRNP3	1	6.20673	1	1	1	1	1	1	1	1	49.1796	8.22879	3501.22	146.212	1	17.2049	1	11.3159	1	9.82071	6.12857	12.1007	1
CST7	436.346	230.897	162.947	29.5498	13315.5	5372.39	2436.42	15968.1	1344.36	1180.43	44872.1	1202.94	1	1	1305.94	6292.95	22032	18321.2	163.048	1	229.793	28899	67.9111
CSTA	693.13	38.7337	9926.25	24.1022	7491.62	1	1	34.5709	2234.37	2797.77	156.751	1	175.18	2047.91	1	1	1	7.14478	6586.8	1	1	1	6994.98
CTAGE9	1	1	1	1	1	1	5.78007	1	1	1	1	1	1	1	1	61.3278	29.0061	1367.26	23.797	1	1	1	5.67288
CTLA4	1	1	7.23671	1	1	5332.5	4420.95	1	242.866	360.143	18.633	19689.3	1	1	3554.51	765.198	650.234	1	25.2137	1	308.209	30.4929	3.86001
CTSG	281.649	1	13.4883	1	56.6385	1	1	1	1.71321	1	4.27118	1	1	1	1	1	1	132767	1	1	1	1	3.21294
CTSL	1	108.256	4561.34	4.69707	27.9819	3849.51	327.104	1	2944.3	51440.3	47.1173	325.822	17483.8	6311.26	341.54	183.859	62.2974	5499.38	146431	10031.1	108.7	30.8445	91943.2
CTSW	256.787	333.868	224.566	200.453	198.788	1266.8	1481.07	103733	501.275	662.467	58353.2	867.079	1	1	1513.35	23244.1	44717.7	3150.89	57.5075	2.24361	4827.78	42337.1	84.3107
CTSZ	781.138	495.426	25549.9	4927.52	13403.2	333.713	50.8421	208.686	56579.1	343105	80.6008	1734.41	4643.92	3450.21	812.149	550.326	587.405	4950.15	157113	15478.2	144.6	102.521	109028
CTTNBP2	1	1	83.9817	1	1	1	1	1	282.437	854.649	11.3598	1	285.57	225.495	1	1	1	19646.4	6.0959	28.8958	1	1	21.5349
CWH43	1	1	1	1	1	1	1	1	1	1	1	1	1	1804.27	1	1	1	1	1	1	1	1	1
CX3CR1	132.712	1005.9	7013.06	13.9844	1578.99	67.5073	1	892.815	67.5366	7.97715	42369.7	58.6415	1	1	75.5503	565.519	832.207	39.6803	4.8343	1.37144	95.0806	45094.3	5.36526
CXCL1	21.2633	14.6204	664.196	1	17569.3	1	1	1	13.1999	2142.46	7.15036	1	2471.5	8150.12	1	1	1	32.3332	2661.61	636.951	1	1	113.544
CXCL10	1	22.7056	519.215	3.45938	1	9.44226	54.5432	1	19.6274	175.876	6.17991	1	1469.61	1856.9	1	1	1	1	61474.5	12.8947	1	1	5.5437
CXCL11	1	1	20.5335	1	1	1	1	1	6.3746	14.2905	1	1	5.75249	750.686	1	1	1	1	4048.94	78.9432	1	1	2.89071
CXCL12	1	1	1	1	1	1	1	1	1	1	1	1	9987.76	20.8682	1	1	1	21.8888	26.1815	171.638	1	1	1
CXCL17	1	6.42639	1	1	1	1	1	1	1	1	55.2322	1	1	1841.11	42.5309	18.3826	1	1	1	1	1	16.6186	3.26394
CXCL3	31.0926	44.1242	883.353	2.53801	86.7283	1	1	1	259.146	4867.24	23.3163	1	723.893	5973.54	1	1	1	130.072	4043.6	46.4367	1	1	160.092
CXCL5	52.2203	14.6204	18.644	5.6401	1	1	1	1	17.1158	98.3042	29.1309	1	1	254.864	1	1	1	152.441	6313.75	52.6965	1	1	18.5726
CXCL8	469.783	1900.24	117302	1670.73	660947	17907.9	1.62905	174.072	2884.44	128650	69.3699	5.46494	3116.03	8675.22	1	21.7182	10.5803	16311.8	64488.4	1030.01	14.3864	22.7335	155.191
CXCL9	1	1	52.1395	1	1	1	1	1	47.2413	13.1089	1	1	1	1	1	1	1	1	204056	1	1	1	12.2279
CXCR1	331.75	176.503	150.553	16.9956	141252	1	1	27.6746	74.1362	499.239	1687.96	16.5593	1	1	1	25.5598	201.87	1	11.3952	1	1	1594.06	80.438
CXCR2	3896.13	199.135	649.356	5.37197	307224	6.29108	1	20.1331	63.9866	92.9692	8425.84	15.1365	1	1	9.74798	42.3105	271.698	15.889	70.7953	1	23.948	2467.75	97.6136
CXCR3	46.1023	1939.46	10.2709	50.4836	9.87456	3852.88	2554.99	5608.53	175.833	32.1864	421.575	1870.24	1	1	2195.21	5991.96	5327.33	69.7094	28.3157	1	2052.43	4887.35	1
CXCR5	1	14013.4	52.0007	17471.1	140.833	211.927	920.955	37.1993	102.543	236.921	1	158.986	1	1	1016.71	998.151	449.242	102.835	330.667	1	502.868	1334.51	303.22
CXCR6	31.8848	19.7888	11.5539	47.7138	1	7506.2	3042.71	616.503	8.92401	1	145.726	3982.6	1	1	763.954	529.192	1248.84	537.428	1	1	308.714	3367.51	1.56854
CXXC4	1	1	1	1	1	1	1	1	1	1	279.773	1	1	1	1	15.1718	32.1701	1	1	1	1	8.80932	1
CYBB	38035.6	27230.6	154516	30533	20297.1	9.44226	25.4542	171.315	10333.7	25910.7	455.817	1	1	16.4569	15.758	6.70201	2.29875	1165.9	132928	1.52003	37.902	16.1974	55815.8
CYCSP52	17.7441	15.6258	3.60997	3.58712	1	1	1	1	1	1	92.004	47.0279	1	1	83.7858	189.529	291.056	15.889	1	1	16.8721	197.973	1
CYP1A1	1	1	1	1	1	1	1	1320.69	7.27103	28.6967	1	323.067	1	13.7331	1	1	1	23.9031	1	799.283	1	1	1
CYP1B1	61.1853	807.165	15729.5	21.4405	688.749	1	1	208.686	4152.14	118325	210.853	1752.06	16520.7	3469.33	1	1	1	32076.8	63212	16.6109	11.2571	1	18678.4
CYP27A1	51.6583	26.6435	5833.8	8.2891	6983.82	1	1	1	531.731	17452.6	32.2604	1	1021.1	1022.57	11.3032	1	1	455.322	22798.3	1031.18	1	1	60767.6
CYP27B1	1	1	18.0768	57.2223	1	39.7417	57.8693	48.9637	161.608	801.45	1	109.549	29.7625	258.973	110.923	52.4269	30.0196	37.8777	45295	23.9923	106.284	1	2342.65
CYP2J2	1	57.98	1	21.7617	1	1	1	2.33888	4.54637	1	1	60.3647	3.79434	354.652	15.0877	65.9856	1	1	14.4635	16.1121	200.271	17.5621	2.31813
CYP2S1	46.1023	115.423	1142.25	1.93125	1	1	1	1	2737.59	1949.29	1	1	1	1	1	1	1	136.185	3336.7	42.3729	1	1	768.823
CYP4F12	6262.9	1	1	1	1710.53	16.1233	1	1	1	1	1	1	49.866	885.898	75.4006	446.256	47.8937	152.441	1	1	52.2857	9.91574	1
CYP4F29P	1	11.4021	1	29.8426	1	16.8732	14.2305	56.3039	3.71236	1	410.518	15.4784	1	1	1	84.3242	56.6108	1	1	1	25.1232	11.7926	1
CYP4F3	1205.51	98.055	304.341	15.8633	108492	1	1	1	35.0535	7.08717	19.6605	6.7512	1	1	3.5818	61.3388	1	1	6.78976	2.4867	74.6991	75.1143	5.9636
CYSLTR2	32121.7	63.1944	2220.58	46.183	389.538	315.711	471.915	623.712	105.445	31.4481	351.936	391.686	1	1	532.073	696.467	397.989	11.4444	90.3336	1.69585	440.043	346.562	14.4266
CYYR1	1	1	5.49934	1	98.2798	1	1	1	34.8221	28.2049	1	1	11.8937	1	1	1	1	1	1	2390.07	1	1	5.50799
DAB1	154.91	1	1	1	1	1	1	1	1	1	1	189.925	1	1	282.174	83.5259	9.01519	6.46382	1	1	17.4158	55.4569	2.52626
DAB2	1196.68	38.9848	1146.54	9.34585	50.2869	1	1	163.631	2339.17	21639	5045.95	37.7775	21807.7	1099.95	28.9637	20.6859	92.1077	3755.46	13889.7	20176.7	64.1707	365.419	35434.5
DACH1	5464.81	1	168.284	1	734.863	1	1	979.547	10.0986	1	25.9062	1	2777.57	742.931	1	1	1	83.5273	2.97867	3063.03	1	1	1.81499
DAPK1	11520.2	328.667	16330.7	46.926	8828.41	1	1	32.6803	7455.34	16283.2	241.457	23.1737	8.05715	1323.46	1	6.65294	5.01946	14904.9	13542.6	11663.4	85.424	5.9668	11233
DAPK2	42681.6	816.262	400.91	139.262	23297.9	131.75	13.6601	86.1576	94.4483	14.2292	353.345	17.5554	208.91	175.711	284.354	847.024	934.752	2186.3	117.581	487.636	316.853	929.163	23.106
DAZL	1	1	1	131.981	1	1	1	1	1	1	6.17991	1	1	1	1	1	1	1	1	1	1	1	1
DBH	1	1	1	1	1	1	1	1	1	1	1	109.481	1	1	165.855	1.81008	1	1	1	1	1	1	1
DCAF12L1	1	1	1	1	1	1	1	1	1	1	1	1	1	1	1	1	1	1	1	1023.5	1	1	1
DCANP1	1	1	1	1	1	1	1	1	2.43914	991.913	1	1	1	1	1	1	1	1	67.6211	1	1	1	273.893
DCN	1	115.949	2.12509	1	1	1	1	1	6.05595	1	39.406	127.385	95678.4	83.6452	1	116.136	1	1	1	22.4858	159.721	197.998	1
DCSTAMP	1	1	12.8935	1	1	1	1	1	107.879	18401.5	1	1	1	1	1	1	1	52.0355	6011.8	1	1	1	29033.4
DDAH1	1	110.341	1	10.4603	1	1	1	5.498	7.2883	9.422	1	1	14166.2	4807.93	1	1	1	39.1042	12.6759	10625.4	1	1	51.8869
DDI1	1	1	1	1	1	1	1	1	1	1	6.55999	1	1	1	1	116.478	160.07	22.7738	1	1	1	66.2747	1
DDO	1	1	283.731	1	1	1	1	10.4497	142.587	554.959	1	1	1	178.073	1	1	1	332.806	703.961	3.61099	2.91234	1	1483.87
DDX39B	1	13666.7	18904.3	15724.4	20786	1	1	14474.6	6714.94	6.50216	10866.3	20920	1	1	11357.5	7104.83	7105.73	10.1603	6112.09	13269	20349.1	17594	4675.75
DEFA1	1	1	1	1	1640.37	1	13.574	1	1	1	1	1	1	1	1	1	1	1	1	1	1	1	1
DEFA3	8336.66	19.5397	1	1	1879.32	1	1	1	1	1	1	1	1	1	1	1	1	1	1	1	1	1	1
DEFA4	1878.7	1	1	1	181.059	1	1	1	1	1	1	1	1	1	1	1	1	1	1	1	1	1	1
DEFB1	1	1	1	1	1	1	1	1	1	1	1	1	1	1155.42	1	1	1	1	41.3813	1	1	1	1.89648
DERL3	1	2924.09	41.7666	3339.3	38.8962	11.7041	5.31476	214.397	204.744	44.2386	9.60706	84.4158	12.9531	4.29536	13.0693	22.5702	11.0862	102.835	32.74	37.4781	32.5853	40.0466	21.3119
DGAT2	16944.4	549.361	2147.8	227.946	52782.8	1	3.48071	50.7376	246.462	232.51	26.0298	67.2668	51.132	205.287	26.898	45.3519	1	1	1110.49	89.8382	42.0286	59.6806	1139.19
DGKB	16.0341	67.3166	1	1	1	34.6473	62.2915	47.1696	1	1	1816.89	1	13.588	1	1	82.0602	1	1	1	1	60.0432	76.3627	1
DGKK	1	1	1	1	1	1	1	1	1	1	1494.17	1	1	1	1	1	3.59751	1	1	1	1	1	1
DHRS9	5649.5	345.994	609.651	22.9657	6280.05	1	1	1	667.89	3015.37	31.2402	1	1	4.87311	1	33.3196	1	3594.6	722.18	10.2759	27.3211	46.3322	13959.6
DIO2	1	1	1	2.65186	1	1	1	1	1	1	14.0006	1	8240.1	1	1	3.55638	1	1	1	10.7384	5.82465	7.79594	1
DIRAS1	25.2622	157.325	1	540.372	11.2338	1	1	1	243.073	303.619	6.25988	1	1	1	1	1	1	111.633	310.109	11.5487	1	1	733.605
DKK1	1	1	1	1	1	1	1	1	1	1	1	1	3736.69	4467.53	1	1	1	1	1	5766.87	1	1	1
DKK3	11.5834	1	1	1	1	1	1	1	1	1	1	24.8282	21076.7	9716.55	170.632	955.747	254.472	32.3332	1	19900.7	360	535.061	1.89648
DLC1	17.1748	37.4471	148.856	8.53955	41.8908	1	1	13.069	105.776	174.552	19.5452	1	13896.8	59.3643	14.3641	37.9452	18.6713	25557.2	144.744	13882	37.8496	23.8771	778.072
DLL1	1	8.4159	62.979	202.196	1	17.8237	85.2627	6880.15	12.9694	11.0011	527.718	17.4687	1	1	115.593	289.921	36.4164	15.889	74.6057	197.656	431.8	8.24045	51.3382
DLL4	1	1	1	3.67808	33.9774	1	1	1	6.30439	1	1	1	13.6059	15.0693	1	1	1	1	18.5039	7373.7	1	1	1
DMRTA1	1	1	1	1	1	1	1	1	1	1	1	1	1	1346.59	1	1	1	1	1	157.291	1	1	1
DNAH10	226.695	54.9053	16.4257	173.388	92.3852	1	1	10.0515	31.5975	6.40482	82.4944	22.7793	1	1	31.7697	52.9962	26.0714	3416.32	33.1797	7.77266	26.7962	150.961	56.9972
DNAH8	1	1357.6	1	15.636	1	1	1	21.1222	17.1936	1	67.125	148.307	1	1	11.2395	1	1	111.055	1	38.6368	4.82467	1	1
DNAI2	1	1	1	1	1	43.3309	100.107	1	5.97519	6.42351	163.838	116.276	1	1	380.596	221.372	102.954	32.3332	2.54777	1.66184	52.5924	207.944	1.38887
DNAJC5B	1	386.627	46.1224	65.6318	1	1	1	2.26822	288.314	765.181	1	1	1	1	1	23.7352	1	64.7656	356.768	1	27.3211	37.2755	265.236
DNASE1L3	7.35004	48.5604	32.2515	92.7765	2.90118	1	1	1	2744.8	8023.15	20.5009	38.9732	1	1	14.4367	39.8079	1	1	1.49064	113.902	8.93606	33.7704	106.929
DNASE2B	1	1	1	1	1	1	1	1	10.7609	199.516	1	1	1	1	1	1	1	1	10.1806	1	1	1	1495.53
DOK3	23127.2	12363.9	21118.8	3413.72	45475.6	1	1	978.563	2327.15	2393.79	163.127	41.0908	54.4123	43.9445	31.2428	55.0528	23.9372	2845.93	4273.01	201.472	112.105	34.1241	3648.84
DOK6	32.9564	13.3834	10.6385	1	1	2.59279	6.34495	1	7.99612	1	394.25	155.034	1550.53	1	1344.59	481.945	1	104.824	1	1.63595	24.8082	453.519	1
DOK7	31.0682	1218.05	1	274.992	1	1	1	637.176	9.11881	1	140.519	1	1	61.6758	18.4499	1	1	1	1	3.12252	1	1	1.43817
DPEP2	57253.8	2626.34	8318.9	3180.31	24672.9	1391.4	1327.87	2216.32	1692.63	2452.36	3497.38	2536.9	1	1	2713.9	2473.68	1877.45	983.677	745.552	27.1278	3165.33	1528.84	2127.42
DPF3	17.1748	654.779	7.59845	866.118	1	1	1	1720.84	29.3119	10.9799	254.601	50.6855	1	1	20.1903	161.192	76.0619	52.5796	7.78158	268.705	48.8084	77.1539	9.34587
DPPA4	120.182	119.654	70.3585	601.654	9.11378	26.9029	36.5874	10.5666	38.8121	1	66.7919	27.6118	1	1	37.3238	114.431	7.6991	1	7.46935	1	274.075	154.15	2.39876
DPT	1	1	1	1	1	1	1	1	1	1	1	1	1251.04	1	1	1	1	1	1	1	1	1	1
DPYD-AS2	1	1	24.7433	1	5.09224	2.68108	313.483	1	1.63183	1	21.7196	61.2557	1	1	47.8921	36.7814	36.8485	7.27406	1	1	45.2824	29.0395	1
DPYSL3	1	1	7.96814	1	1	1	1	1	65.5547	263.45	7.50029	1	12552.4	1153.81	1	1	1	1	640.265	20139.5	1	1	1069.7
DRD2	1	1	1	1	1	1	1	1	1	1	6.94008	7.998	1	1	1.64423	1	1	1078.72	1	1	1	1	1
DSC1	12.2902	1	1	1	1	8.56166	20.38	29.8427	1	1	1002.41	19.1714	1	2.91632	150.791	345.468	21.8942	1	1	1	4611.59	8.76759	1
DSC2	18417.8	89.4181	2793.05	17.054	15955.6	1	1	1	468.147	2111.82	34.7804	1	3.29406	11726.5	1	32.6673	1	69.7094	3577.62	7.09295	48.6164	47.845	1359.12
DSC3	14.479	14.0002	1	1	4.81116	8.70085	3.91164	1	7.30131	1	30.6669	1	9.35311	2629.53	1	32.1099	1	1	1	38.3596	27.3211	28.3627	1
DSG2	36.4276	20.5004	12.2509	1.74669	1	1	6.25592	190.487	50.1679	7.55445	2795.42	11.4947	176.473	24861.5	13.3579	16.4687	1	1	11.4023	14.3726	40.8669	34.539	2.03317
DSG3	16.0463	10.7055	5.95402	1.74669	1	1	1	47.6271	21.4143	1	2145.01	12.1279	1	5262.5	2.63704	17.4394	1	1	1	1	6.12857	10.9336	1
DSP	1	30.2517	1	3114.15	5.68735	1	1	1	20.0437	19.0841	1	1	978.743	43048.7	1	1	1	1	716.633	609.007	16.3857	1	875.283
DTHD1	1	1	8.82742	5.95069	18.445	14.2749	1	495.83	6.57258	1	3970	40.0994	1	1	122.731	546.957	1443.34	1	1	1	27.3211	5998.63	5.17013
DTNA	1	35.127	160.577	1	8.7833	1	1	1	1331.94	4167.08	16.5397	1	822.469	386.018	1	49.0895	1	23.9031	166.258	619.694	26.6429	35.5255	801.883
DTX1	1	327.34	1	2071.48	1	14.3729	100.912	1335.38	127.105	92.2101	46.1292	107.336	6.73425	1	1114.04	159.324	38.3501	1742.91	12.3185	9.67813	56.5525	17.5621	13.9873
DTX3	16.9782	117.466	20.2109	126.766	8.78096	537.771	547.117	2173.43	44.0536	20.6513	3592.52	1399.76	1	1	1295.88	1183.02	2637.77	83.9749	17.2307	1	719	1293.26	3.02692
DUOXA1	16.4424	1	1	1	1	1	1	1	26.0389	848.555	1	1	1.92812	813.74	12.6946	1	1	1	2.44787	1	1	1	7.1435
DUSP13	1	1	1	1	301.602	1	1	1	12.2238	39.9098	1	1	1	1	1	1	1	1	80.8523	1	1	1	1583.8
DUSP14	1	537.293	97.1895	133.647	12.3749	2801.02	2019.42	801.629	457.537	623.843	1146.79	660.051	1	1	33.6745	542.299	852.115	12792.7	996.152	1689.13	790.703	1160.34	1386.15
DUXA	1	12.7547	1	1	1	7.40737	16.8498	57.3801	1	1	4487.33	14.6366	1	1	1	6.15624	1	1	1	1	11.5284	10.8174	1
DYNAP	16.0463	127.07	1	1	1	1	1	1	1	1	1	1	1	1	1	63.2472	1	1	1	1	79.9634	168.726	1
DYSF	580.09	172.635	9462.37	39.0887	132658	1	1	900.973	913.935	5412.46	1113.14	1	76.0314	240.22	16.8131	112.38	97.2971	36.4717	2238.33	34018	534.542	907.766	10176
E2F7	278.963	20.5011	1	5.27579	2.77218	4.18559	1	817.214	46.164	114.324	32.5593	275.149	1	1	1	42.9958	29.5726	93.1944	259.805	1	1	1	46.676
EBF1	16.4424	15958	11.4443	9962.87	13.4565	1	1	5.96778	92.7036	6.90525	30.6669	6.09745	12819.5	1	1	44.9885	11.215	1	9.10139	57.9117	12.7255	14.2436	1.83043
EBI3	1	533.35	12.8942	21.6731	1	22.1655	37.8669	1	65.0613	208.439	1	6.10892	27.8944	1	1	1	1	265.144	5296.42	121.168	1	1	13.5254
ECSCR	1	1	1	1	1	9.54117	3.91164	2.26822	1	1	31.8136	6.54694	1	1	1	25.8589	16.9413	1	17.0882	14030.3	1	1	20.7301
EDAR	1	1	1	1	1	1	1	1	1	1	1	15.906	1	51.0077	572.276	240.878	6.10751	1	1	1	1990.88	200.215	1
EDIL3	1	1	1	1	1	1	1	1	6.70627	6.70493	1	1	6646.39	278.158	1	1	1	8.56615	4.40578	1129	1	1	6.80202
EDN1	72.9671	73.8149	101.221	77.5924	237.47	1	1	1	44.7253	2103.41	106.04	50.0686	846.536	5132.71	63.8565	84.526	42.6204	18.7358	620.15	88981.3	6.12857	15.4809	4.19294
EDNRA	1	1	1	1	1	1	1	1	1	1	16.7796	1	3153.2	569.206	1	1	1	1	1	7.19839	1	1	1
EDNRB	1	1	40.6605	1	1	1	1	1	7.00705	5.47593	1	1	951.65	13.8216	1	1	1	3621.89	16.8443	457.492	1	1	169.498
EFCAB3	61.1853	215.504	1	1	1	1	10.8134	1	1	1	1	5.46494	1	1	1	205.08	1	1	1	1	303.586	267.874	1.76568
EFEMP1	1	1	1	1	1	1	1	1	1	1	1	1	36034.1	12642.2	1	1	1	1	1	310655	1	1	1
EFNB2	506.169	14.6204	1	19.1569	53.6687	1	1	12.1903	20.5705	23.0086	22.0467	15.2402	5342.53	9238.33	42.6815	5.8605	1	599.933	12.5437	29798.9	1	1	7.13318
EGFLAM	1	1	1	1	1	1	1	1	1	1	12.8802	1	6178.61	1	1	1	1	1	1	63.7938	1	1	1
EGFR	1	1	1	1	1	1	1	1	1	1	1	1	11054.7	20768.3	1	1	1	1	1	961.626	1	1	1
EHD2	5.23336	44.9019	9.23326	12.8799	4.36288	3.71068	8.67249	1	21.5428	28.6428	1	2.57099	25536.2	6130.22	13.5224	53.1478	32.1251	4.86803	45.4644	20011.2	36.9	50.3846	7.63277
EHF	1	1	6.7962	1	1	3.61203	1	1	277.107	927.295	16.7796	1	1	35551.5	1	1	1	1	43.4681	1	1	1	201.618
ELF3	215.514	130.302	293.32	92.6611	417.512	1	1	25.8688	56.8759	18.8324	84.9494	70.0048	1	26376.4	89.2392	142.267	101.042	4.86803	26.0314	9.89985	42.0286	82.3037	10.0088
ELMOD1	8.94548	25.2637	1	1	1	9.22467	9.60923	61.7137	4.64664	1	3734.92	1	13.1943	1	1	10.5587	1	1	1	71.583	21.5143	13.5112	1
ELN	1	77.0655	2.39363	1	1	1	1	1	1	1	11.3598	1	3334.46	23.1574	17.3249	78.4278	21.0083	1	1	96.2095	47.1572	81.7993	1
ELOVL7	400.456	38.7337	75.4479	13.7645	18.6662	16.9279	18.2325	1	68.115	297.492	30.7004	17.2966	5.75249	5798.52	24.7975	23.6341	4.25657	5778.29	3198.49	5.73354	32.5853	41.3996	311.07
EMCN	1	22.5621	1	1	1	1	1	15.5981	1	1	161.226	39.0945	22.1714	1	1	22.5474	1	1	1	9050.77	1	20.2115	1
EML6	136.483	7465.24	103.864	999.426	91.5606	1	1	161.048	125.566	14.1089	204.022	102.896	1	89.1642	248.54	138.064	161.957	408.924	14.1113	83.4679	134.343	272.881	52.4661
ENAM	1	418.136	1	16.9687	1	1	1	1	6.61763	1	1	1	1	1	7.33296	30.0334	1	1	1	3.07472	37.8496	57.7043	1
ENHO	11.5834	1	41.1072	1	1	1	1	1	806.167	198.784	1	1	1	178.073	1	1	1	12.4516	4.41026	3.11304	1	2.91358	92.4253
ENPP2	1530.88	70.2372	116.218	15.8338	72.7162	1	1	25.1381	1879.96	8945.29	16.0742	15.0325	3615.1	15.4299	126.408	139.612	21.8942	25533.9	5201.62	176.802	165.114	28.1661	528.39
ENPP3	77.2005	12.1238	8.11188	49.5187	1	1	1	63.6237	13.8258	5.74923	94.4652	12.0939	3.52402	10.6632	44.4837	42.3094	22.1677	34424.4	1	5.51329	33.5097	38.5883	1.92927
ENPP5	1	172.822	1	5.39988	1	1	1	534.753	5.78786	1	3077.3	1	42.8209	1091.12	87.1272	391.916	546.499	11.4444	1	1	148.742	4122.52	2.67754
ENTPD2	782.773	1	1	1	119.389	1	1	2.40484	1	1	1	1	2.14685	139.346	1	1	1	1	1	1	1	1	1
EOMES	11.1317	5.42111	1	2.86249	11.6687	1	1	11659.8	31.0724	31.4481	12367.8	29.8294	1	1	347.102	4574.82	10322.6	1	6.19945	1	406.345	8572.66	3.26394
EPB41L1	1	1	1	1.74669	1	1	1	2.35069	192.369	2949.44	1	6.54694	1593.66	617.389	9.02568	1	1	11476.1	2057.64	1283.23	1	1	8167.23
EPB41L4B	1	1	1	1	1	1	1	1	1.79979	1	1	1	71.3289	2538.37	1	1	1	1	1	71.4467	1	1	1
EPCAM	68.7414	1	1	1	13.8833	1	1	1	19.2385	16.0151	1	1	6.35938	8940.97	1	1	1	1	2.62053	19.5383	3.41232	6.96889	4.49858
EPHA1	176.76	50.0749	184.359	18.2993	173.121	202.529	539.861	79.332	75.9757	19.6176	7.50029	182.792	4.44055	1405.54	1702.56	2162.48	245.557	77.2084	38.5998	3.95862	5673.2	424.385	31.7654
EPHA2	3.11668	1	1	1	1	1	1	1	24.7305	20.9933	6.17991	1	1590.99	6204.4	1	1	1	1	38.5038	23119	1	1	19.2377
EPPK1	1	1	5.33724	33.8716	140.35	38.0375	19.8068	1	12.3885	7.56126	1	54.7686	1	1211.81	884.387	80.7486	32.3802	1	6.4678	22.0208	362.64	33.6374	3.02692
EREG	890.894	465.629	14604.4	51.5375	277.891	1	8.18544	12.1903	390.599	3422.01	117.147	47.9781	327.544	6195.82	49.7683	85.6354	1	60.5562	4795.53	4.71373	159.986	127.167	28.9281
ERG	132.26	1	31.6487	1	39.9601	1	1	1	25.3662	13.445	1	1	549.742	40.8292	1	1	1	181.306	1	13354.1	1	1	8.246
ERICH6B	75.8398	120.531	53.0696	80.5466	1	1	1.62905	1	2.84875	1	1	24.6923	1	1	33.4931	261.993	251.143	1	1	1	120.041	194.428	1
ERVFRD-1	17.7441	6.20673	22.4856	6.16769	1	1	1	1	6.96725	6.94413	1	5.91871	1	1	134.573	14.608	1	2694.99	1	13.5445	11.5284	17.0422	38.4223
ERVV-1	1	1	1	1	1	10.6438	25.3682	47.9063	1	1	2699.06	1	1	1	1	1	1	1	1	2.30057	1	1	1
ESM1	1	1	1	1	1	1	1	46.335	1	1	7.50029	1	1	1	50.9952	101.926	79.4157	1	1	23632.7	1	159.175	1
ESPNL	1	293.505	1	20.5032	1	1	1	1	287.058	1717.67	1	1	129.081	3.77255	1	1	1	1	3.4257	1	2.91234	1	9.36878
ESRP1	1	13.5259	1	1	1	1	1	1	1	1	1	1	1	7016.17	20.6033	11.9317	1	1	1	1	1	1	1
ETV4	19.7099	15.7225	10.4721	1	9.49421	1	1	2183.52	1	1	6.17991	11.1949	32.0966	5.00842	28.1518	3.55638	1	150.733	10.8645	467.363	69.0082	14.7804	30.9418
EVA1A	1	1	1	1	1	1	1	1	1	1	1	1	1035.27	438.385	1	1	1	1	1	2585.33	3.41232	1	1
F13A1	5747.73	1119.02	18563.9	154.061	952.662	1	1	1	3873.32	179986	293.24	1	1	1	12.3724	1	1	12.4516	34.8086	1	1	5.9668	120.679
F3	31.0682	77.4056	224.759	6.68681	63.3439	9.54117	10.2244	1	160.331	8371.03	2.50428	1	3935.86	40953.7	3.24298	29.4086	1	6.46382	1506.62	157.354	48.6164	47.3796	1172.2
F5	16506.5	340.603	4440.42	102.205	17737.2	788.979	1393.18	1	31.1313	19.1728	229.946	8902.78	1	1543.05	2218.58	1082.21	88.5722	514.223	58.5839	1	178.13	1	4.75061
FAAH2	1	212.585	1	14.5011	1	1537.17	2758.13	1	5.53357	3.1793	1	538.309	1	3142.45	1473.01	1195.53	313.659	14.5458	2.52169	4.97375	348.439	246.736	4.73196
FABP3	31.0926	1	7.24591	7.01056	1	2.59279	1	1	87.5179	26007.8	174.576	16.3268	248.862	20.8154	52.8151	6.73193	1	163.457	779.828	15.1164	16.8721	23.4316	8492.63
FABP4	1	1	1	1	1	1	1	1	242.359	8083.55	1	1	119.292	1	1	1	1	1	180.692	2978.02	1	1	31294.4
FAM107A	1	7.19171	1	1	1	1	1	1	1	1	1	1	3669.96	697.313	2.49051	11.93	1	1	4.83878	601.095	1	13.5323	1
FAM110C	1	22.733	1	1	1	93.1102	1	14.5773	1	1	253.94	344.022	1	1871.05	32.6261	135.617	88.8717	1	1	1	64.318	41.2245	1
FAM111B	1	621.031	13.0342	2632.8	14.024	1	1	107.699	186.102	8.28893	116.65	474.938	1	1109.63	52.4455	179.359	184.925	56.2613	24.7945	1262.26	353.703	189.02	339.29
FAM124B	2439.69	13.8217	286.493	6.95901	12.6714	82.7881	10.6369	54.3493	51.4943	14.8214	18.669	157.542	3.67969	1	60.6655	18.5601	2.62828	1630.91	9.66227	21172.5	16.7927	15.4809	37.1673
FAM131C	1	1	1	1	1	1	1	193.38	1	1	1	1	1	1	1	1	1	1	1	9.89985	1	1	1
FAM153A	11.1317	41.2435	8.52247	104.113	1	18.2333	25.6647	1	3.75783	1	1	1372.81	60.2919	30.1964	1351.03	856.748	93.3783	1	1	1.52003	2248.82	168.364	1
FAM153B	31.0926	136.364	6.89998	61.3161	1	23.4036	42.0132	1	6.5066	1	24.7603	914.522	24.7625	8.4137	1146.98	340.789	217.169	1	1	1.71186	906.447	168.102	1
FAM157A	40.7274	162.233	680.516	142.298	11104.4	1	1	24.8372	6.766	1	1	10.1574	1	1	162.282	37.7025	12.398	1	250.432	1.90289	179.984	32.623	6.29875
FAM162B	1	1	1	1	1	1	1	1	1	1	1	1	6982.73	1	1	1	1	1	1	8.9695	1	1	1
FAM177B	32.7819	475.367	7.13133	1113.35	30.1713	1	1	1	2.99268	1	24.712	1	1	1	40.3931	1	1	11.4444	1	1	1	1	4.22818
FAM178B	1	25.3764	3.89803	1	1	1	1	1	1	1	53.0023	11.767	40.5279	1	32.7397	487.815	193.975	1	1	1	72.8	74.6662	1
FAM20A	98.4259	27.0005	212.616	24.4068	89.0027	1	1	6.59515	234.26	1814.02	67.5221	6.43219	786.915	1	59.9351	29.5217	1	1393.17	12981.4	1	8.93606	62.9807	1815.31
FAM20C	16.891	1	1212.89	1	76.9378	1	1	1	2674.31	11477.5	1	1	548.796	494.222	1	1	10.9419	176.169	11864.3	896.729	1	1	5351.08
FAM225A	1	1	473.563	1	14.7517	1	1	1	34.4263	67.4525	1	1	1	1	1	1	1	1	3457.8	1.52003	1	1	383.116
FAM225B	1	17.2792	77.295	1	1	1	1	1	25.16	22.6193	11.3598	1	1	1	1	35.6222	26.2474	1	1418.46	1	22.0569	40.3308	222.57
FAM3B	3.11668	63.16	46.4389	3.74958	123.006	1	1	1	4.70388	1	1	36.2999	1	8028.41	1	26.6073	1	1	18.3644	1	26.6429	36.4323	2.34628
FAM3D	1	1	16.4257	1	30.1257	1	1	1	1	1	1	1	1	2566.78	1	1	1	1	1	12.6391	1	1	1
FAM95B1	16.891	21.8043	10.9292	11.9931	19.661	1	1	7.60283	168.721	1	1	1	1	1	12.4195	30.1822	26.0206	1	20.1946	99.7085	43.1138	49.0556	1132.23
FAP	1	1	1	1	9.07779	1	1	1	4.55465	1	27.7043	1	8516.55	28.1926	1	1	1	1	32.3388	139.235	1	1	2.57864
FASLG	1	54.6281	7.6516	2.09036	9.8509	807.115	268.316	2224.97	2.94679	3.62409	4980.75	93.9701	1	1	76.9566	239.009	2549.6	21.6318	1	1	89.5649	3465.97	1
FAT1	1	30.268	4.00798	15.9476	1	1	1	1	15.6479	8.56615	1	1	27953.1	57285.3	2.06945	22.1221	1	71534.7	21.6329	1627.11	26.6429	37.0457	26.4861
FAT4	1	1	1	1	1	1	1	105.092	1.9734	1	605.805	1	402.933	1	1	1	1	18.7358	1	21593	1	1	1
FBLN1	27.5707	120.381	4.05795	1	1	1	1	1	1	1	8.97932	1	32777.9	2926.73	1	69.7337	1	1	4.11586	46.7507	104.326	83.5875	1
FBLN2	1	341.751	31.4704	669.029	1	1	1	1	347.45	4.49879	78.2104	1	3580.53	4.07181	1	3.55638	9.01519	367.076	9.02218	186.67	1977.08	340.522	2.34628
FBLN7	11.1317	35.127	8.12459	19.554	1	2760.74	2416.45	1	6.94702	9.422	1	1248.08	152.116	29.9866	1344.23	98.9938	37.2576	1	7.71447	242.64	64.318	52.7409	1.37681
FBP1	22281.5	240.063	5405.93	73.3982	368.242	101.942	180.715	819.079	3620.89	35402.5	1683.16	15.9395	1	5897.38	194.4	123.671	99.6768	312.452	10294.1	49.0746	532.389	426.934	16479.9
FBXL7	1	1	1	1	1	1	1	1	1	1	8.27321	1	530.219	272.204	1	1	1	1	1	2211.61	1	1	1
FCAR	1	264.264	11417.9	39.098	42777.2	27.039	40.7718	59.0272	84.0686	755.062	13.4404	1	1	1	1	55.0724	13.5103	28.6583	803.28	1	90.4918	85.7708	11.2337
FCER1A	3660.01	371.507	532.584	15.8518	18.7847	1	1	1	9563.42	10162.6	211.395	4.00591	1	1	4.16924	1	1	28868.1	1	1	1	1	58.4029
FCER1G	3032.01	386.147	25586.6	48.9062	27769	102.615	90.2485	32773.9	21758.7	32546.1	39046.3	407.368	359.222	4.03379	30.4606	51.9267	34.5327	20680.3	67262.5	13.8237	275.378	79.6637	27390.2
FCER2	18.7138	5295.55	308.143	20204.9	88.5044	1	1	1	3178.38	74728.3	53.8632	17.9613	1	1	1	1	1	1	60.3578	1	26.6429	1	237.043
FCGBP	1	259.788	155.262	1260.34	19.0277	9.61665	5.48862	158.502	121.139	18.8324	162.733	268.897	1	38.8335	594.25	2814.2	1513.93	1	65.0168	3.23962	5278.48	4002.22	28.1382
FCGR1A	36.4276	146.788	2213	9.35856	7335.6	1	1	1	44.8715	80.5221	1	1	1	1	1	1	1	344.547	14456.4	1	1	1	4766.3
FCGR2A	55356.6	2880.62	38908	161.772	281533	1	1	267.876	6534.32	13194.2	1408.88	1	8.11937	11.2461	2.79542	27.9636	18.7082	2889.46	12973.5	5.83687	42.0286	284.188	8418.85
FCGR2B	1542.42	17338.6	3481.21	6185.9	6543.03	1	1	31.1726	5324.33	24147.6	364.215	6.43219	1	1	24.5984	75.7018	129.577	154.96	1107.7	1	47.1572	419.814	3291.36
FCGR3A	225.519	1903.86	14868.4	46.4939	79754.5	1	1	8366.95	719.597	1334.68	73567.7	6.09745	5.75249	1	3.09552	457.835	19835.9	126.199	5225.28	1	132.606	89332	8624.14
FCGR3B	939.832	348.728	704.183	47.1756	666887	1	1	32.6803	11.3604	8.28893	431.97	1	1	1	1	18.6757	161.353	1	329.142	1	5.82465	1148.72	702.256
FCN1	5744.95	5280.62	289576	284.067	46760.6	7.37211	1	256.473	191.331	134.198	1219.7	40.1313	1	1	59.0241	48.4228	38.4489	35.8123	538.165	1	67.6714	80.0061	2218.3
FCRL1	46.1023	36142	86.6224	63066.2	566.522	1	1	5.78328	35.1265	16.4738	128.752	350.669	1	1	1	103.936	76.0619	1	1	1	106.284	223.563	2.13229
FCRL2	32.9564	17950.8	44.5211	20630.8	150.833	1	1	1	46.5136	16.5639	41.4754	121.743	1	1	3.96826	103.061	10.2512	1	1	1	83.0572	103.984	1.74342
FCRL3	8.72121	23409.3	35.244	16407.1	61.3357	763.255	426.163	658.673	74.5463	37.8571	9760.41	3801.95	1	1	357.528	4876.75	8579.07	1	1	1	283.071	24353.3	3.04925
FCRL5	34.8707	9526.93	48.7778	17381.5	29.9956	1	1	1	49.0308	7.08963	9.43005	221.549	1	1	3.30376	225.563	1	1	1	1	190.757	278.553	1.89648
FCRL6	1	353.641	59.7881	5.24788	34.3466	1	1	3292.48	64.7001	49.7436	31501.7	1	1	1	64.6928	4418.79	29948.8	1	17.1377	1.66184	278.762	16999.6	37.4937
FCRLA	9.8569	33122.1	17.3066	9846.53	10.1131	1	1	1	94.9961	96.5707	24.8773	16.2223	14.0274	1	1	13.8006	1	28.6583	332.013	1	10.6493	8.80932	46.1714
FERMT1	21.2633	1	1	1	1	1	1	2.33888	12.3729	48.4923	1	1	411.572	4535.53	1	1	1	1834.04	25.801	153.019	1	1	10.9119
FFAR1	1	282.832	28.0037	596.077	17.572	1	1	1	6.11678	2.69251	1	14.3104	1	1	1	17.0301	6.34984	1	1	1	15.7608	18.6451	10.2152
FFAR2	42533.7	171.635	3651.7	27.9554	70754.1	6.65703	1	5.07222	45.6683	157.729	143.354	1	1	1	26.1243	72.0569	65.7587	12.4516	636.401	1	103.571	95.7443	21.6582
FGD2	5131.79	24176.1	19519.9	18472.1	148.584	56.1171	52.6561	641.191	9639.7	11469.9	409.623	77.5548	1	7.08608	90.9217	241.13	179.763	39.6803	6066.08	1	201.041	266.616	5102.09
FGD5	31.0926	27.5266	7.24591	1	9.99706	1	1	1	106.798	1213.58	24.7603	10.7828	47.0672	2.30634	25.4583	48.3814	1	14.8153	296.384	21074.8	56.5525	46.9266	557.947
FGF7	3.11668	28.1662	1	4.03632	1	1	1	1	12.3156	1	27.2994	24.0048	7242	4.98693	11.7593	86.2572	21.8942	14.8153	14.0003	3.06646	6.26422	34.6125	11.4102
FGFBP1	1	1	1	1	1	1	1	1	1	1	42.4393	1	1	884.027	1	1	21.1724	1	1	1	1	4.54179	1
FGFBP2	8.72121	131.027	47.4386	55.3164	47.6863	1	1	1925.73	10.3543	13.4643	36157.8	28.8091	1	1	33.2778	211.835	13772.8	1	1	1	240.042	12406	1.92927
FGR	65850.4	15400.1	106659	4688.95	122989	11.5827	1	35451.6	21811.6	50071.4	46548.7	14.4099	1	5.08287	48.7208	1114.92	23452.5	2600.61	23847.9	17.1565	259.119	44000.4	28670.9
FIBIN	1	1	1	1	1	1	1	1	1	1	1	1	4281.03	102.546	1	1	1	1	1	1	1	1	1
FKBP10	1	1	1	1	1	1	1	195.856	6.45097	1	79.8981	1	25742.5	7221.82	10.3021	23.5059	60.2061	28.6583	4.50887	19326.5	8.93606	58.0083	1
FLG-AS1	16.0463	248.005	1.97436	11.614	1	18.0952	1	7.60283	4.4218	1	12.8802	1	1	1	13.1347	351.571	341.215	1	8.64756	4.15194	316.853	258.027	2.6501
FLNC	1	1	1	1	1	1	1	1	2.12582	1	6.94008	1	33069.4	343.276	2.14462	6.38684	1	1	1	57579.7	3.34511	1	1
FLRT2	21.2633	248.668	19.1834	1	1	1	1	1	56.5931	44.3881	1	1	1915.66	157.328	1	276.298	1	1	1606.33	16167.2	337.91	249.157	1476.91
FLRT3	1	1	1	1	1	1	1	1	2.40297	1	1	1	1481.77	12493.4	1	1	1	18.7358	1	228.292	1	1	1
FLT3	749.957	146.582	1252.01	27.5158	43.3999	1	1	1	669.055	95.1728	27.922	1	1	1	1	1	1	1	55.1749	1	1	5.34669	18.1798
FMOD	1	1	1	1	1	1	1	1	2.19969	1	1	1	3775.08	120.598	1	1	1	1	4.67102	314.282	1	1	1
FN1	5.23336	259.604	126.503	162.639	6.24527	1	1	159.401	612.443	16311.7	200.928	139.341	1.79663e+06	22878.5	262.697	90.4496	5.88485	254.734	16289.9	406700	303.597	194.314	48772.3
FNDC9	104.291	222.004	11.3811	219.548	31.7049	1	1	1	4.81127	1	1	111.724	1	1	517.032	71.2213	1	105.444	1	1	584.052	179.036	1
FOLR2	17.9334	67.3166	853.871	12.6103	1	1	1	31.3186	137.707	447.078	25.0898	1	1	1	1	1	1	31.9443	129.922	1	1	1	67.1103
FOLR3	482.091	87.932	1362.98	1	3048.47	1	1	81.0239	7.09002	9.95186	11.5233	1	1	1	1	1	1	1	214.68	1	1	1	134.135
FOXA1	1	1	1	1	1	1	1	1	1	1	1	1	1	2169.5	1	1	1	1	1	3.87327	1	1	1
FOXF1	1	1	1	1	1	1	1	1	1	10.9062	1	1	1055.24	1	1	1	1	937.556	10.0658	72.3751	1	1	1
FOXF2	1	1	1	1	1	1	1	1	1	1	1	1	1672.98	1	1	1	1	1	1	1	1	1	1
FOXJ1	1	1	1	1	1	1	1	27.6746	1	1	1	14.8189	1	27.0678	26.9569	40.0842	15.5098	1	1	1	201.014	1	1
FOXP3	1	1	6.6418	8.41079	1	23067.8	12721.5	2.40484	15.4154	11.4751	1	14655.5	1	1	442.13	619.624	93.5125	41.8259	12.3506	1	133.847	10.3157	5.31518
FPR1	13516.6	687.541	30732	146.259	278142	1	1	1	719.687	431.504	236.638	1	1	1	1	100.79	18.6107	89.6792	2143.35	1	127.341	101.424	1602.25
FPR2	386.003	359.519	4866.04	15.7318	69735.5	1	1	1	42.7911	103.548	55.1001	6.24451	1	1	1	1	1	35.3547	1824.8	1	1	5.96625	174.253
FPR3	1	4.6585	450.706	1.79132	1	1	1	1	5470.48	30642.3	1	6.11157	1	1	1	5.35679	1	811.406	7626.02	2.2207	6.26422	18.3868	5658.3
FRAS1	1	1	1	2.26869	1	1	1	202.167	4.91388	1	32.6575	1	1407.76	3900.68	1	1	1	300.466	5.19074	1181.62	1	1	1
FREM1	1	1	1	1	1	1	1	1	1	1	1	1	24.3004	1	1	1	1	6024.48	1	19.7801	1	1	3.26394
FRMPD3	11.1317	107.47	4.508	447.83	1	13.9139	2.65381	38.4643	11.4299	1	894.595	1	5.19151	4.89381	32.6879	537.004	593.504	1	1	1	16.7927	397.931	1
FRZB	1	2.73093	1	1	1	1	1	1	1	1	1	1	64342.3	1	1	1	1	1	1	5.8874	1	1	1
FSBP	1	18.4997	4.508	3.48898	1	6.42135	307.563	1	1	1	1	59.7283	1	1	1	101.335	77.9251	1	1	53.7646	120.041	7.93245	3.61216
FSD1	9.8569	41.2435	4.00798	34.0091	1	38.0375	103.574	1150.63	9.70383	1	1263.1	79.1541	414.94	6.07075	110.813	153.469	108.305	1	7.89762	932.534	310.507	87.5488	1
FSTL1	41.4371	1	13.9621	4.37751	1	1	1	1	20.3941	16.5639	1	6.24168	55809.5	20620.6	1	1	1	76.474	173.256	35546.4	6.12857	1	16.0706
FXYD3	1	18.6321	1	1	1	1	1	1	13.2629	36.4315	7.50029	23.698	1	23506.7	1	10.3154	1	1	4.11629	1	8.3804	25.1632	7.84745
FXYD7	1	56.6192	7.78789	111.473	1	195.271	278.07	426.231	4.4191	1	239.668	143.222	1	1	542.209	694.84	337.151	20.518	1	1	115.91	136.31	2.86339
FZD2	1	1	123.346	7.77473	1	9.44226	9.96928	12.3527	819.167	593.347	25.0898	1	3.91256	1	1	1	1	387.056	297.386	54.482	1	1	409.145
FZD4	1	60.2958	60.1371	3.0216	1	15.6456	11.1373	18.2958	17.0501	30.1557	31.8136	1	1079.82	1027.16	2.95361	75.4798	36.0664	48.1143	160.286	23145.3	60.0432	137.921	81.5243
G0S2	1656.09	427.952	41035.8	295	169974	137.761	361.02	1	1370.78	14037.2	35.8617	6.19861	1923.61	3337.21	22.6673	15.4596	14.4131	154.96	8207.11	268.154	8.03533	6.0532	33.1112
GABRG2	11.1317	344.644	1	1	1	1	1	1	1	1	18.8202	359.144	1	1	1	244.699	1	1	1	1	385.643	377.793	1.77774
GAL	1	1	1	1	1	1	1	9.48466	7.73061	132.856	6.94008	1	41.4577	309.003	1	1	1	1	1979.54	142.514	1	1	1053.6
GAPT	113941	11940.9	4634.82	7328.68	11393.9	1	1	10.5666	551.081	48.553	109.43	6.11157	1	1	1	16.8573	1	7545.02	28.9049	1	19.7609	23.5698	29.1853
GATA1	24702	27.9527	1	1.74669	7.08744	1	1	1	6.59873	1	6.17991	1	1	1	6.15805	1	1	2929.61	1	1	1	1	1
GATA2	1389.7	17.2997	66.8579	37.0329	33.1013	1	1.62905	1	69.0962	98.2868	1	6.24451	1390.03	3432.21	16.1124	6.38684	1	53525.6	13.2074	1592.2	2.91234	3.2963	1.37681
GATA3	40.7274	98.7985	14.6508	16.2794	10.3577	19781.5	9785.69	11113	18.6045	18.7158	6833.67	10806.8	1	618.242	10356.9	14577.7	10320.9	469.278	11.0721	51.4791	3414.44	7909.38	3.84077
GBP5	507.811	2261.99	10444.2	3444.85	78757.3	17471.4	17128.2	15952.4	777.982	1354.5	21387.3	79693.7	6.04235	5.55203	24533.7	17270.8	31932.8	136.185	256565	15.0752	12739.1	42006.9	590.951
GCNT4	47.5669	11.4135	20.0931	1	2.76976	1	13.1976	5.62465	23.939	122.079	31.8136	3359.52	1	1	1685.08	876.125	425.723	3765.57	371.334	17.2511	2001.09	775.728	45.8489
GCSAM	9.8569	2428.15	7.60943	1542.93	5.89215	1048.22	3625.76	1	61.355	20.8124	169.979	218.295	1	384.739	2608.93	2516.26	985.767	204.109	39.8887	1.5135	1890.38	1113.83	24.7822
GCSAML	176.684	79.0045	78.1524	14.4449	35.1121	2.59279	1	1	19.2302	20.6838	6.17991	5.91967	1	74.3958	18.873	98.3569	21.943	10842	18.6269	1	127.341	89.3353	35.4362
GDF7	1	1679.87	6.53319	821.157	1	17.2641	35.7954	1	11.6364	1	36.6405	14.365	2.19488	5.09976	277.696	48.5118	2.29875	1	1	899.268	116.813	134.939	2.32982
GEM	1	30.4258	58.0682	41.7879	1	60.4319	61.6405	49.8666	150.522	1536.24	4.00855	33.6918	39532.2	1371.39	21.6065	1	1	186.686	1807.94	25.6239	13.0616	6.60789	1378.01
GFI1B	23146	147.698	140.278	4.90669	36.1255	1	1	25.0214	11.6425	1	44.6392	10.7828	1	8.25326	39.7154	88.0671	14.4131	8.56615	1	1.36427	67.4236	101.996	1
GFRA2	358.547	5.85275	340.07	6.48244	1	1	1	3.25062	505.158	1042.21	6.25988	36.4628	1	1	13.4249	29.6761	16.842	17.3915	7.03523	1	1	1	32.2097
GH1	1	63.1944	1	129.357	1	1	1	1	1	1	1	1	1	1	1	1	1	1	1	1	1	1	1
GIMAP1-GIMAP5	1	4.6585	621.767	1	1	1	1065.16	4910.05	1	1	8012.02	2719.77	1	1	1	48.5244	1273.41	1	2.67356	604.66	3185.86	2450.1	125.472
GIMAP5	1	193.649	1071.09	13.27	100.301	218.407	329.56	2997.69	38.6252	1	5185.46	4025.56	1	1	4828.49	1780.59	1053.31	1	521.984	198.331	15337.5	15412.7	141.258
GIMAP7	208.717	84.3076	1989.82	5.03078	30.0261	9338.13	14196.4	11570.2	110.065	93.642	37035.6	5424.25	1	1	23678.9	8831.03	9464.24	11.3159	887.32	1834.31	6236.65	9334.77	175.98
GIPC2	1	1	1	2.53801	1	1	1	1	1	1	6.17991	7.65509	153.531	287.254	43.2901	33.847	1	1	4.27999	6630.64	16.2987	22.7582	4.65148
GIPR	7215.49	198.856	25.6998	36.8009	12.0609	117.106	46.5219	128.736	107.47	42.5818	463.902	652.873	6.04804	64.9432	261.725	1226.78	1532.59	157.73	18.5668	2.58069	768.119	1660.03	8.28476
GJA1	31.782	44.466	2.22771	1	1	1	1	1	1	1	6.17991	1	38535.4	25273.6	1	72.085	71.0166	1	7.43926	221262	6.73701	42.4051	1
GJA4	11.7832	1	1	1	1	1	1	1	1	1	1	1	16002.6	1	1	1	1	55.1524	19.9373	402.824	1	1	1
GJB1	1	1	1	1	1	1	1	1	1	1	1	1	1	2474.1	1	1	1	1	1	1	2.91234	1	1
GJB2	1	1	15.3661	1	24.1447	1	1	1	166.988	1630.04	1	17.9613	1	653.265	1	1	1	28.6306	4959.53	1	1	1	335.016
GJB6	5.23336	1	10.4995	1	576.191	16.1233	37.4866	1	1	1	1	735.631	1	81.0304	41.7588	40.1704	1	1	11.7725	1	106.284	1	6.44467
GLB1L2	16.0463	53.0673	4.29748	30.4636	1	83.373	75.2911	23.3519	12.7605	4.99866	97.7111	69.5774	14.4824	992.352	155.409	546.619	1638.96	1	14.873	64.675	116.792	1063.69	15.665
GLB1L3	15.8168	266.543	8.58133	1	1	67.3745	59.6548	1	2.34504	1	14.3522	299.175	1	714.431	640.736	571.667	142.795	1	1	1	631.814	661.935	1
GLOD5	588.636	1	1	1	1	1	1	1	1	1	16.5397	1	1	1	1	1	1	178.555	1	1	1	1	1
GLRA3	11.7832	216.621	1	28.0021	1	1	1	1	2.47501	1	1	77.0007	1	1	1	73.2505	1	359.964	1	1	48.6164	70.7639	1
GLT1D1	335.881	60.6903	4307.55	24.8609	46597.5	1	1	23.3519	51.8718	60.3057	31.5209	4.84767	1	1	1	1	1	1	1000.26	1	1	14.0401	203.008
GLYATL1	1	197.299	1	104.352	1	1	1	1	2.14779	1	6.25988	1	1	1792.08	1	32.779	1	1	1	1	6.12857	7.55283	3.31945
GM2A	895.547	6149.37	12480.7	6444.9	2676.45	1138.58	1021.61	1981.38	10115.9	221466	1440.38	1740.35	1672.81	2092.78	748.178	1225.26	1237.99	47147	195211	2463.89	1359.14	1164.63	367028
GMPR	260.675	151.435	344.899	21.7628	12.399	11.2286	9.4701	191.661	193.532	462.571	126.459	46.877	148.938	244.412	53.772	27.7168	21.1196	13267.1	1630.64	1706.32	113.828	59.8721	338.371
GNAO1	24.2835	23.2477	2.33032	16.5561	1	169.062	235.039	1	23.5276	1	101.707	9.98366	16.1441	9.33381	955.539	2571.41	2583.24	11.4444	1	1.94325	24.8082	356.321	1
GNG11	870.348	55.5202	48.516	99.618	1	1	1	23.4899	17.7162	14.4278	449.52	1	20962.5	1223.33	1	1	1	1	244.388	88564.1	1	1	15.5173
GNG12	1	1	1	1	1	1	1	5.78328	40.9917	46.0048	1	1	20239	13167.2	1	1	1	11.8869	83.0263	18822.2	1	1	272.841
GNLY	188.099	824.162	554.987	416.187	356.399	2511.48	850.388	287993	45.256	54.653	370207	38.7629	1	1	792.53	1802.09	62616.4	1	6.35195	1	274.075	108440	10.3071
GOLGA6L22	1	48.5604	1	1	1	1	1	1	1	1	1	1	1	1	1	84.4022	65.2909	1	1	1	23.1412	71.3827	1
GOLGA6L9	8.94548	552.335	52.1434	715.459	34.3649	1	1	5.52576	28.2551	1	28.6604	178.074	1	6.65009	298.899	741.265	715.169	1	113.653	988.892	1160.06	960.995	74.8852
GOLGA8M	31.395	13.8217	27.2902	13.6786	24.9839	8.3265	40.3907	591.197	37.6005	5.95309	73.5187	1	1	1	47.1249	91.7111	46.921	1	17.6678	23.0251	126.467	79.634	14.8221
GOLGA8T	1	1	1	7.9432	1	1	1	401.713	1	1	1	1	1	1	1	9.25309	1	1	91.1088	19.1558	10.5617	1	12.7253
GP9	413.458	7.26294	2.64876	12.1443	1	1	1	1	1	1	1	1	1	1	1	1	1	1	1	1.37144	1	1	1
GPA33	1	13.8217	106.123	130.815	1	187.219	373.926	1	31.6456	31.4359	448.577	1290.52	1	1	2028.22	1491.57	1194.75	1	107.963	1	355.259	1156.78	286.806
GPC4	1	1	48.7778	139.301	16.4728	1	1	1	120.014	804.336	6.25988	1	1045.33	990.017	1	1	1	1	14493.3	10.992	1	1	21388.7
GPC6	1	1	1	1	1	1	1	1	4.19916	1	1	1	5156.93	160.317	1	1	1	1411.69	3.11404	4.6995	1	1	4.96957
GPD1	22.5664	68.9385	1	44.1188	7.748	1	1	2.40484	51.4442	483.243	1	32.9512	1	1	19.1438	11.5823	1	10.2194	285.788	5.99433	22.0357	1	4904.97
GPNMB	5.23336	34.3715	324.957	4.99593	2.9893	1	1	1	1960.58	225937	1	37.7314	6967.82	1399.14	4.35854	45.842	1	96377.7	81685.9	31.5269	52.2857	56.8701	249925
GPR15	1	226.466	1	1	1	504.476	791.556	1	7.23346	1	4.00855	1364.4	1	1	1221.41	283.977	1	1	1	1	72.4246	149.377	1
GPR153	113.902	1	41.5984	3.29701	1	1	1	445.794	436.473	748.859	708.02	6.03124	1	1	1	61.3728	337.08	2170.01	305.595	1	1	131.401	407.489
GPR171	467.057	6.19279	3.09965	33.7088	26.4847	11769.1	15599.2	1189.8	66.0793	36.8074	1081.33	1484.41	1	1	1539.05	1529.15	1498.88	69.313	2.49533	1	2206.71	4741.07	1
GPR174	798.455	1235.43	88.0599	2100.3	6.60935	903.686	1328	727.902	23.6223	6.94413	427.66	2700.42	1	1	3514.71	5329.81	8315.16	30.7781	16.8703	1	2613.66	2277.74	1
GPR25	1	109.963	1	1	1	302.537	558.845	1	1	1	259.368	387.119	1	1	278.744	96.2671	61.3589	1	1	1	1	62.6868	1
GPR27	2037.46	1	371.643	1	7369.91	1	1	1	124.084	8.66685	1	21.7871	36.5529	167.808	65.8889	55.0987	143.203	1	19.1537	1.66184	1	1	89.4224
GPR34	11255.6	191.242	738.862	18.6122	50.0729	1	1	318.397	100.606	114.501	144.172	10.4259	1	1	180.492	78.6736	6.68737	10147.5	25.5221	1	127.636	115.68	5623.27
GPR55	19.7099	352.02	26.2761	18.4812	1	1102.14	737.164	14.5773	125.938	261.71	4.6366	1422.9	1	1	257.142	616.522	363.799	1	1.49064	1	1240.91	191.375	19.7385
GPR82	3909.87	316.128	101.032	113.584	30.3321	56.6299	94.7398	908.711	64.0039	67.9589	13739.9	57.7525	1	1	394.363	68.4182	18.7244	98.59	18.8809	1	254.954	293.023	47.3556
GPR84	28.5168	33.5584	1361.1	16.9687	947.361	1	1	1	106.103	1087.44	1	1	1	1	1	1	1	45.6671	4018.65	1	1	1	712.868
GPR87	1	1	1	1	70.6829	1	1	1	1	1	1	1	2.40909	4503.66	1	1	1	1	1	3.10973	1	1	1
GPRC5A	1	159.689	155.322	3.19994	1	1	1	1	8.98844	8.9853	17.566	61.4579	7667.41	11559.5	30.4973	114.394	1	1	10.3353	10207	103.571	141.048	1.89648
GPT	1	5.85275	36.2468	7.55989	1	1	1	2.33888	232.857	1667.92	1	49.6415	1	23.1188	186.663	36.2333	29.0066	69.313	6.65577	5.41974	1	1	48.8493
GRAP2	693.268	1288.88	100.317	1513.9	58.9125	6679.89	6824.94	1385.57	88.1863	55.0482	4329.49	7469.01	1	1	9004.32	13103.6	14731.4	10513.5	1	1.41557	12894.6	9618.18	12.7263
GRB7	1	1	1	18.3984	1	1	1	1	1	1	7.50029	1	4.59531	1765.47	1	1	1	1	8.6686	5.13406	1	1	1
GREM1	1	132.522	8.69372	1	1	1	1	1	12.1507	12.2293	1	127.836	1	1	72.3498	78.0797	1	1	1545.94	3.23627	141.228	115.308	40.0291
GREM2	1	10.815	1	1	1	87.0928	394.922	168.453	1	1	9.57002	12.1834	1	38.0685	336.474	335.142	29.4369	1	1	1	3.41232	54.8206	1
GRHL2	1	59.233	1	1	1	1	1	1	1	1	28.1397	11.3889	1	4639.26	27.4059	9.84414	1	1	1	1	23.1412	75.8064	1
GRIK4	1	1	1	17.0416	1	1	1	58.3993	2.82731	1	1010.96	1	2.39717	1	1	1	1	12.4516	23.8413	19.4636	1	1	3.59794
GRM6	1	42.1415	1	1	1	7.40737	8.95692	31.0046	1	1	651.425	1	1	1	12.6621	34.4473	1	1	1	1	8.93606	62.9807	1
GSTA1	1	1	1	1	1	1	1	1	1	1	1	1	1	1081.74	1	1	1	1	1	1	1	1	1
GTSCR1	1	1	1	1	1	9.13203	84.3289	1	1	1	1	30.5123	1	1	28.18	41.0356	1	1	1	1	132.254	1	1
GZMA	31.782	94.7211	51.7186	14.0571	29.3832	1648.46	676.577	33750	17.0446	34.3601	57670.5	375.617	1	1	1116.37	6064.2	23164	1	4.22755	2.38127	170.243	18832.9	1
GZMB	80.0316	365.075	62.1273	32.3424	58.9954	14026.9	2982.62	71165.7	38.5013	39.2541	87379.3	371.59	1	1	13.7161	221.716	17280.5	4792.46	53.3081	1	113.829	23023.3	8.20946
GZMH	1	47.8096	38.249	11.871	18.6775	257.854	12.5966	3912.58	9.69921	1	16574	27.4642	1	1	92.5037	1152.45	50474.5	21.8888	1.69574	1	90.1142	26700.6	3.26394
GZMK	1	6.20107	9.30801	1	1	251.755	421.073	15250.2	12.4549	19.9969	1612.09	30.7211	1	1	2946.32	19495.4	17433.7	1	1	1	724.129	6749.24	1
GZMM	166.509	55.4816	56.6798	19.1699	82.3613	2669.57	2555.34	4779.25	18.5557	29.3381	7847.42	1405.97	1	1	1240.06	5359.68	16969.1	1	2.1795	1.5135	1851.25	8163.46	4.41374
HAL	858.64	294.395	3909.87	402.417	38713.5	10.3085	1	14.4111	87.4395	49.4608	81.0591	61.999	3.85124	5.82098	76.3148	65.3284	75.9167	1	74.2437	14.406	32.5853	27.2113	99.8495
HAND2-AS1	18.7138	88.6811	1	1	1	1	1	1	6.18844	1	7.50029	1	1	1	1	178.197	98.0464	1	1	1	120.041	129.35	1
HAVCR2	106.239	375.477	7103.37	219.072	95.8909	313.9	323.326	7384.58	13832.3	25999.9	9849.98	780.721	3.52402	6.80845	146.756	456.716	443.632	2372.89	22112.6	5.56747	1699.32	1293.77	40931.7
HBA1	41.5266	11679.7	338.147	291.585	195.88	1	1	1	5.04721	5.25257	95.4	1	1	1	1	15.6683	23.1481	1	4.12818	1	1	2.22499	2.81239
HBA2	316.973	40618.7	1325.3	390.889	452.724	1	1	1	6.5066	13.1793	26.6148	1	10.8576	1	1	22.7405	85.0199	1	1.81027	1	1	26.2248	2.32299
HBB	2002.16	82017.4	2221.28	1214.2	1415.88	4.18559	10.6111	1	40.0011	91.6818	1	11.9969	1	1	28.8127	52.3567	41.8601	1	2.1795	1	32.5853	57.5781	1
HCAR2	185.692	65.6509	3247.5	12.6169	19324	1	1	1	174.684	2389.21	1	1	1	431.156	1	1	1	1	965.075	1	1	1	94.2199
HCAR3	62.5641	71.5431	5069.2	13.3073	22801	1	1	1	90.8307	3519.65	6.94008	1	1	221.353	1	1	1	1	1566.04	1.5135	1	1	184.465
HCG23	1	137.3	1	146.06	1	1	1	1	1	1	1	1	1	1	1	4.24034	1979.43	1	1	14.3466	2319.11	7.27752	1
HCG27	139.519	54.3802	111.154	128.259	8352.27	26.6854	31.7083	65.2316	32.6037	15.2477	24.7603	348.468	1	1	35.4154	109.137	15.0033	102.414	80.298	59.8094	353.703	96.3342	28.1306
HCK	91542.8	9156.03	44688.6	3186.69	103693	1	1	256.473	19695.6	27427.2	488.729	1	1	1	12.1293	11.3125	2.62828	256.842	41945.6	1	24.8082	15.7898	14053.3
HDC	3675.99	297.338	58.0732	65.1235	41.9353	1	1	5.30509	31.8635	33.8063	6.17991	1	1	1	2.95027	8.9867	1	90224.9	8.13098	1	8.23697	1	7.19904
HEATR9	1	1	4.05795	1	1	59.2271	7.47993	381.758	6.72918	8.73691	1073.54	1	1	1	1	1113.4	935.153	1	52.2465	1	2.91234	844.1	1
HEMGN	244.16	115.548	49.9199	10.9489	18.6524	1	1	139.457	1	1	24.3983	37.9745	1	1	217.659	95.9348	20.7354	1	1	1	303.597	48.0534	1
HEPACAM	1	469.976	1	1	1	1	1	1	1	1	1	2.57099	1	1	1	369.98	1	1	1	3.73523	426.671	431.797	15.5324
HEPH	1	1	1	1	45.4793	1	1	7.41149	1	1	12.8802	1	3336.02	5.3642	1	1	1	1	1	58.9053	1	1	1.37171
HEYL	1	1	3.88858	1	1	1	1	1	17.1238	24.5489	1	1	11394.7	70.2896	6.40602	1	1	15.889	15.6726	1.37144	1	1	5.55225
HHEX	14843.9	6678.38	5385.25	8724.9	5754.86	1	1	1281.73	1533.8	537.788	784.963	6.58727	44.2026	42.7065	9.50695	9.81428	47.7163	2247	247.484	4948.3	5.82465	83.8103	1057.35
HHIP	11.1317	33.5584	5.41309	11.9202	1	1	1	1	1	1	12.8802	5.46494	670.182	1	13.1093	37.9452	1	83.8919	1	44970.7	21.5143	55.2179	1
HK3	99481.7	963.197	43081.7	41.4598	29857.6	1	1	5.47038	1592.86	12963.1	130.477	6.24168	1	1	8.91042	6.15624	2.62828	93.1718	33783.7	1	8.3804	8.80932	39233.9
HKDC1	1	1	1	1	1	126.16	254.271	15.3498	1	1	26.9761	1303.12	1	1	763.325	344.271	79.9415	1	1	4.01126	406.157	318.339	4.03351
HLA-DMA	249.385	35240.1	23330.4	44636	986.03	2362.89	656.932	2847.68	58276.9	58962.4	802.068	1558.54	1	1	206.974	1635.61	3440.4	940.442	11654.3	26.116	760.029	2751.66	7161.22
HLA-DMB	1	64280.5	29274.5	76731.9	894.426	425.722	112.851	2603.93	48250.1	51106	658.481	652.723	1	1	100.942	533.392	295.241	154.62	4555.35	8.91559	633.029	2605.86	8850.09
HLA-DOA	1	19983.5	1985.26	23490.2	53.0479	270.117	128.88	87.099	9587.26	6552.13	120.624	416.392	1	1	21.479	1625.78	1246.77	63.6664	1158.37	1.40187	4148.79	1359.34	28.5065
HLA-DOB	1	16797.9	223.507	11556.8	419.648	45.9495	25.5725	86.9894	516.234	77.0908	189.454	192.423	1	1	36.1024	61.3278	30.0196	19.4344	619.93	7.35917	75.782	128.191	10.7972
HLA-DPA1	1	77406	87829.8	75237.3	360.728	15296.3	5541.43	7276.36	289115	453058	6906.84	3352.44	1	1	887.42	6371.5	13908.7	3019.43	41503.1	236.063	1403.28	17569.2	8962.38
HLA-DPB1	76.2316	59964.7	41371.4	55159.1	298.886	8728.96	3396.09	5067.88	152902	195402	6117	3266.34	1	1	1123.85	12943.4	24154.2	521.954	13638.9	390.433	2762.75	14317.4	1918.6
HLA-DPB2	1	1191.25	273.821	464.191	1	1	1	1	222.66	19.8484	1	99.3	1	1	62.3295	66.2517	1	1	1	1	52.6628	442.224	4.76814
HLA-DQA1	222.423	26792.3	13112.9	29970	219.308	634.616	140.729	900.973	60247.2	94267.6	510.084	578.835	1	1	129.039	790.611	1490.88	414.703	10196.6	1	158.122	600.577	733.32
HLA-DQB1	4410.99	41435	33088.2	56189.6	1255.1	3870.85	1293	1489.31	69358.3	77583.4	1247.37	1259.46	1	48.7951	338.909	886.079	1368.52	252.336	12801.6	1	119.086	1056.82	227.842
HLA-DQB2	1	4659.18	1634.63	1960.14	5.68735	96.4764	16.2069	35.6144	2656.22	3475.3	1	65.2903	1	1	12.8925	74.9111	1	1	31.0141	1	11.2571	93.5195	2.76625
HLA-DRA	1	348883	251077	238245	3544.35	8139.95	3098.71	8582.2	619848	799255	2044.96	3518.32	3.39489	1	154.85	2817.08	8379.45	1371.29	83866.5	2.08464	179.984	6930.88	10940.9
HLA-DRB1	3332.65	92265.1	81070.2	76242.5	604.265	9725.07	1858.3	11777.4	173587	296573	3978.47	2450.35	2.19744	1	252.082	3818.07	10464	1255.97	24572.1	1.63595	232.626	10281.9	7623.26
HLA-DRB5	483.603	21507.9	26474.3	18355.8	175.678	3043.71	781.152	1244.11	24268.5	78792.1	218.855	460.46	3.39489	2.5359	85.1168	868.364	1785.76	254.114	5165.86	1	16.2987	2998.17	3416.57
HLA-DRB6	11.1317	5760.81	5001.7	3579.18	19.357	435.13	192.776	509.272	10697.5	13758.7	6.17991	83.1893	1	1	65.7889	56.1927	50.5733	153.753	299.248	1	3.41232	561.272	441.051
HLA-J	21.2633	693.495	532.92	370.839	34.2159	223.07	364.136	2.33888	157.435	560.527	1	517.895	1	1	2258.01	385.223	21.0441	113.173	224.52	2.23187	601.043	1657.37	1.77774
HLF	1	1	1	1	1	870.553	436.39	1	3.23706	1	1	905.604	19.3525	65.8799	830.98	204.395	79.9415	1	1	2.93944	16.2987	1	1
HOPX	128.826	1641.8	86.8221	410.854	35.1843	2700.01	1400.08	19620.2	86.6593	135.533	31477.5	102.558	21959	1925.1	853.049	1201.05	2496.69	1	44.879	234.591	397.803	12413.9	23.6628
HOXB13	1	36.2641	1	1	1	1	1	1	1	1	1	14.6292	1	12636.2	1	32.5898	1	1	1	1	16.7927	36.5335	1
HP	873.072	117.466	1018.9	1.74669	1388.18	1	1	1	6.77182	1	28.287	1	1	1	34.6863	41.7281	1	23.9031	1.57494	1	40.6803	38.8381	5.92708
HPCAL4	1	1	7.1159	1	1	1144.38	2095.09	1	6.77118	6.66761	1	1454.35	1	1	3385.29	1118.17	175.806	1	1	1	1288.27	416.618	1
HPGD	943.245	111.502	119.444	23.5333	228.524	2824.49	1545.17	1334.63	80.4157	43.4032	709.846	2431.55	114.643	3874.24	489.665	446.239	900.608	389826	582.981	1	1373.94	2071.45	2187.11
HPGDS	3.11668	1	1.52654	1	1	201.367	1	1	54.4115	176.918	1	7.65509	1	117.244	1	4.91223	1	101370	44.1889	1	1	1	583.722
HRH4	7493.94	59.233	21.7613	15.5046	30.7712	184.07	238.698	16.6708	52.823	314.585	272.397	121.769	3.52402	6.66693	89.6471	147.392	44.8749	239.225	2.3567	2.55997	37.902	60.8647	22.416
HRK	724.378	1188.61	7.8254	714.292	30.9286	1	1	1	35.8955	12.8105	24.7603	10.7828	2.21257	1	1.83827	28.7468	1	1	24.5006	1	21.5143	43.9611	17.207
HS3ST2	1	10.7055	1	1	1	1	1	1	388.407	13290.8	1	1	1	251.104	1	17.9588	1	42.7776	60.425	1	16.8721	11.8791	5323.19
HSD11B1	1	1	1	1	1	3.44217	1	1	79.8178	6342.37	6.94008	6.86382	1001.56	15.0015	67.3485	20.1978	1	1	8147.6	1	1	1	5585.2
HSD17B14	1	23.1055	1	33.6217	1	1	1	1	109.043	2096.54	1	15.8992	87.4354	90.3803	11.7467	76.7362	22.9679	710.433	1453.88	86.5422	11.5284	12.0576	1502.48
HSPA6	2845.12	553.51	2870.9	106.284	50934.8	33.3978	1	454.469	542.864	327.927	216.376	1	423.025	2323.47	1	102.61	383.763	37.8687	687.896	8.25516	15.7608	311.023	422.978
HSPB2	1	1	1	1	1	1	1	1	1	1	1	1	789.913	1	1	1	1	1	1	1.36427	1	1	1
HSPB6	1	1	1	1	1	1	1	1	1	1	1	1	4331.32	9.66892	1	1	1	1	1	25.3368	1	1	1
HSPG2	16.9782	365.396	59.0281	34.2538	15.6765	1	1	476.057	750.2	1687.11	1	89.7205	47525.8	19824.4	119.593	52.0814	14.5939	7505.67	115.67	651343	502.868	44.7914	3288.2
HTN1	1	257.424	1	1	1	3.44217	1	1	1	1	1	331.494	1	1	1	342.523	391.885	1	1	1	390.771	490.552	1
HTN3	1	213.213	1	1	1	1	1	1	1	1	1	168.303	1	1	1	52.6965	1	1	1	1	141.228	215.78	1
HTR1B	21.2633	1	1	1	1	1	1	1	1	1	1	1	3.67969	7.7825	1	1	1	1	1	1179.21	1	1	1
HTR3A	1	494.698	1	383.375	1	1	1	1	11.5948	1	1	1	1	1	1	1	1	1	1	1	1	1	1
HTRA1	1	1	36.18	1	1	1	1	1	1	1	13.0716	1	8856.41	1316.93	1	5.8605	1	1	2067.31	5902.44	1	1	2387.48
HTRA3	16.891	1	1	1	19.4124	1	1	1	3.90143	1	1	1	2970.71	1	1	1	1	16.1323	128.306	442.408	1	1	40.4643
HTRA4	38.4199	227.185	48.7013	99.4033	35.4304	1	1	32.9019	36.7924	818.26	133.25	1	1	1	37.12	176.049	21.0441	79.072	1096.59	1	266.695	172.03	1819.11
ICOS	1	1	7.11589	1	1	7603.4	7463.4	33.5777	13.159	32.1279	68.9185	13053.7	1	1	9257.51	2105.61	1043.83	1	14.2796	1	3493.56	2249.36	2.1425
ID4	1	28.132	1	1	1	1	1	1	1	1	1	1	11130.1	8000.1	1	1	1	1	1	5.79648	1	1	1
IDO1	17918.6	1	58.0732	1	78.085	7.68644	14.2573	53.1837	42.9594	22.8595	3056.69	1	1	1	1	1	1	11.4444	345047	5.3676	1	1	6.94161
IDO2	436.989	93.2487	31.356	1.74669	31.0043	1	1	1	42.2922	1	1	1	1	1	3.6488	101.525	1	1	827.187	1	143.849	105.671	2.21591
IFI27	1	42.6538	42.0462	20.6588	1.94413	176.49	111.057	19.103	44.3311	90.1557	16.9821	50.404	1	1	37.2634	77.4564	38.531	1	18483.1	2488.59	104.169	51.9629	7.50486
IFI30	1749.01	9094.83	113785	3992.33	31993.5	2537.43	2171.46	176.001	1564.13	205120	1689.04	52.6159	1145.95	2148.19	22.4817	257.511	483.582	16556.2	49425.3	43.1503	231.786	207.468	131988
IFNG	1	71.5282	1	17.5873	1	5096.4	3262.84	2943.22	1	1	3441.43	99.467	1	1	262.905	269.257	1135.36	1	1	1	21.5143	2096.1	1
IFNG-AS1	1	726.061	1	548.581	1	66.0563	301.993	1	6.59097	1	26.8996	104.522	1	1	662.712	1277.21	655.998	1	1	1	145.739	828.924	1
IFNL1	1	1	1	1	1	5.77838	4.42528	100.475	1	1	220.637	1	1	1	16.5741	11.8285	7.17543	1	1	1	3.34511	7.55283	1
IGF2BP1	1	84.4273	3.07511	3.37378	1	1	1	1	2.89549	1	12.8802	2.57099	1	1	1	76.0497	1	1	32.6748	5067.34	64.4885	82.3037	1.37681
IGFBP5	1	1	1	1	1	1	1	2.40484	1	1	1	1	88539.5	2611.73	1	1	1	1	1	284.69	6.26422	3.17307	1
IGFBP6	475.19	1	5.86929	1	1	1	13.9852	33.7804	15.0517	75.1641	1	1	15391.1	233.488	1	84.9145	32.8826	44.7106	798.082	237.337	30.5216	1	79.4461
IGFBP7	6059.74	33.5995	1173.93	9.09297	211.956	1	1	9734.68	402.814	364.375	18944.6	2.57099	549718	4589.66	30.9964	7.65029	1	1998.75	583.303	13778.5	30.5216	42.6424	345.872
IGHA1	31.0682	167335	54.5324	1818.64	89.5907	1	1	1	268.972	16.0948	14.0006	18.8598	1	1	2.79542	120.235	60.3718	2.7804	4.88341	1	22.0569	24.1143	1.74342
IGHA2	17.7441	23915.5	11.8996	138.305	6.43008	1	1	1	54.5827	10.3601	1	22.7288	1	1	1	31.5016	17.4575	1	1	1	1	4.36835	1
IGHD	1	6373.4	19.4514	60393.3	52.4407	1	1	1	88.139	14.6966	1	14.3102	1	1	1	79.4674	54.4939	16.1135	1	1	19.7609	22.7582	1
IGHE	1	1969.27	1	339.311	1	1	1	1	27.7478	357.854	1	6.24168	1	1	1	11.5547	7.46147	1	1	1	3.41232	1	15.7821
IGHG1	1	155428	47.0413	6179.72	76.6013	1	1	1	393.718	105.634	1	12.5024	1	1	1	57.9234	27.727	3.59945	1	1	14.3864	23.7681	52.1691
IGHG2	1	37518.5	31.6487	1169.83	6.377	1	1	1	100.953	74.2441	1	1	1	1	1	32.1456	11.074	1	1	1	23.1412	1.30625	19.5855
IGHG3	1	20572.7	12.4545	5808.75	1	1	1	1	107.02	72.0853	1	2.57099	1	1	1	15.6797	6.03884	1	1.99766	1	10.6493	1	111.583
IGHG4	1	6827.6	1	229.126	1	1	1	1	61.1283	10.6217	1	1	1	1	1	13.5139	1	1	1	1	1	5.34669	39.435
IGHJ2	1	174.645	1	74.8886	1	1	1	1	1	1	1	1	1	1	1	1	1	1	1	1	1	1	1
IGHJ3	1	486.741	1	383.128	1	1	1	1	1	1	1	1	1	1	1	1	1	1	1	1	1	1	1
IGHJ4	1	1989.57	1	1028.7	1	1	1	1	1	1	1	1	1	1	1	1	1	1	1	1	1	1	1
IGHJ5	1	1251.72	1	909.975	1	1	1	1	1	1	1	1	1	1	1	1	1	1	1	1	1	1	1
IGHM	224.695	109126	201.935	281739	263.51	36.2388	63.4966	1	769.208	179.427	1	829.185	1	1	44.9562	563.728	351.239	252.37	11.5519	1	296.216	196.233	1.92927
IGKC	898.472	85068.5	90.3367	49735.2	107.392	1	1	1	93.6912	183.791	139.191	11.0777	1	1	24.5613	30.9316	27.4091	1	5.10447	2.60209	64.4885	40.2553	1
IGKJ1	1	448.292	1	1	1	1	1	1	1	1	1	1	1	1	1	1	1	1	1	1	1	1	1
IGKJ2	1	290.22	1	1	1	1	1	1	1	1	1	1	1	1	1	1	1	1	1	1	1	1	1
IGKJ3	1	274.005	1	108.285	1	1	1	1	1	1	1	1	1	1	1	1	1	1	1	1	1	1	1
IGKJ4	1	497.865	1	1	1	1	1	1	1	1	1	1	1	1	1	1	1	1	1	1	1	1	1
IGKJ5	1	393.599	1	135.643	1	1	1	1	1	1	1	1	1	1	1	1	1	1	1	1	1	1	1
IGLC1	1	9914.12	13.037	2612.87	3.45507	1	1	1	1	1	1	21.961	1	1	1	1	1	1	1	1	3.34511	1	1
IGLC2	187.01	28526.2	26.7086	11853	47.2183	1	1	1	192.514	34.8502	155.442	15.3822	1	1	1	18.8457	13.5429	1	2.47913	1	6.12857	6.96889	1
IGLC3	98.3673	12384.4	9.16113	5152.63	1	1	1	1	88.4043	7.99758	42.5805	1	1	1	1	2.48993	1	1	1	1	5.82465	1	1
IGLC7	1	164.445	1	130.334	1	1	1	1	5.41443	1	1	1	1	1	1	1	1	1	1	1	1	1	1
IGLL5	1	3472.06	1.83708	4552.34	1	1	1	1	13.1675	19.0841	64.0933	1	1	1	1	1	1	1	1	1	1	1	1.66491
IGSF6	1	434.268	10141.2	250.093	48710.9	1	1	43.5788	15947.3	44927.3	344.673	34.1048	1	1.47131	219.608	107.636	30.3091	246.791	18520.6	1	237.89	167.814	34147.7
IGSF9B	1	4.46186	1	1	1	268.458	180.161	171.315	6.71083	1	7.64516	945.881	17.8533	55.6886	1034.62	3012.66	1302.7	28.0762	1	8.40211	215.274	131.549	1
IKZF2	8789.02	135.68	51.7762	2792.57	85.1952	1386.6	870.994	8066.15	148.981	51.5828	4436.99	15852.6	1080.22	1816.51	985.197	2150.48	3830.08	394.895	231.857	221.482	1659.64	20966.8	988.384
IKZF3	1561.28	21894.1	354.488	22166.7	289.727	2155.59	4027.25	9630.54	319.957	203.1	21667.9	13911.2	1	6.24256	24198.7	12399.2	18578.6	230.777	50.759	2.30057	12986.5	21666.5	22.9289
IL12B	1	35.3524	4.214	3.08705	4.54194	1	1	1	8.20924	233.107	1	1	1	1	1	12.5006	1	1	54.6594	1	16.8721	19.7677	1
IL12RB2	8.72121	49.5275	14.5011	17.4952	1	1517.22	770.305	9666.39	8.61731	6.62575	1838.89	2236.42	1	34.0381	622.996	612.287	379.921	249.302	9.22686	1	143.134	1415.14	1.37681
IL13	1	1	1	4.04123	1	9584.01	1755.08	2.26822	2.92121	1	20.5009	48.6757	1	1	12.8735	75.0862	17.7391	1	1	1	1	1	1
IL17A	1	1	1	1	1	835.449	661.666	1	1	1	1	6.33876	1	1	1	1	1	1	1	1	1	1	1
IL17F	1	1	1	1	1	199.094	227.292	1	1	1	1	1	1	1	1	1	1	1	1	1	2.91234	1	1
IL18	1841.31	174.645	1555.58	54.6913	594.19	3.97611	10.9971	1788.2	1451.11	1802.53	727.15	1	41.4472	962.419	39.6344	22.1044	1	3972.58	11440.3	29.062	56.5525	87.026	4013.57
IL18RAP	3163.3	90.7522	50.1119	23.3788	26844.9	557.187	372.934	17965.8	58.0147	28.2063	25663.1	282.483	1	1	784.704	1113.8	2145.65	1232.68	3.10883	1	88.1857	13586.6	1
IL1A	1	1	115.927	1.74669	21.5351	1	1	1	100.882	21006.6	1	1	17.4581	1935.84	1	1	1	263.264	619.16	142.66	1	1	15.4018
IL1B	119.534	2272.1	82324.5	79.7847	17258.2	10.0827	1	5.07222	1398.7	140099	92.2329	2.94879	43.9904	11.4486	1	1	1	1935.19	15691.2	11.7769	8.93606	22.7214	130.22
IL1R2	170.867	10.7055	379.536	3.92493	39783.3	1505.53	1048.98	1	3067.11	3593.35	17.0897	133.645	12.3799	34.4003	1	1	1	1	99.4491	2.3672	5.69022	1	104.459
IL1RL1	15004	11.4021	8.10239	5.4658	62.371	17.8237	1	895.155	17.2968	12.2436	46.1497	18.4892	88.2501	64.5115	15.8576	5.20267	1	53160.3	1	3745.46	8.64934	16.6186	15.3765
IL1RN	67.9762	429.685	9213.4	33.0113	31312.5	155.112	30.3227	5.78328	5067.97	157502	61.9195	34.9724	1	437.319	1	1	1	871.319	96150	1	8.64934	5.89787	73725.4
IL2	1	1	1	1	1	5787.14	10382.2	1	1	1	1	1	1	1	19.6212	79.0378	3.67964	1	1	1	1	1	1
IL21-AS1	1	1	1	1	1	457.685	116.137	1	1	1	1	6.43219	1	1	17.8636	6.1154	1	1	1	1	1	1	1
IL22	1	1	1	1	1	557.187	320.772	1	1	1	1	1	1	1	11.2829	29.1303	10.2512	1	1	1	1	1	1
IL22RA2	1	1	1	1	1	1	1	1	25.8841	298.656	1	1	1	1	1	1	1	1	1	1	1	1	23.3883
IL24	1	4927.94	7.60943	2529.72	10.25	112.315	94.2566	128.736	15.8506	15.6541	681.988	2331.66	1	1	3861.99	258.984	96.0519	1	11.2279	1	3135.75	2704.03	5.31518
IL27	121.273	1	85.7642	1	86.0217	1	1	1	18.8881	22.4841	7.50029	1	1	1	1	1	1	1	2557.03	1	1	1	9.80633
IL2RA	564.423	2061.24	14.2921	297.268	5.41655	54197.6	37742.5	639.682	52.3834	274.244	75.4156	26640.9	1	1	2772.91	1920.7	277.295	1500.33	7760.72	1	169.455	228.109	4.6612
IL2RB	76.2316	1208.48	165.343	176.03	184.138	53711.8	37218.6	88376.3	97.5253	99.3167	39408	22642.9	9.03907	15.7546	10732.6	33296.2	46760.7	53.2184	23.4534	2.30057	13127.3	48957.3	10.2519
IL3	1	1	1	1	1	580.044	90.3331	1	1	1	1	1	1	1	1	1	1	1	1	1	1	1	1
IL31RA	1	1	296.677	1	3.09873	1	1	1	8.17766	1	14.0006	1	1	29.2504	1	1	1	1	2850.11	28.8591	3.41232	1	2.33465
IL32	693.596	113.733	94.0683	15.7318	1095.72	135488	110315	16554.8	85.7988	254.926	24716.8	32584.3	745.074	445.946	14983.8	21477.4	58808.4	11.3159	16264.6	5221.81	10058.1	24685.4	36.5039
IL34	1216.89	1	1	3.76208	1	1	1	1	1	1	1	5.92888	1	1	12.1293	1	7.79693	1	1.98127	1	3.34511	1	1
IL4	34.8707	1	1	1	1	713.71	122.53	1	1	1	1	6.10892	1	1	1	6.16687	2.29875	1	1	1	1	1	1
IL4I1	1	6.42639	456.663	15.9476	8.15957	1685.98	2866.69	25.8688	1514.73	12171.3	6.59998	66.555	14.2765	11.208	604.077	184.206	69.4751	308.919	15775.9	284.072	42.0095	78.9189	1434.75
IL5	1	1	1	1	1	1154.94	27.8996	1	1	1	20.5009	26.382	1	1	12.7541	1	1	1	1	1	4.82467	2.91358	1
IL5RA	79649.5	267.243	13.5427	11.1955	177.957	31.8507	1	5.1448	4.38966	1	3.62994	1	1	1	131.558	203.982	220.564	1042.91	1	1	31.7714	215.753	1
IL6	1	395.565	133.269	1014.86	1	1	1	1	89.5373	3371.88	1	1	904.968	32.4807	1	1	1	6.46382	1465.42	278.868	1	1	4.77476
IL7R	201.083	146.582	234.886	199.994	475.806	15838.4	20830.5	27400.3	1466.35	17761.8	1324.9	18029.4	5.44237	1	199185	80965.6	40684.6	606.775	15145.1	108.643	124128	81471.8	209.001
IL9	1	1	1	1	1	348.225	10.8802	1	1	1	1	1	1	1	1	1	1	1	1	1	1	1	1
ILDR1	1	1004.06	40.5697	68.9314	1	1	1	1	13.5266	29.7726	1	8.69533	1	457.585	1	16.1664	11.215	1	103	1	3.41232	13.4155	6.81307
INHBA	142.843	12.7547	49.5814	4.12557	82.3541	1	1	1	236.357	14193.8	22.7843	1	11478.7	4255.26	1	11.4688	1	69.313	4492.04	6278.04	3.41232	9.40107	20.4947
INSL6	462.731	192.943	2.56148	9.1142	1	1	1	1	1	1	678.169	6.7512	1	1	52.8209	140.133	1	10.2194	1	1	116.813	159.64	1
INTU	136.417	1511.96	67.4962	19.4561	18.6662	1	1	5.498	117.899	102.352	22.0395	1	1	1	29.2102	820.353	2.33982	154.96	205.306	1	1996.01	1627.4	568.995
IQCF3	1	196.004	1	1	1	1	1	1	1	1	6.17991	1	1	1	1	27.4872	1	1	1	1	223.21	203.031	1
IQGAP3	9.46672	1	12.1805	1	1	23.4036	1	836.797	104.092	80.7597	1	70.6221	1	1	1	32.7852	10.2512	30.277	323.086	5901.19	6.12857	5.34669	2738.11
IQSEC3	1	1	4.12295	1	1	1	1	10.0515	9.67702	5.74923	25.262	18.2737	9.03907	1	1	217.269	32.8826	1	6.34137	1.5135	385.288	66.5283	12.9684
IRF8	507.583	50796.2	19004.5	64520.2	256.342	438.315	831.6	9451.05	12291.9	25022.4	4790.82	90.1351	3.80888	4.26735	154.003	116.627	175.118	59.554	16599.2	10.9197	709.519	534.031	11886.6
IRX3	1	1	1	1	1	1	1	1	1	1	1	1	56.8599	2255.3	1	1	1	1	1	1	1	1	1
ISLR	1	1	1	1	1	1	1	1	1	1	1	1	8685.8	1	1	1	1	1	4.0431	2.75042	1	1	1
ISM1	1	1	1	1	1	10.0827	169.154	34.9149	1	1	1	22.1272	14.2765	13.2352	1100.89	372.704	33.5657	10.2194	1	6.05875	104.169	1	28.0383
ISY1-RAB43	1	18.6321	115.774	310.258	1518.45	1	1	7.37219	1	1	67.125	34.0068	1	1	1	9.1857	330.718	1	1	2067.06	1159.48	417.136	2127.09
ITGA2B	2732.65	240.249	271.498	87.2973	92.2085	1	1	14.4111	61.8077	42.3368	66.3073	11.8644	8.0222	6.37188	68.1275	51.2988	27.8262	9769.76	5.38078	24.8768	30.5216	28.9279	8.36539
ITGA9	121.273	1	137.576	1	92.3603	1	1	1	52.6423	19.7688	1	5.71297	124.068	33.3855	1	1	1	9720.97	242.03	300.07	5.69022	1	27.2061
ITGAL	37303.2	10013.5	32362.3	5417.63	41084.6	14424.9	12288.6	36029.3	4553.46	2898.07	52618.9	31425.1	1	1	44681.3	59828.7	97717.8	2846.54	12528.9	1	22698.1	80771.9	5662.86
ITGAM	46401.8	8725.12	40831.1	1866.31	83517.6	679.266	90.5261	23151.5	6555.83	80037	33980.7	2371.37	1	21.0421	490.859	1043.34	4615.55	13133.1	35662.7	1	43.0714	18555.3	67750.1
ITGAX	63677	6387.94	60033.3	979.999	258739	43.2113	46.2516	36865.3	42921.9	84162	17361.3	91.7829	2.19488	1	48.3035	259.161	537.288	7959.84	48994.6	54.7086	155.989	4719.33	50049.5
ITGB3	1001.42	65.6509	63.6455	175.485	26.7324	1	1	2.26822	90.8474	596.742	1	1	212.601	1	1	1	1	6109.55	1820.46	6074.52	1	1	490.371
ITGB6	1	1	1	1	2.15891	1	1	2.26822	6.56676	1	1	1	3.29406	7970.04	24.845	1	1	1	1	8.62164	3.41232	8.80932	1.37171
ITK	93.3461	343.295	249.584	86.6495	245.986	26157	34428.4	8135.38	97.3066	118.29	14340.4	37836.2	1	1	44991.8	50565	44593.1	7002.14	154.671	1	54302.3	31472	260.358
JAKMIP1	1	119.654	1	4.34455	1	3269.82	1778.03	727.902	5.89514	1	878.441	2457.37	1	1	645.435	1404.71	2689.9	1	1	1	15.7608	4581.17	1.89648
JAML	348732	2024.21	55220	113.059	231093	9596.48	5090.37	171.315	16385.6	6100.09	774.202	14562.4	1	1	10389.6	11547.3	10988.5	5399.06	1560.7	23.8662	22872.9	9960.8	3108.48
JARID2-AS1	24.2835	1	30.1509	6.19042	60.465	326.689	32.4009	5.30509	7.01677	1	11.3598	1	1	1	24.1169	1	1	45.7201	1	2.07568	1	1	1
JCHAIN	384.868	68213	64.9216	4823.17	54.9639	1	1.64701	28.9757	77.5385	48.0864	83.5301	23.8655	22.9306	1	25.8273	48.8645	41.9014	2.23279	1	1	16.7927	38.0782	2.8306
JMJD7-PLA2G4B	1055.56	3270.82	2114.44	1956.88	1667.57	1	1032.19	854.829	270.957	1	2469.02	1842.06	1	1	2586.94	4714.63	5558.9	1	235.698	318.195	5570.63	4529.89	277.071
JPH4	1	12.7547	106.24	4.098	1	1	1	1	120.396	216.283	14.0006	1	2.14685	1	41.8691	1	1	2767.79	15.8315	2.37801	1	1	15.5587
KCNA2	1	27.0005	1	2.79768	1	6.11429	13.4378	9.85604	7.44323	8.56615	1	206.666	4.6483	1	474.079	655.848	174.655	1	16.4498	1	40.6803	91.4961	29.3555
KCNC2	1	1	1	1	1	1	1	1	1	1	1	2.46503	1	1238.37	11.5644	1	1	1	1	1	1	33.1692	1
KCNC3	1	6.20673	441.235	170.909	1	1	1	1	1123.6	1420.32	1	106.767	4.47799	33.0282	68.5216	1	1	28.6583	353.592	33.4457	1	1	291.388
KCNE1	3171.55	118.007	1263.02	5.95069	2882.73	1	1	5.52576	350.096	1333.01	3.97004	5.46494	1	1	13.676	64.4284	7.6991	12.4516	2536.79	20.4804	60.0432	104.735	1643.18
KCNE5	31.8848	1	14.9516	1	44.6801	10.649	2.75957	1	17.2008	11.4657	26.8996	1	9.88473	1	1	4.07421	1.52965	1804.32	62.8767	6.45759	6.73701	1	9.83605
KCNH2	3687.7	202.504	1	15.8518	1	1	1	1	16.4246	1	6.25988	145.889	14.1719	45.0988	277.074	220.418	16.9413	367.414	1	4.09547	44.4218	1	1
KCNH8	1	3657.58	1	6074.71	1	1	1	1	6.61366	1	1	1	1	227.118	1	1	1	6.46382	1	2.60209	5.82465	1	1
KCNJ1	91.2046	18.6321	34.2301	38.5827	12.3683	1	1	1	49.5991	446.972	68.3388	41.8714	1	1	139.44	5.05042	1	42.446	168.268	5.65602	8.23697	43.0484	2073.39
KCNJ15	134.952	183.925	525.831	16.0929	78294.7	1	1	1	6.61763	1	20.5009	16.7401	1	519.613	37.8693	73.1004	1	1	184.012	100.019	67.6714	105.455	2.78588
KCNJ8	231.865	1	1	1	1	1	1	1	1	1	1	1	2531.13	5.75507	1	1	1	1	1	1	1	1	1
KCNK1	1	1	1	1	1	1	1	1	6.9552	12.3352	1	49.2011	230.046	2787.35	1	1	1	1	1	22.7077	1	1	1
KCNK13	1	1	123.822	1	1	1	1	1	981.33	4394.5	6.17991	1	1	1	1	1	1	14.8153	1084.8	1.94325	1	1	2392.14
KCNQ5	94.1339	588.568	11.2284	1354.09	19.9966	13.7857	1	2163.35	28.7454	10.6217	530.639	148.085	1	111.094	102.953	230.949	321.133	693.378	8.48901	1.89306	759.048	558.975	93.5403
KDR	1	1	1	1	1	1	1	2.33888	4.94999	7.08963	6.17991	1	540.648	105.551	1	1	1	1	15.6897	127790	1	1	39.8466
KHDRBS2	1	977.244	66.1111	1751.74	1	1	1	1	9.32403	1	11.5198	1	1	1	1	1	1	1	1	1	1	1	2.78932
KIAA1217	1	1	1	1	1	7.37117	1	10.5666	1.71321	1	1	9.30668	1652.46	6166.76	7.5815	1	1	3301.15	5.16302	1917.59	1	1	1
KIAA2012	16.0463	127.07	2.20387	1	1	1	2.07548	1	7.10043	1	43.079	145.2	1	6.40478	12.1536	252.714	222.992	10.0079	1	1	206.143	224.758	1
KIF19	1	32.2404	4.5089	1	3.89065	24.5218	19.2596	1	5.2642	1	174.577	58.3368	1	1	232.941	554.647	2042.5	1	1	136.63	48.6164	1199.73	1
KIF25-AS1	1	11.8665	1	16.3735	1	426.761	1	1	1.3999	4.99866	11.3598	6.24668	1	1	1	34.7804	13.3551	1	1	1	6.26422	1	1
KIF26A	1	1	1	1	1	9.54117	1	1	1	1	6.94008	6.24451	12.6502	23.543	44.5331	1	1	1	1	2604.47	24.8082	1	1
KIR2DL1	1	14.63	1	1	1.94413	1	1	813.381	1	1	5480.38	1	1	1	1	15.745	104.814	1	1	1	1	485.434	1
KIR2DL3	1	71.7377	6.1483	1	1	1	1	1129.85	1	1	4106	1	1	1	1	38.9267	348.311	1	1	1	3.41232	3019.92	1
KIR2DL4	1	1	15.5665	1	3.25742	1	1	14420.1	1	1	1324.72	1	1	1	1	1	6.19502	1	1	1	1	129.331	1
KIR2DS4	1	30.6636	4.6097	1	1	1	1	1881.19	2.92561	1	3153.95	1	1	1	7.42691	42.7767	94.1988	1	1	1	1	2008.17	1
KIR3DL1	1	33.3432	6.67218	1	1	1	1	1847.34	1	1	5035.29	1	1	1	1	79.125	152.293	1	1	1	1	4924.06	1
KIR3DL2	1	44.9019	15.4244	1	1	35.1647	81.3895	1381.36	1	1	6255.03	15.8646	1	1	27.5453	351.311	522.413	1	1	1	6.26422	4086.71	1
KIR3DX1	1	248.668	22.0245	27.2376	1	52.1429	1	6860.22	12.7783	1	55.2542	53.9448	1	1	13.1033	288.113	829.738	1	1	1	252.3	362.118	1
KIT	5205.29	6.20107	5.54195	6.0761	335.546	1	1	4684.67	140.982	10.9062	257.568	15.6625	1186.41	514.078	81.3194	49.0553	1	446817	1	2817.35	29.685	12.2158	1
KLF4	166.509	319.289	19232.9	1218.83	1590.74	1	1	507.818	6450.79	3219.97	193.72	9.17061	2201.76	5355.16	186.642	321.383	28.7537	10.759	813.364	215.602	10.3804	30.8445	845.684
KLHL14	1	2331.46	1	5066.76	1	1	1	1	12.4351	4.89098	6.25988	1	86.4328	1	1	1	1	1	1	8.07964	1	1	1
KLHL23	3.11668	108.965	9.11684	93.9559	15.8729	1	1	3413.42	12.4171	1	125.629	240.583	349.597	255.907	81.0934	108.452	75.5642	1	36.5707	1523.17	436.444	181.208	23.5937
KLHL33	108.737	207.677	2.91845	57.6816	1	1	1	28.43	8.40212	1	6.17991	6.97645	1	1	1	167.171	61.5173	1	1	1.5135	470.022	273.985	2.67268
KLHL4	1	1	1	1	1	1	1	1	1	1	14.3522	1	21.3238	19.5133	1	12.0377	13.5103	1	1	4416.24	8.03533	104.507	1
KLK1	1	385.652	12.9529	47.7138	1	1	1	1	21.8955	17.2479	1	12.0939	1	128.419	1	1	1	1	22.8541	1	1	1	4.96898
KLK11	1	25.7668	1	1	1	1	1	1	1	1	1	1	1	11769.1	1	37.5191	1	1	1	1	31.7714	40.3308	1
KLK2	1	32.2064	1	22.8807	1	1	1	1	1	1	1	1	1	144470	1	49.9193	3.59751	1	1	1	24.8082	25.7462	1
KLK4	1	1	1	1	1	1	1	1	3.52879	55.2351	1	1	1	15977.5	1	1	1	1	47.6439	1	1	1	93.4102
KLRB1	40.7274	49.5148	54.4367	33.1128	58.5989	7032.18	6709.95	11916.3	25.2332	28.6967	24684.6	1394.05	1	1	9200.31	1131.67	6559.02	14.8153	5.18929	1	48.6164	8308.24	3.85788
KLRC1	1	85.1454	16.5708	3.06001	5.08803	1	1	25151.3	5.57841	1	15628.1	1	1	1	1	939.184	511.711	1	1	1	232.583	17552.6	1
KLRC2	1	13.8217	1.45777	1	1	1	1	3721.77	1	1	2065.55	1	1	1	1	253.56	399.401	1	1	1	102.318	3411.57	1
KLRC3	1	1	1	1	1	1	1	861.99	1	1	4726.98	1	1	1	1	275.648	901.743	1	1	1	104.169	519.72	1
KLRC4	1	1	1	1	1	1	1	693.277	1	1	1104.13	4.90775	1	1	1	2581.1	2973.57	1	1	1	816.365	3923.89	1
KLRD1	121.371	1186.84	205.238	52.5792	315.395	54.5873	57.1786	51947.1	40.1388	15.2331	84168.3	44.1348	2.57193	1.64846	37.4926	3515.08	18102.6	1	21.5087	14.3998	1151.73	76584.9	25.8259
KLRF1	116.818	232.711	114.716	186.148	78.5669	1	1	35043.4	38.7494	30.1557	35459.7	31.7562	1	1	58.4882	53.0053	1024.81	23.9031	15.1494	2.37955	22.7109	3901.13	15.4719
KLRF2	1	1	1	1	1	1	1	235.053	1	1	30.7004	1	1	1	1	1	1	1	1	1	1	1	1
KLRG1	154.91	341.544	95.6103	96.4873	13.3305	1675.73	1363.62	2366.53	143.285	258.809	10918	185.45	20.1181	6.00253	1345.07	6250.67	25025.8	5907.18	60.4295	73.8658	498.472	37925.5	191.98
KLRK1	8.72121	1582.08	166.194	1847.76	67.0071	1	1	1835.49	8.26943	1	31488.8	1	1	1	1	46911.2	64942.1	1	1	1	74011.7	107858	1
KMO	1	3319.26	1543.92	5033.77	14.2807	1	1	1	1415.01	8719.01	39.5994	7.41131	1	6.46513	27.2305	63.3733	2.29875	144.117	3778.03	1	32.7443	69.4833	3627.03
KRT1	1	34.9692	1	1	1	15.653	1	1	7.35838	10.2143	1	6.0741	1	1	1	1	1	252.936	1	1	1	1	3.64433
KRT14	1	1	1	1	1	1	1	1	1	1	1	1	1	2526.64	1	1	1	1	1	1	1	1	1
KRT15	1	27.5266	5.40906	1	1	1	1	1	1	1	6.25988	14.2168	1	8373.37	21.0944	22.9689	1	28.2173	1	90.9452	16.8721	23.647	1
KRT17	1	1	1	1	1	1	1	1	30.067	878.356	1	1	28.8437	37126.9	1	316.158	1	1	8.92778	6.93518	2.91234	1	2.86339
KRT18	68.3951	74.1292	14.2269	85.4542	69.3544	127.683	240.167	42.448	14.5964	6.42351	2.50428	102.175	4726.02	60807	190.053	154.396	40.4707	8.56615	32.2203	17363.7	287.85	38.6965	19.302
KRT19	1	1	1	1	1	1	1	1	1	1	5.39755	1	242.163	59377.3	1	1	1	7719.36	1	665.282	1	1	1
KRT23	1	1	119.709	1	20304.8	1	1	1	1	11.847	1	1	1	169.35	1	1	1	1	3.8821	1	1	1	3.97368
KRT5	1	1	1	1	1	1	1	1	1	1	1	1	58.7508	3472.29	1	1	1	1	1	1	1	5.34669	1
KRT7	1	1	22.3356	1	1	1	1	1	3.64828	7.08963	1	1	357.828	41409.7	1	1	1	1	162.96	12734.9	1	1	1
KRT72	1	1	1	1	1	1	1	1	1	1	1739.87	7.04812	1	1	109.588	527.596	257.56	1	1	1	88.1857	306.603	1
KRT73	1	1	1	1	1	1	1	1	1.5577	1	406.059	7.23366	1	1	64.1602	476.142	445.06	1	1	1	303.586	152.159	1.43817
KRT79	1	1	1	1	1	1	1	3.04788	7.13059	259.603	1	1	1	1	1	1	1	150.733	69.1494	1	1	1	2937.41
KRT8	19.8706	117.466	46.3301	18.659	11.1907	34.6396	33.4696	1	33.6708	5.74923	5.48705	12.5024	129.829	32260.8	65.7821	356.495	201.441	10.2194	83.009	921.795	159.986	142.932	7.61634
KRT81	1	1	1	1	1	1	1	331.046	1	1	17.7999	1	1	8.69884	1	1	1	1	1	1	1	1	1
KRT86	1	1	1	1	1	1	1	1574.8	1	1	259.997	1	1	6.5297	1	1	1	1	11.7786	1	1	14.1057	1
KYNU	354.993	10613.6	16390.1	3547.07	194.042	1	1	1	5828.79	10792.8	146.42	6.66206	11.7188	141.989	13.676	1080.28	28.6808	151.075	50554.3	7.15923	1395.9	1387.15	7116.21
L1TD1	9.8569	47.8605	67.378	13.7548	4.65802	16.1233	20.4058	46.217	21.0636	1	2844.38	1	1	1	23.7329	5.20267	1	1	10.0379	1	40.6803	36.5335	2.37569
LAD1	1	1	1	1	1	1	1	1	21.2249	33.8063	1	1	1	1203.53	1	1	1	1	1034.26	1	1	1	1
LAG3	28.5168	1	1	1	10.1116	1495.67	1279.74	1	13.6026	18.9037	47.6614	512.867	16.1732	10.7704	140.422	1291.19	3114.21	1	1581.71	14.4832	163.369	2757.27	7.67689
LAMA3	1	1	1	8.07716	1	1	1	15.9268	5.64557	11.988	24.7603	6.10892	668.879	26750.5	1	1	1	36.4717	2485.19	2488.52	10.3804	5.34669	48.9963
LAMA4	1	124.982	2.12509	1	1	1	1	1	2.26366	1	1	105.756	45285.5	124.93	1	140.743	1	25.5791	1	120412	112.105	128.785	1.43817
LAMB1	724.378	185.497	120.284	187.44	76.0804	11.4481	10.0318	1	79.8155	32.9588	125.623	62.4209	40086.9	20849.1	266.596	74.505	1	387.443	198.439	124354	67.4236	150.724	39.1955
LAMC1	30.6335	770.305	274.28	3200.73	6.45434	1	1	1	904.195	2234.84	21.8396	1	255620	68142.9	1	1	1	3159.09	6349.44	222625	8.93606	1	4928.74
LAMC2	1	37.4471	4.0734	2.26869	1	9.22467	4.54328	14.6423	1.71321	1	161.226	1	367.321	114920	1	49.9626	1	1	35.8337	618.847	47.1572	76.494	7.30775
LAX1	98.0489	4278.08	69.6105	815.161	41.0191	1836.68	1726.5	1091.59	36.5544	13.4643	5479.65	5985.69	1	1	4151.95	2793.81	4043.21	14910.9	17.9976	5.03882	3263.14	9286.3	7.23835
LCK	159.91	1736.3	123.23	2730.06	155.066	71040	61177.9	20376	96.4215	118.29	21318.1	31279.3	1	105.219	19887.5	8378.72	9998.31	1	3.26488	7.37848	57368.9	87365.2	14.2673
LCN10	1	3838.73	1	2091.98	1	1	1	1	1	1	6.25988	11.3889	1	1	1	5.05042	1	1	1	2.65382	259.165	1	1
LCN2	4195.51	6.39053	1	1	536.208	1	1	1	1	1	11.2432	1	1	3059.19	1	1	1	1	1.57494	1	1	1	1
LCN8	1	107.47	1	79.8665	1	1	1	1	1	1	1	1	1	1	1	1	1	1	1	1	1	1	1
LCTL	19.7099	59.5359	4.60986	16.079	1	1	1	33.958	12.3311	1	393.753	39.3102	1	1	44.8045	61.6566	23.1902	96.2604	13.1993	1.5135	40.6803	89.4683	1
LDB2	1	1	1	1	1	1	1	1522.14	1	1	859.995	1	3261.64	1	1	19.0021	12.4686	1	1	4623.86	1	33.5725	1
LDLRAD2	1	53.4992	22.5822	10.8967	1	1	1	526.74	29.1667	25.2833	46.502	1	1	1	1	1	1	415.46	12.3118	19.9971	6.12857	1	4.27797
LEF1	19.7099	26.6095	18.9976	206.695	23.72	6922.69	11978.2	8903.16	58.8775	74.0755	1421.13	22128.5	69.9247	66.5247	23169.5	24463.4	4670.49	71.7649	3.07921	4.75336	41998.9	6616.09	6.07026
LEF1-AS1	1	46.5008	7.85199	4.73154	1	45.5259	78.9104	50.4551	1	1	1	193.526	1	1	146.614	196.273	33.5657	1	1	1.37144	885.39	121.559	1
LEXM	9.08741	1	1	1	1	1	9.2444	134.373	1	1	470.785	42.9997	1	1	16.3335	285.04	273.841	1	1	1	8.3804	222.681	1
LGALS12	71818.9	88.8039	685.059	1	271.16	1	1	1	5.13087	1	1	1	1	1	1	3.55638	1	181.09	1.49064	1	1	3.78556	2.80561
LGALS17A	1	19.5397	1	1	1	26.3268	83.9055	1	1	1	6.25988	200.062	1	1	44.3022	105.732	7.36757	1	1194.73	1	31.7714	32.8495	1
LGALS2	23.5805	59.8898	3395.28	2.26869	6.99382	1	1	1	482.971	149.328	193.718	1	1	1	1	1	1	1	2195.27	1	1	1	124.187
LGALS9B	14.479	21.8269	30.6235	15.7318	8.02986	1	1	1281.73	11.4639	1	815.789	1	1	1	1	49.7474	71.8975	1	8.96484	1	1	96.2257	59.4989
LGALS9C	1	13.8217	63.9517	16.2906	463.5	1	1	4135.57	18.8114	6.88723	1283.44	31.6524	1	1	9.43862	40.147	63.5516	1	60.3667	1.5135	1	85.452	257.131
LGR6	1	22.5621	7.87868	17.4365	1	1	1	5.78328	3.39937	2.04634	3514.06	21.4181	1	24.9271	19.9053	794.016	5949.18	1	1	1	31.7714	6381.57	1
LHFPL5	14.479	525.097	1	1	14.186	1	1	13.1936	6.4631	1	506.886	11.8644	1	1	22.7936	143.206	1	1	1	1	628.334	525.327	1
LIF	1	1	19.8881	1	40.4818	776.498	649.874	1065.47	26.8504	695.218	3.62994	283.419	1352.06	857.271	61.6744	75.3455	1	17665.4	419.187	135.016	24.8082	1	131.373
LIFR	16.391	7.26294	1	1	1	1	1	1	1	1	6.88008	1	8626.45	3949.71	12.1069	1	1	4.86803	9.8196	13209.4	1	1	1
LILRA1	1	1332.46	21360.8	33.0113	13744.2	1	1	1	351.511	287.034	86.0617	1	1	1	1	1	1	1	901.421	1	3.41232	6.96889	226.544
LILRA2	436.346	1005.9	19902.6	73.6787	34843.3	1	1	178.918	2889.09	4400.53	1	1	1	1	4.8375	65.8197	1	6.44345	4794.07	1	72.4246	94.3881	11002.1
LILRA4	1	580.083	103.644	267.731	59.3027	1	1	1	84.2433	61.0602	1	1	1	1	1	1	1	1	41.9148	1	1	1	22.0323
LILRA5	1	297.479	25254.2	16.6215	27290.9	1	1	1	455.468	557.613	6.88008	1	1	1	4.60314	20.1174	1	142.887	1814.64	1	15.7608	31.5273	78.9947
LILRA6	1	553.471	11786.7	26.5897	27837.3	17.4493	23.6316	1	822.986	2085.54	1	25.5936	1	1	1	48	13.45	131.065	5496.43	1.37144	29.1413	23.1153	1766.47
LILRB1	8.94548	9367.92	16851.5	4562.55	1169.63	16.238	1	1148.01	1933.22	8426.87	5782.04	2.57099	1	1	15.5065	271.487	8766.2	155.721	17058.6	1	72.8	3019.92	1882.51
LILRB2	1423.06	2974.66	55021.3	119.036	29831.1	1	1	347.77	3339.41	3688.76	399.383	1	1	1	7.48811	40.375	23.9372	240.512	13226	1	32.5853	66.5226	66.3513
LILRB3	132.712	698.701	14466.9	63.3501	43997.5	74.4894	94.5894	970.202	1307.85	4967.34	921.061	36.3247	1	1	69.3147	235.639	75.7001	246.872	8939.73	1	56.5525	75.2285	1633.47
LILRB4	16.0341	386.298	7604.54	48.9062	207.848	1	1	10.0515	5073.95	41379	55.2883	1	1	1	7.66793	67.3979	1	152.969	70500.1	1	103.571	86.1603	10502.2
LILRB5	41.2169	60.3272	447.79	11.9012	431.373	1	1	1	434.543	739.95	1	1	1	1	2.39968	16.8337	1	19.3207	323.213	1	23.1412	29.0093	10.7144
LILRP2	1	6.20673	57.3029	1	1	1	1	2538.47	7.14861	18.8324	1	1	1	1	1	1	1	1	1	1	1	1	1
LIM2	1	1	1	1	1	1	1	81.0239	1	1	529.918	1	1	1	1	1	4.89626	1	1	1	1	51.741	1
LIN7A	5741.85	6.43325	3222.64	1.79132	27858.7	1	1	1	167.928	297.676	1	32.4941	1359.24	194.613	1	1	1	20.518	102.611	79.2477	1	1	371.788
LINC00102	1	44.466	33.2531	1	6.70721	1	1	1	1	1	228.916	1	1	2.71743	1	1	1	1	1	1	11.5284	19.95	1
LINC00173	1886.47	215.512	427.23	100.101	2081.06	1	1	1	177.446	12.8154	26.8996	7.49934	1	46.2007	36.7121	29.262	8.47682	10.759	20.0511	2.65382	40.6803	5.96625	3.7329
LINC00211	16.891	18.6321	149.718	1	3658.15	32.7482	1	1	6.11678	91.4222	11.5198	6.97645	1	1	11.5673	24.3523	7.03628	1	1	17.3112	1	9.25398	16.1764
LINC00243	1	55.2639	80.3613	14.5834	598.806	128.973	959.282	9.60966	12.3755	70.3928	1	370.389	1	1	85.9378	440.245	324.795	25.7401	33.0087	1	523.96	295.404	1
LINC00276	1	218.056	1	1	1	6.42135	1	1	1	1	1	247.005	1	1	1	403.138	394.269	1	1	1	326.379	440.037	1
LINC00298	256.58	1	4.97859	1	3.10304	1	1	7.64122	1.70149	1	351.465	1	1	1	6.9508	35.3986	23.1079	1	1	1	3.41232	48.8136	1
LINC00299	2610.77	28.132	73.3498	1	126.509	8.83609	9.89206	333.012	20.3777	6.90525	4191.55	18.2536	1	1	148.825	186.421	481.106	201.1	2.54777	1	11.2571	630.718	2.32217
LINC00304	11.1317	124.834	22.3089	68.6915	31.6373	1	1	24.8406	20.7676	1	53.0023	27.7897	1	1	447.887	82.3593	30.8257	1	1	3.60686	32.5853	70.5471	1.95741
LINC00323	527.194	1	1	1	1	1	1	1	1	1	1	1	1	37.2663	1	1	1	94.9996	1	87.5956	1	1	1
LINC00426	599.718	818.803	54.4832	307.761	8.99983	529.229	171.525	430.871	32.6764	11.988	2590.26	1637.87	1	1	2333.04	1406.62	370.79	8.73606	9.41109	25.803	461.292	1320.22	4.79055
LINC00494	1	1649.07	1	2227.43	1	1	1	1	6.83512	1	7.50029	1	1	1	1	1	1	1	1	1	1	1	1
LINC00504	493.513	4366.15	24.0881	19.7931	25.4481	787.865	7309.23	536.184	638.591	563.452	458.609	1	1	1	3.74809	3551.99	4073.79	311.538	411.891	5.36021	5115.62	3667.47	503.348
LINC00520	1	1	1	1	1	1	1	1	13.4363	243.304	11.5198	5.44188	1	1	6.9508	18.6898	10.9419	496.108	102.046	1	8.93606	8.24045	310.217
LINC00595	1	1	6.79861	1.57905	168.222	1	1	1	1	1	1	1	1	1	7.56525	173.983	15.676	1	7.05336	3.66814	24.8082	6.3143	4.55741
LINC00612	1	1	2.01827	1	1	5.88433	2.47748	1	4.90408	1	452.446	4.14198	15.0061	23.2411	617.019	171.396	84.7722	1161.08	4.98824	3.11304	3.41232	2070.47	2.97659
LINC00624	108.737	664.035	124.024	416.813	1	1	1	1	1	1	153.737	1	1	1	195.855	304.598	1	1	1	1.40187	508.729	672.67	1
LINC00652	67.9762	337.436	10.3774	44.5137	1	1	1	1	1	1	270.355	1	1	1	71.2254	252.126	1	1	1	1	310.507	359.602	1
LINC00670	91.2779	765.078	1	1	1	1	1	1	1	1	6.17991	1	1	1	1	365.972	1	1	1	1	754.9	576.695	1
LINC00671	34.8707	22.7056	159.415	1	1314.72	1	1	1	1	1	15.5464	26.5065	1	1	1	61.0952	15.9128	1	1	1	37.8496	31.3735	5.97866
LINC00707	46.1023	40.2599	1	1	1	3.61203	1	1	1	1	140.858	2.43284	1	1	1	161.896	72.4206	1	1	1	15.7608	166.174	1
LINC00861	96.8693	98.7985	37.3289	5.97446	27.3478	2106.26	7688.09	386.547	19.6978	23.6984	15469	7986.89	1	1	13515.8	7058.15	7049.98	1	1	2.30057	11337.3	7765.12	3.2104
LINC00877	746.155	412.415	3563.71	143.912	5671.5	6.04325	1	1	148.345	25.2178	44.6392	5.91871	1	1	1	1	1	744.146	22.2233	1	1	1	44.7289
LINC00892	16.891	1	1	1	1	3789.42	769.674	5805.15	1	1	40.0017	155.704	1	1	1106.43	441.819	271.035	1	1	1	6.26422	174.771	1
LINC00926	183.746	29809.2	191.359	48389.8	126.624	79.3609	74.2688	36.3429	276.051	260.431	85.158	104.522	4.52857	4.03379	217.128	399.865	200.563	337.099	192.302	125.009	143.134	207.468	67.5707
LINC00939	31.782	272.754	1	1	1	66.0563	1	1	6.5066	1	1	2.5811	1	4.07181	1	422.738	388.338	1	1	1	426.671	306.62	1
LINC00943	1	142.086	1	1	1	379.744	105.161	1	1.3999	1	33.5014	221.497	1	1	461.356	544.913	632.234	1	1	1	1	738.199	1
LINC00996	520.066	729.149	43.7432	71.9285	2.81003	52.8057	2.71264	1168.73	17.2543	8.28893	3419.41	6.7512	1	1	87.5574	174.14	99.644	19.0201	422.833	1	121.616	194.428	16.5254
LINC01010	17.7441	1	23.0576	1	5.18303	38.9495	1	1	90.2644	3366.73	7.50029	1	1	1	1	17.7346	10.5243	74.403	1235.76	1	1	11.6658	10037.2
LINC01013	1	22.7056	1	536.865	1	3.44217	1	1	7.24112	1	11.5198	1	1	1	1	45.6974	21.0615	1	1	2409.49	21.5143	20.1825	1
LINGO2	1	1	1	1	1	1	1	90.5888	1	1	1432.27	1	1	1	1	1	1	1	1	5.92671	1	117.393	1
LINGO3	2047.6	15.9998	43.2106	104.916	253.37	67.9892	40.4429	89.9588	33.983	1	89.9979	48.2006	1	1	469.495	28.1204	14.9297	308.919	1	1	37.8496	67.2482	1
LIPH	62.9983	60.6903	40.7682	1	1	1	1	1	9.60541	6.62575	40.0017	1	1	2699.21	25.7468	31.9809	2.33982	1	7.54518	1	32.5853	43.7774	5.29004
LIPN	1384.14	48.5604	1833.12	11.146	2060.86	14.0276	1	1	10.1826	42.3368	1	39.5316	1	1	1	1	1	111.055	1	1	1	1	6.94161
LMO2	2138.85	125.961	4978.88	153.806	4935.68	1	1	5.47038	5306.2	4850.97	49.8791	1	37.4767	90.4781	1	1	1	749.666	2414.86	4052.1	1	1	5438.44
LMOD1	1	1	1	1	1	1	1	1	1	1	1	1	2500.32	37.6979	1	1	1	1	1	16.9233	1	1	1
LOC403312	1	1	1	1	1	1	1	267.702	1	1	187.93	137.431	1	1	222.744	173.792	148.544	2.23279	1	4.60505	154.857	212.87	1
LOX	1	6.18	1	9.74116	1	1	1	1	14.2594	1	6.17991	1	31834.7	838.136	50.8365	12.27	1	142.887	9.02857	7193.51	2.91234	59.9755	1
LOXHD1	62.5641	1	508.451	1	1662.54	1	1	2.40484	3.96485	5.3586	16.7796	1	1	1	1	18.0128	1	1	7.10489	1	1	1	12.9105
LPL	31.395	1	212.25	1	1	1	1	1	307.751	23693.7	1	1	7442.93	1	1	1	1	1	14934.8	1.36427	1	1	107192
LRAT	1	50.5337	1	1	1	1	1	57.2675	1	1	3686.74	2.5811	3.23481	463.711	1	45.6427	1	1	1	1	40.6803	54.1293	1
LRFN2	1	1	1	1	1	1	1	1	1	1	90.0006	1	1	1	5.19549	1	189.048	1	1	1	1	80.645	1
LRG1	1784.17	191.136	1252.2	24.6659	44688.4	37.577	22.2547	214.397	137.003	444.572	279.06	82.4514	1	2200.5	31.3136	125.286	1	20.518	272.679	41.0288	98.4429	113.595	242.962
LRP4	1	1	1	1	1	1	1	1	6.10666	6.62181	1	57.6206	841.879	893.667	1	1	1	3243.76	23.2517	429.377	1	1	25.0313
LRRC25	28825	2954.3	21858.7	279.608	49712.4	21.86	36.2136	241.072	3704.19	2502.94	356.735	5.91967	1	1	3.37133	51.3809	18.2029	455.322	3506.64	1	61.3081	33.7613	5165.5
LRRC26	1	1	1	1	1	1	1	1	1	1	1	1	1	13091.7	1	1	1	1	1	1	1	1	1
LRRC4	1055.56	28.2408	563.304	16.3087	16158.2	1	1	5.498	66.959	82.619	30.6669	1	11.0961	18.4082	135.934	18.5696	19.8035	393.005	19.2957	212.598	12.7255	35.7735	323.458
LRRC4B	1	1	1	1	1	1	1	1	8.23095	1	1	11.2472	4.34949	1	39.4654	1	1	1061.08	1	3.88786	1	1	1
LRRC74B	16.391	180.552	8.85671	4.52105	1	1	1.64701	593.487	6.96627	1	217.808	1	1	1	3.33083	251.849	188.756	8.32761	1	1	211.271	205.677	1
LRRK2	8409.39	7573.25	30650	7600.67	275503	1	1	104.843	4879.17	1209.96	270.584	5.02785	574.155	25.0441	28.2196	22.679	13.45	267.038	11594.1	360.42	30.5216	7.55283	1919.77
LRRN3	1	79.1009	8.09823	27.5687	1	5.70435	132.175	116.187	7.64938	11.4751	73.7321	1535.91	979.051	11.8096	537.711	317.481	57.9899	114.475	1	5.36021	24777.4	629.193	1.38887
LST1	77.9551	270.257	20284	408.44	43470.7	670.071	670.882	2047.05	5892.43	5992.87	1008.53	305.365	1	1	197.337	429.313	222.808	249.302	5242.1	18.6366	294.634	213.972	1473.58
LTA	1	332.52	17.6745	532.523	46.1258	34959.7	31273	801.629	33.0697	110.779	265.779	1544.28	1	1	377.365	851.979	618.838	7.73061	35.1836	4.74441	798.084	659.917	1
LTB	1	13958.2	388.932	10279.6	12163.6	133297	142422	19192.3	1083.84	235.964	2791.59	22193.5	1	1	4141.9	8202.81	3932.22	109.305	78.8966	96.7602	6775.84	2509.81	14.645
LTBP1	655.833	5.87528	7.93585	8.62574	29.6577	1	1	55.8051	7.28092	1	46.502	1	22015.8	2754.55	1	1	1	123.896	3.22405	11959.7	1	1	1.38887
LTF	12725.5	33.5995	2.39363	8.57321	2468.44	1	1	1	5.2764	6.90525	17.566	1	1	21.092	1	1	1	61.1021	10.1154	5.81619	1	1	5.06367
LUCAT1	46.1023	49.7528	1703.61	44.4352	31219.8	5164.84	53.3348	18.2958	254.636	1061.08	120.138	274.352	9.09154	1	53.3735	128.827	95.8765	125.7	658.651	20.8322	52.6628	77.5748	244.881
LUM	1	1	1	1	1	1	1	1	1	1	1	1	200708	263.956	1	1	1	220.332	7.67553	27.9849	1	1	1
LURAP1L	1	1	1	1	1	1	1	1	1	1	1	1	7124.57	3282.83	1	1	1	691.837	1	810.942	1	1	1
LUZP2	1	42.44	1	1	1	1	1	1	1	1	7.50029	1	1	2277.99	1	46.8305	1	1	1	2.7301	40.6803	62.9807	1
LY86	51.6583	3562.4	6862.83	3382.93	45.1149	1	1	6.59515	2643.49	2149.86	235.693	9.92989	1	1	1	10.8733	1	14.8153	2031	1	52.2857	7.55283	1555.49
LYZ	25258.3	33495.9	1.04752e+06	708.982	91695	337.937	405.624	890.588	70225.4	91730.3	8127.44	67.5458	1	6.15432	148.141	94.0151	88.0589	2859.02	152537	1.97601	237.89	115.951	208950
MAB21L1	1	1	1	1	1	1	19.1553	1	3.32551	5.14833	1	1	1	1	1	9.60743	1	681.85	1	3.97001	3.41232	1	1
MAB21L3	1	30.268	18.4139	1.77147	521.924	1	1	223.571	206.546	1	51486.9	30.1101	1	421.689	12.8622	19.8329	1	1	33.1829	1	32.7443	39.8446	5.47928
MACROD2	17.7441	424.259	6.35136	2210.68	7.13776	1	1	9.60966	65.353	61.2803	54.4607	1	376.143	711.5	1	149.65	1	51.9177	2.21885	30.5435	118.957	132.806	16.413
MAFB	91.2779	150.998	27956.2	67.7041	850.389	1	1	43.5788	2727.23	3500.67	164.368	1	2375.79	2742.76	1	1	1	264.026	9506.03	153.805	6.26422	1	4847.73
MAGEB2	1	1	1	1	1	1	1	1	1	1	1	1	1	1	1	1	1	184.225	1	1	1	1	1
MAGED4B	1	528.025	1	661.006	1	1	55.0637	1	1	1	1	316.467	2.19744	1	1	248.784	30.0196	1	1	1051.85	218.109	1	1
MAGI1	1	21.72	1	4.84288	1	4.18559	1	1	5.38984	1	53.5988	53.9512	2309.22	1947.04	5.7903	6.34335	1	99.3165	1	6779.37	8.3804	1	4.0131
MAL	9.8569	66.199	1.45777	1	13.1558	7482.88	10149.7	763.694	28.9989	212.929	14.3522	5638.64	268.021	1	6768.07	3030.1	420.614	1	1	1.63595	5004.91	717.303	6.95366
MAL2	47.3272	1	1	1	1	1	1	1	1	1	1	1	3.52402	24792.3	7.84626	1	1	1	1	6.82414	1	1	1
MALL	31.0926	98.6751	8.52933	1	1	9.54117	12.8412	1	7.21918	1	1	1	2500.04	6608.05	19.9491	83.7359	1	1	10.8823	24799.5	43.1138	54.2914	22.6409
MAOA	1	1	28.1861	1	12.8276	1	1	1	339.296	16623.4	1	20.6748	2376.04	21296.3	1	4.10214	1	1375.19	1531.51	958.911	1	1	1513.99
MAOB	1	1	1	1	1	1	1	2.33888	10.2791	31.4481	1	1	57.9907	14.8598	1	1	1	14808.4	10.2727	1	1	1	1
MAP1B	77.9551	380.678	27.9899	200.849	1	1	1	17.5792	8.28191	1	375.291	39.5372	47130.5	7795.19	310.218	345.82	4.25657	6233.76	1.49064	46579.6	611.3	431.797	1
MARCKS	401.167	5168.6	21667.5	4126.35	45757.2	1	1	13.069	5769.19	36638.3	247.994	1	8703.48	11908	1	1	1	830.749	57988.7	24746.4	6.12857	1	3727.55
MARCO	1	1	2877.85	1	2.9893	1	1	1	536.776	3859.92	12.6997	1	1	1	1	1	1	180.634	3267.46	1	1	1	7442.95
MATK	16.9782	69.102	54.9928	242.52	116.277	1715.25	752.325	14345	1528.37	12434.8	3949.2	98.7706	1	1	450.295	3786.67	9077.95	258.898	5416.45	2.90913	495.837	6783.1	9578.8
MATN1	1	111.502	15.5665	465.534	50.9002	1	1	2.26822	6.74041	1	28.1397	76.1867	1	1	140.631	17.8765	1	18.1774	6.5159	3.66395	56.5525	57.7043	2.64625
MB	1	1	1	1	1	1	1	78.2103	3.97079	14.4533	1	1	1	1636.21	1	1	1	1	1	1	1	1	1.76568
MBOAT4	112.237	1	17.7408	2.83705	11.7394	85.4226	156.801	1	6.05623	1	69.3243	187.512	1	1	340.861	72.501	11.0862	51.9177	2.27068	1	340.499	141.568	1
MCAM	17.7441	169.291	22.5138	12.8375	159.094	265.568	37.4459	67.9659	16.7145	1	42.3205	405.978	6366.01	3696.73	224.166	95.5261	63.8291	28.6306	15.4061	117606	181.924	69.8121	9.36026
MCEMP1	169.281	203.842	3406.37	26.111	7853.37	1.90053	2.80189	86.1576	167.502	760.877	39.9509	1	1	1	1	24.2136	1	24.2689	67.6988	1	1	1	452.058
MDFI	1	1	1	1	1	1	1	1	1	1	6.17991	1	21.9179	3100.21	1	1	1	1	1	1852.84	1	1	1
MDS2	16.0463	270.912	8.55649	143.389	1	66.4745	126.38	1	2.23735	1	7.50029	251.317	1	1	402.668	205.752	21.0083	1	1	4.02379	590.786	105.455	1
MECOM	1	26.6095	30.8844	1	27.7655	1	1	1	2.47501	1	59.5026	1	413.669	2194.78	29.5205	29.2745	1	1	1	11672.8	48.378	35.4939	1
MEDAG	1	1	1	1	9.60541	1	1	1	1	1	37.2594	1	1484.25	2.2584	1	1	1	1	1	3070.7	1	1	1
MEF2C	102.612	29075.6	12332.4	33545.3	4956.94	1	1	623.712	4824.4	552.242	918.986	10.9301	1534.77	244.397	5.65285	2.62017	1	420.637	1115.69	7686.68	42.0095	17.2134	847.802
MEF2C-AS1	9.8569	562.715	55.5021	766.956	349.442	1	1	1	22.0015	1	27.0011	13.8654	95.9249	1	1	27.5109	25.7808	1	7.24374	34.6094	8.3804	14.0618	2.10308
MEFV	226.695	217.634	9016.41	23.3301	51034.4	105.356	115.617	9.12927	378.439	152.44	46.502	12.3241	1	1	93.8667	123.947	10.3787	4.86803	2385.2	1.3921	120.041	135.401	63.7477
MEIS2	953.376	25.2637	7.87868	1.8804	1	1	1	1	1.70149	1	30.6669	1	3532.55	916.871	1	24.6992	31.2587	12020.1	1	2268.93	11.2571	28.0043	1
MEOX1	1	1	1	1	1	4952.06	2829.38	1	1	1	1	853.365	1	1	217.519	826.885	97.1822	1	1	7.76964	200.271	15.4809	1
MESP1	1	1	1	1.91729	1	6.29108	1	52.9235	12.1858	6.00053	81.113	1	1	3196.02	1	3.37631	1.91824	6.44345	45.7135	29.4164	1	1	8.24187
METTL7B	1	1	9.55933	8.4299	1	1	1	1	18.6199	260.604	1	1	1	1	1	1	1	1	550.647	3.23962	1	1	3910.3
MEX3A	1	1	1	14.7698	1	1	1	17.0335	5.5465	1	36.6405	1	2.19744	95.3661	1	1	1	37.6414	1	2024.68	12.7255	1	9.41906
MFAP3L	343.367	13.1165	1	54.2907	559.612	1	1	15.7082	17.2401	5.14833	30.7004	9.86145	25.705	44.8121	119.013	14.0845	32.3663	14545.7	26.6963	41.0967	108.875	63.1016	17.7294
MFAP4	31.395	1	87.365	1	12.961	1	1	1	11.3604	1	1	1	17703.5	68.7097	38.4954	60.375	16.5721	31.9477	13.0991	1	1	1	11.7216
MGAM	1184.88	6.20107	887.674	43.9242	193355	9.13203	1	182.03	19.8561	17.8654	1754.98	1	1	1	1	1	76.2141	39.6803	119.639	1	1	1	4.5325
MGAM2	1	1	2.27616	1	4896.18	1	2.10364	1	12.1225	1	4.6366	1	1	1	1	1	1	142.067	6.47847	1	1	1	1.77774
MGAT3	2254.69	804.106	20.6666	290.597	66.4759	1	1	474.544	233.256	167.18	1	43.4033	134.51	84.6776	1	16.4687	1	619.885	80.0454	1	1	27.0802	462.831
MIAT	12719.7	5674.16	237.626	699.035	3268	3796.87	4015.67	161.622	194.329	95.2759	2192.89	12842.8	1	16.169	15162.1	8015.74	11377.3	506.48	114.369	132.629	3699.21	14825.5	134.598
MIR1282	1	1	1	1	1	1	303.894	1	1	33.4289	1	1	1	1	1	1	1	3239.37	1	1	1	1	1
MIR181A2HG	1	1	1	9.79418	1	1	1	1	1	1	1679.29	1.60343	1	39.4942	1	1	1	1	1	32.1753	8.3804	1	1
MIR205HG	1	60.3272	1	1	1	1	1	1	1	1	6.17991	87.2207	1	2568.65	103.672	71.1809	1	1	1	1	48.6164	89.3265	1
MIR25	21.2633	9.84221	1	1	1	9.69629	1	232.635	1	6.5942	84.1611	1	1	1	6.95398	2.4724	7.54632	8.5474	1.60942	1	8.93606	17.5621	5.84547
MIR3128	19.7099	6.20673	4.05795	1	1	3.44217	2.84369	1	1	1	197.023	1	1	1	6.95398	7.28612	1	10.759	1	1	1	1	1
MIR3661	1	1	1	1	1	1	108.808	1	1	1	1	1	1	1	1	1	1	156.736	1	1	1	1	1
MIR3934	1	1	1	1	1	49.3396	1	1	1	1	1	1	1	1	1	1	1	1	1	1	1	1	1
MIR4519	1	1	1	1	1	1	1	124.103	1	1	1	168.297	1	5.00842	1	1	1	1	1	1	1	1	1
MIR576	1	1	1	1	1	1	63.8018	2.26822	1	1	1	1	1	1	1	1	1	1	1	1	1	1	1
MIR600HG	155.424	1881.95	61.8651	4540.8	65.6967	9.61665	144.194	107.256	264.9	283.086	54.4607	420.484	1	1	457.564	780.221	527.064	96.6485	73.8168	1	438.925	168.897	178.441
MIR621	1	1	1	1	1	25.4217	1	141.746	1	1	14.0006	6.81744	1	1	1	1	1	1	1	1	1	1	1
MISP	1	11.4021	1	1	1	1	1	1	1.9734	1	8.27321	1	2.19744	2690.67	1	17.9119	12.6966	1	1	1	6.12857	11.179	1.37171
MITF	45.2845	53.0673	1260.91	3.1379	20.7791	1	1	198.539	1215.92	4028.35	48.3389	1	4318.49	424.436	5.29983	34.4881	1	15506.4	7871.17	185.019	30.5216	27.0802	11695.7
MLC1	201.083	26.6435	544.394	16.0679	88.7996	1	1	9339.3	30.4208	6.5942	8180.84	6.54694	1	1	1	121.429	102.764	4425.45	6.34137	1	93.3143	1900.5	14.2364
MLPH	1	27.0005	1	1	1	1	1	1	27.0554	56.8172	6.59998	1	631.866	3166.75	32.9419	16.8337	1	10542.4	147.16	6.66198	32.5853	57.2515	169.051
MME	309.848	164.445	191.903	658.173	189609	1	1	1	83.8175	91.6878	24.7603	8.16998	1097.9	9894.2	55.837	27.9378	23.9372	1965.14	642.885	1710.51	77.9286	317.274	6566.33
MMP1	1	1	1	1	1	1	1	1	15.3636	174.491	1	1	1	1	1	1	1	1	63.0728	64673.5	1	1	5.39492
MMP12	1	1	1	1	1	1	1	1	67.1909	28034	8.27321	1	1	1	1	1	1	1	199.006	1	1	1	29.6161
MMP14	1	33.3432	423.445	87.9827	30.3145	9.69629	1	10.981	1101.68	20856.9	1	52.3597	294.196	85.7513	64.4027	273.411	99.0233	567.119	115440	32441.2	6.12857	12.2158	17023.1
MMP16	1	1	1	1	1	1	1	1	1	1	20.5009	1	483.327	1	1	1	1	1	1	3507.22	1	1	1
MMP19	1	1	146.496	1	1	1	1	1	612.094	6079.22	38.3414	6.24668	1972.75	26.8384	250.509	1	1	118.43	10546.7	87.2996	8.3804	1	10433.8
MMP2	1	1	1	1	1	1	1	1	61.8171	99.3167	1	1	90542.2	978.337	1	1	1	260.158	1017.05	21118.7	1	1	525.008
MMP25	18791.4	37.585	1218.27	26.4614	108723	696.703	421.652	3537.13	513.429	493.33	186.956	614.12	11.0961	57.5053	333.689	503.939	622.368	93.1944	2895.35	7.64076	98.4429	181.208	48.9395
MMP7	1	32.3147	1	9.36785	1	1	1	1	12.6268	140.55	1	24.4234	1	12072.1	1	24.494	1	1	70928.3	26.1103	52.2857	40.0466	558.618
MMP8	1247.67	1	1	1	457.892	1	1	1	8.42409	15.5462	5.48569	1	1	1	1	1	1	43.5483	61.4377	1	1	1	732.239
MMP9	647.467	13.4998	153.823	13.4144	57085.1	24.7728	53.2923	37.206	366.329	8231.33	23.7233	30.0821	1	292.422	30.1889	31.1945	7.70655	1508.55	401839	2.41938	8.3804	1	111858
MMRN1	170.301	1	1	323.703	1	1	1	2656.19	6.22612	1	126.459	391.882	1	1	89.2724	1	1	1	1	108552	1	1	2.66086
MMRN2	1	80.5799	38.9913	19.4756	1	1	1	6.60142	7.52446	1	15.5464	80.348	851.053	80.7859	142.195	35.8825	19.1288	410.878	10.9011	19170.1	52.6628	63.6732	36.297
MNDA	32117.2	2989.55	36656.9	379.626	471723	1	1	43.5788	8083.73	11946.2	1245.16	1	1	4.43487	9.31109	18.8731	63.6825	39.2468	9532.9	1.52003	6.26422	16.6391	11949.9
MOXD1	1	353.716	1	389.729	1	1	1	1	6.28343	1	1	1	9066.34	68.1029	1	1	1	1	7.01345	7.11583	1	1	3.4669
MPDZ	1	1	1	1	1	1	1	1	1	1	66.4589	1	5590.79	3582.73	1	1	1	6539.85	4.40578	15461.9	1	1	27.8828
MPEG1	2898.66	14753.4	145951	13060	34676.6	1	1	43.5788	19247.1	10761.2	726.67	69.9595	1	1	46.6069	54.4768	21.943	443.57	4423.51	1	64.4885	36.5379	1158.18
MPO	1055.88	14.63	932.664	5.49646	319.349	1	1	1	126.951	285.559	3.58996	1	1	1	1	1	1	225.346	152.885	1.36427	1	1	202.933
MPV17L	19.7099	1536.67	88.6175	16.079	1	14.2749	9.76736	29.6997	34.6153	1	5.86567	41.2584	1	1	1	302.11	34.4783	417.893	17.8222	25.4551	1619.96	1666.32	39.5647
MRAS	1	36.3688	1439.07	7.09741	11.6047	1	1	19.6215	1806.41	13769	6.17991	1	737.33	79.6384	15.2006	35.0065	3.59751	115.313	16388.1	796.314	43.1138	52.976	18610.5
MRC1	1	1	170.605	1	9.81947	6.11429	1	1	1883.31	103302	6.88008	21.3898	6.82511	1	1	2.62017	1	20.3402	1525.21	27.0378	1	1	63013.7
MRGPRF	1	1	1	1	1	1	1	1	3.71236	12.4099	1	1	3417.3	1	1	1	1	1	49.1688	1	1	1	1065.67
MS4A1	224.915	299306	75.6223	212653	76.3167	18.0823	12.6034	9.2896	501.857	243.159	337.229	24.1837	1	1	125.903	696.644	666.26	1	7.36607	1	52.6628	559.55	4.58591
MS4A14	1	368.78	2054.71	234.825	1	1	1	1	232.97	238.496	1	1	1	1	1	1	1	11.8869	775.429	1	1	1	710.748
MS4A2	709.996	105.135	29.4475	1.93125	13.2716	1	1	13.376	6.54591	7.72663	318.179	6.58812	1	1	1	32.5788	1	108205	1	1	27.3211	62.0579	1
MS4A3	2283.61	99.8202	30.7454	1	371.048	1	1	1	7.58174	7.77003	1	1	1	1	1	1	1	313.185	1	1	1	1	1.37171
MS4A4A	1	38.7337	1262.14	5.6401	1	1	1	1	2294.7	4819.69	45.1953	1	1	1	1	1	1	176.371	4295.97	1	1	1	13285.4
MS4A4E	85.9333	14.6204	557.112	15.6292	7.68035	1	24.2932	1	244.788	222.573	8.27321	1	1	1	1	12.3633	9.02823	258.062	7.22739	4.02493	1	7.72256	3.27416
MS4A6A	1096.15	1353.28	31564.2	48.378	5387.53	23.685	1	27.6746	17320.5	27147.5	761.205	8.38998	1	1	48.2814	139.973	94.1988	3219.54	188.816	54.1603	52.2857	101.561	1012.74
MS4A7	68.7414	2663.29	23348.9	1973.57	109.046	6.65703	1	28.9757	4878.64	10704.6	645.307	6.22002	5.66871	24.0965	14.2488	43.4375	1	275.838	17287.9	1	62.5429	63.6732	13534.2
MSC	1	261.005	85.0858	9.53871	14.6607	1564.4	589.524	1	216.274	19098	6.63849	249.332	1477.08	1	135.325	529.935	1612.45	5.60972	17416	1.52003	1	294.97	2515.17
MSMB	1	1	1	1	1	1	1	1	1	1	1	1	232.115	610025	1	1	1	1	1	2.69929	1	1	1
MSR1	11.7832	108.256	2937.86	39.9272	13.6095	1	1	1	2188.34	12931.2	29.9687	49.4939	9.73767	1	1	31.9809	1	80.8822	19911.1	70.0402	58.8958	42.3205	78880.1
MT1A	1	1	1	1	1	1	1	1	1	1	1	1	6167	149.311	1	1	1	1	129.957	21.5314	1	1	1
MT1G	1	1	1	1	1	20.0734	21.2088	1	14.2383	7.02803	1	11.0171	6.58703	156.892	1	12.2059	1	45.6671	13096	1	1	1	534.063
MT1H	1	1	1	1	1	1	1	1	1	1	1	1	1	24.0965	1	1	1	32.3332	7964.08	1	1	1	355.83
MT1M	1	1	1.54714	1	1	1	1	1	1	1	1	1	5265.75	1453.19	1	1	1	1	5661.83	31.2809	1	1	57.035
MTRNR2L1	1	34.3715	26.4192	12.5386	1	3619.85	5026.28	143.528	4.91388	1	20059.8	8.69533	279.567	310.663	52.0847	29.4767	7.26784	40.036	16.5759	1	1	27.6466	1.93412
MUC16	1	995.993	1	1	1	1	1	1	3.126	1	59.5026	1	2.55624	1	2.3375	216.966	41.3449	1	1	1	1	1	1
MUC3A	1	1	1	1	1	1	1	1	1	1	1	1	1	2987.04	1	15.4537	1	1	1	1	1	1	1
MXRA5	1	1	1	1	1	1	1	1	1	1	1	1	13482.2	1221.68	1	1	1	1	2.24277	1	1	1	1
MXRA8	7.35004	10.815	12.7476	3.47418	1	1	1	5.33188	8.35066	1	18.8202	66.2825	8464.75	144.772	209.657	54.2426	1	152.441	26.3019	9.96205	969.2	82.5617	1
MYB	7569.3	41.8901	319.092	28.287	464.151	283.253	438.288	35.6144	68.036	40.8715	3.58996	1039.25	10.5962	111.442	186.241	67.4476	9.01519	13737.2	18.4478	9.88491	611.65	89.4683	13.4767
MYBL1	98.4259	59.7735	92.643	363.247	59.533	442.902	649.044	8332.92	131.364	43.9682	11625	929.927	1	1	4485.39	4622.06	9785.07	68.751	25.2636	302.844	385.288	9304.73	43.4861
MYBPC1	1	1	1	1	1	1	1	1	1	1	6.94008	1	1	7145.46	1	1	1	1	1	1	1	1	2.46502
MYBPC2	1	145.048	1	613.469	1	1	1	1	6.61181	1	1	1	1	1	1	2.62017	1	1	1.75214	1	1	1	1
MYCL	31.782	71.7377	3737.36	3.19994	107.699	4.18559	1	2.26822	1605.35	1032.63	27.0011	16.2923	15.3301	490.727	1	2.52112	1	38.0408	354.706	142.421	1	1	824.059
MYCT1	2882.33	11.36	8.10714	1	5.79678	1	1	1	1	1	26.8996	6.24451	55.2252	2.88543	1	14.2431	1	1	1	30939.8	6.26422	12.2158	1.82704
MYEOV	39.1002	65.6509	18.9976	9.31143	1	1	1	1	1	1	1	1	1	1	11.3189	25.8782	1	6.44345	892.661	1	16.8721	33.6311	9.12302
MYH14	1	28.132	4.0734	1	1	1	1	1	1	1	37.8191	1	1	1522.63	1	33.321	1	1	1	13.3926	23.1412	30.3641	26.1063
MYO1D	46.1389	542.156	41.5734	420.741	25.3504	699.15	603.784	987.961	516.39	519.02	402.083	475.851	1	1	1230.35	766.556	618.838	20965.7	1597.81	1	347.879	310.045	2845.58
MYO1E	8.72121	3455.95	1336.06	5646.85	40.4666	35.4371	18.9197	624.059	4395.12	11486.6	470.555	172.756	1	1	31.4205	58.0207	40.7676	572.031	15892	1	36.9	71.3827	13232.5
MYO3B	1	40.2599	5.18088	54.9086	1	9.92834	8.83775	21.1138	4.22259	1	899.675	1	1	83.568	4.54409	87.4197	321.133	1	1	1	36.9	150.961	1
MYO7B	178.138	805.882	660.503	2626.28	1853.82	1	1	1	184.485	44.7336	1	4.80097	1	1	5.86818	1	1	1	65.1528	1	6.26422	1	14.8974
MYOM2	1	490.432	86.8706	143.71	27.9819	102.144	51.1169	129.688	65.2044	96.342	6039.59	180.234	114.581	19.3351	70.0541	368.898	780.161	68.7291	73.2583	37.1327	111.706	16285.6	65.6775
MYOZ1	1	1	1	1	1	1	1	1	27.5147	184.063	15.5464	1	1	16.3977	1	1	1	1	236.923	1	1	1	1312.14
MYRIP	16.4424	1	1	9.53871	5.53069	1	1	1	1	1	18.7446	1	1	312.168	40.2171	6.19973	1	3301.15	1	3629.45	1	1	3.24378
MZB1	70.8504	5492.4	46.2733	4896.69	16.6148	133.101	77.1907	356.835	64.0242	16.3337	131.398	78.586	1	708.746	67.3268	156.023	191.104	1	2.64052	3.61184	133.847	272.948	1
NACA3P	231.865	25.3764	37.2053	17.6908	9.1998	903.293	10.5696	1	20.1551	10.3601	622.589	76.8388	3.7526	1	36.9938	42.0022	25.8774	439.103	5.2713	1	23.1412	38.5355	3.27416
NAP1L2	1	80.5799	1	5.71949	1	193.641	49.6248	63.172	5.21498	1	532.318	577.896	1	1	557.748	760.202	584.153	328.559	1	1	222.097	468.802	1
NAP1L3	1	25.7668	1	4.10327	1	71.8228	230.236	144.498	12.1819	5.3586	133.805	156.294	1	1	684.887	427.994	247.667	286.802	1	1	708.743	420.381	1
NAPSB	234.028	14573.2	7863.81	5688.9	30.2665	1	1	2.26822	3061.92	572.733	125.742	1	1	1	6.1801	3.86596	1	1	281.346	1	16.7927	5.34669	62.4024
NBEA	12.2902	581.16	77.2943	2237.11	1	10.1375	15.7596	17.7854	280.416	208.332	137.467	57.5585	1	1	282.632	240.692	51.2174	20910.5	167.649	1	517.628	23.4316	160.004
NCALD	1	201.777	38.9978	15.7318	24.8364	874.304	588.414	6765.53	39.8971	7.64525	8772.25	1562.52	811.228	217.612	1844.84	2907.6	4056.18	1	1	23.1297	3350.02	9445.5	5.0642
[truncated: 812 more rows]

## Sheet: Bayes_sim_50_markers
symbol	endothelial	epithelial	fibroblast	mast_cell	b_memory	b_naive	eosinophil	monocyte	neutrophil	nk_cd56bright	nk_cd56dim	t_gamma_delta	dendritic_myeloid_immature	dendritic_myeloid_mature	macrophage_M1	macrophage_M2	t_CD8_naive	t_helper	t_reg	t_CD4_memory_central	t_CD4_memory_effector	t_CD8_memory_central	t_CD8_memory_effector
[truncated: 61 more rows]

[truncated: 5 more sheets: Bayes_sim_100_markers, Bayes_sim_200_markers, Bayes_sim_500_markers, Bayes_sim_1000_markers, Bayes_sim_2000_markers]
